# Supplementary material for: Precision medicine for atherosclerotic cardiovascular disease: Integrative genomics maps risk loci and AI‐predicted functional consequences
Source: Clin Transl Med. 2026 Jul 10;16(7):e70732. doi: 10.1002/ctm2.70732 (PMC13351343; doi:10.1002/ctm2.70732)
Supplement: Supplementary file 6 — Supporting Information [file CTM2-16-e70732-s005.zip › SLC44A2/FINEMAP/data.config]

rank config prob log10bf odds k prob_norm_k h2 h2_0.95CI mean sd
1 rs2231485,rs62128799,rs74453701,rs75184451,rs930229 1 4279.84 1 5 1 1.62076e-07 1.23338e-07,2.04343e-07 -0.00239299,8.8e-05,-0.00062108,-0.00231615,0.0024439 0.000209013,3.81672e-05,0.0001077,0.000157224,0.00017047
2 rs2231485,rs62128800,rs74453701,rs75184451,rs930229 2.03477e-159 4121.15 inf 5 2.03477e-159 1.63194e-07 1.22306e-07,2.07377e-07 -0.00240724,9.94633e-05,-0.000619162,-0.00231512,0.00244516 0.000209111,3.77559e-05,0.000107699,0.000157189,0.000170407
3 rs2231485,rs3745256,rs74453701,rs75184451,rs930229 2.52402e-246 4034.24 inf 5 2.52402e-246 1.63549e-07 1.24641e-07,2.06546e-07 -0.00240787,0.000103102,-0.000618595,-0.00231555,0.00244619 0.000209111,3.77559e-05,0.000107699,0.000157189,0.000170407
4 rs2231485,rs3745249,rs74453701,rs75184451,rs930229 0 1006.46 inf 5 0 1.6319e-07 1.26775e-07,2.10267e-07 -0.00240729,9.93999e-05,-0.000619137,-0.0023152,0.00244501 0.000209112,3.77474e-05,0.0001077,0.00015719,0.000170403
5 rs2002538,rs2231485,rs74453701,rs75184451,rs930229 0 1001.62 inf 5 0 1.63271e-07 1.24102e-07,2.06821e-07 0.000100239,-0.00240743,-0.000619006,-0.0023153,0.00244524 3.77474e-05,0.000209112,0.0001077,0.00015719,0.000170403
6 rs2231485,rs74453701,rs75184451,rs875569,rs930229 0 571.724 inf 5 0 1.6339e-07 1.24914e-07,2.05392e-07 -0.0024077,-0.000618782,-0.00231553,0.000101441,0.00244544 0.000209112,0.000107701,0.000157191,3.77391e-05,0.0001704
7 rs10414545,rs2231485,rs74453701,rs75184451,rs930229 0 400.435 inf 5 0 1.64819e-07 1.23861e-07,2.06124e-07 0.000115306,-0.0024231,-0.000622501,-0.00232959,0.00246454 3.78074e-05,0.00020929,0.000107613,0.000157361,0.000170783
8 rs12971428,rs2231485,rs74453701,rs75184451,rs930229 0 394.083 inf 5 0 1.65138e-07 1.2609e-07,2.04247e-07 0.000118149,-0.00242392,-0.000622202,-0.00233024,0.00246571 3.78074e-05,0.00020929,0.000107613,0.000157361,0.000170783
9 rs10412541,rs2231485,rs74453701,rs75184451,rs930229 0 386.639 inf 5 0 1.65526e-07 1.21804e-07,2.11301e-07 0.000121513,-0.00242488,-0.000621848,-0.002331,0.00246709 3.78074e-05,0.00020929,0.000107613,0.000157361,0.000170783
10 rs112652199,rs2231485,rs74453701,rs75184451,rs930229 0 167.328 inf 5 0 5.81365e-07 5.06432e-07,6.59917e-07 0.00751323,-0.0108459,-0.00126356,-0.0101617,0.00336749 0.000303047,0.000400016,0.00011049,0.000353772,0.00017434
11 rs10424109,rs112652199,rs2231485,rs74453701,rs75184451 0 166.966 inf 5 0 5.80216e-07 5.03222e-07,6.59838e-07 0.00335994,0.00751034,-0.0108355,-0.00126107,-0.0101528 0.00017434,0.000303047,0.000400016,0.00011049,0.000353772
12 rs112652199,rs12327798,rs2231485,rs75184451,rs930229 0 162.99 inf 5 0 5.67742e-07 4.8542e-07,6.4945e-07 0.00764918,-0.000732815,-0.0103275,-0.0101758,0.00307707 0.000307924,6.95611e-05,0.000387143,0.000356822,0.000164877
13 rs112652199,rs116947105,rs2231485,rs75184451,rs930229 0 159.899 inf 5 0 5.58252e-07 4.83223e-07,6.35166e-07 0.00795575,0.00130337,-0.0103705,-0.0103199,0.00245667 0.000320579,0.000132206,0.000391516,0.000364471,0.000149274
14 rs112652199,rs12462978,rs2231485,rs75184451,rs930229 0 157.203 inf 5 0 5.49733e-07 4.74098e-07,6.29768e-07 0.00722095,-0.000380204,-0.00997206,-0.00972045,0.00268879 0.000299975,4.12851e-05,0.000380986,0.00034778,0.000153805
15 rs112652199,rs2231485,rs75184451,rs78853431,rs930229 0 156.987 inf 5 0 5.48868e-07 4.71475e-07,6.30229e-07 0.00721338,-0.0100896,-0.00971481,-0.000694147,0.00288387 0.000299899,0.000384953,0.000347774,7.59397e-05,0.000160706
16 rs112652199,rs2231485,rs75184451,rs77793651,rs930229 0 156.534 inf 5 0 5.47438e-07 4.77993e-07,6.26493e-07 0.00720441,-0.0100779,-0.00971702,-0.000691334,0.00288209 0.000299843,0.000385016,0.00034806,7.65906e-05,0.000160925
17 rs112652199,rs2231485,rs35295222,rs75184451,rs930229 0 155.389 inf 5 0 5.43838e-07 4.71463e-07,6.2228e-07 0.00714923,-0.00997845,-0.000646191,-0.00964832,0.0028362 0.000299067,0.000382807,7.40046e-05,0.000346906,0.000159736
18 rs112652199,rs115347026,rs2231485,rs75184451,rs930229 0 155.327 inf 5 0 5.43643e-07 4.70492e-07,6.22441e-07 0.00714842,-0.000644986,-0.00997664,-0.0096471,0.00283525 0.000299067,7.40046e-05,0.000382807,0.000346906,0.000159736
19 rs112652199,rs117281937,rs2231485,rs75184451,rs930229 0 155.245 inf 5 0 5.43383e-07 4.6684e-07,6.22377e-07 0.00714735,-0.00064338,-0.00997423,-0.00964547,0.00283398 0.000299067,7.40046e-05,0.000382807,0.000346906,0.000159736
20 rs10418489,rs112652199,rs2231485,rs75184451,rs930229 0 155.206 inf 5 0 5.43376e-07 4.71169e-07,6.19391e-07 -0.000549413,0.00720329,-0.0099723,-0.00979419,0.00278441 6.31999e-05,0.000300198,0.000382744,0.000351012,0.000157743
21 rs112652199,rs141567219,rs2231485,rs75184451,rs930229 0 155.132 inf 5 0 5.43023e-07 4.68119e-07,6.18687e-07 0.00714586,-0.000641153,-0.00997089,-0.0096432,0.00283222 0.000299067,7.40046e-05,0.000382807,0.000346906,0.000159736
22 rs112652199,rs2231485,rs75184451,rs930229,rs9749588 0 155.09 inf 5 0 5.42904e-07 4.69802e-07,6.25682e-07 0.00713519,-0.00995822,-0.00964271,0.00283017,-0.000640856 0.000298875,0.000382421,0.000346912,0.000159674,7.4056e-05
23 rs112652199,rs11878494,rs2231485,rs75184451,rs930229 0 155.004 inf 5 0 5.42631e-07 4.66733e-07,6.20804e-07 0.00713408,-0.000639155,-0.0099557,-0.00964098,0.00282883 0.000298875,7.4056e-05,0.000382421,0.000346912,0.000159674
24 rs112652199,rs2231485,rs34197572,rs75184451,rs930229 0 154.998 inf 5 0 5.42601e-07 4.66889e-07,6.26724e-07 0.00714411,-0.00996695,-0.000638526,-0.00964054,0.00283015 0.000299067,0.000382807,7.40046e-05,0.000346906,0.000159736
25 rs112652199,rs2231485,rs34256230,rs75184451,rs930229 0 154.894 inf 5 0 5.4227e-07 4.72924e-07,6.22168e-07 0.00714273,-0.00996386,-0.000636462,-0.00963844,0.00282852 0.000299067,0.000382807,7.40046e-05,0.000346906,0.000159736
26 rs112652199,rs2231485,rs34346015,rs75184451,rs930229 0 154.894 inf 5 0 5.4227e-07 4.69423e-07,6.21746e-07 0.00714273,-0.00996385,-0.000636458,-0.00963843,0.00282852 0.000299067,0.000382807,7.40046e-05,0.000346906,0.000159736
27 rs112652199,rs11879158,rs2231485,rs75184451,rs930229 0 154.601 inf 5 0 5.41355e-07 4.66494e-07,6.17092e-07 0.00712886,-0.00063115,-0.00994385,-0.00963285,0.00282254 0.000298875,7.4056e-05,0.000382421,0.000346912,0.000159674
28 rs112652199,rs2231485,rs34777454,rs75184451,rs930229 0 154.583 inf 5 0 5.41298e-07 4.68093e-07,6.24613e-07 0.00712863,-0.00994332,-0.00063079,-0.00963249,0.00282226 0.000298875,0.000382421,7.4056e-05,0.000346912,0.000159674
29 rs112652199,rs2231485,rs35597394,rs75184451,rs930229 0 154.505 inf 5 0 5.41049e-07 4.69331e-07,6.18276e-07 0.0071276,-0.00994098,-0.000629216,-0.00963089,0.00282102 0.000298875,0.000382421,7.4056e-05,0.000346912,0.000159674
30 rs112652199,rs2231485,rs35452057,rs75184451,rs930229 0 154.435 inf 5 0 5.40985e-07 4.63062e-07,6.17275e-07 0.00740327,-0.00987035,-0.000457852,-0.00984241,0.00243912 0.000305808,0.000380138,5.3922e-05,0.000353165,0.000149279
31 rs112652199,rs2231485,rs4804136,rs75184451,rs930229 0 154.408 inf 5 0 5.40725e-07 4.70634e-07,6.15848e-07 0.00748943,-0.00939465,-0.00100826,-0.00995007,0.00252519 0.000308714,0.000369176,0.000119057,0.000357063,0.000150528
32 rs112652199,rs2231485,rs35817519,rs75184451,rs930229 0 154.385 inf 5 0 5.40668e-07 4.6932e-07,6.17929e-07 0.00712603,-0.0099374,-0.000626796,-0.00962843,0.00281912 0.000298875,0.000382421,7.4056e-05,0.000346912,0.000159674
33 rs112652199,rs117679913,rs2231485,rs75184451,rs930229 0 153.823 inf 5 0 5.38878e-07 4.6343e-07,6.16137e-07 0.00712832,-0.000614884,-0.00993149,-0.00961652,0.0028115 0.000299067,7.40046e-05,0.000382807,0.000346906,0.000159736
34 rs112652199,rs138523949,rs2231485,rs75184451,rs930229 0 153.707 inf 5 0 5.3851e-07 4.6304e-07,6.14842e-07 0.00712672,-0.0006125,-0.00992792,-0.00961409,0.00280962 0.000299067,7.40046e-05,0.000382807,0.000346906,0.000159736
35 rs112652199,rs2231485,rs62130736,rs75184451,rs930229 0 153.207 inf 5 0 5.37096e-07 4.65412e-07,6.13648e-07 0.00734584,-0.00979763,-0.000438988,-0.0097709,0.00242776 0.000304857,0.000378912,5.3854e-05,0.000351888,0.000149207
36 rs112652199,rs2231485,rs75184451,rs77357782,rs930229 0 153.018 inf 5 0 5.36287e-07 4.62868e-07,6.16229e-07 0.00715011,-0.00994079,-0.00959614,-0.000594911,0.0027994 0.000299773,0.000384078,0.000346823,7.36371e-05,0.000159796
37 rs112652199,rs2231485,rs75184451,rs8111926,rs930229 0 152.965 inf 5 0 5.36116e-07 4.61916e-07,6.1782e-07 0.00714929,-0.00993902,-0.00959499,-0.000593778,0.0027985 0.000299773,0.000384078,0.000346823,7.36371e-05,0.000159796
38 rs112652199,rs2231485,rs75184451,rs77410883,rs930229 0 152.79 inf 5 0 5.35557e-07 4.63624e-07,6.13271e-07 0.00715017,-0.00994166,-0.00959717,-0.000594545,0.00280093 0.000299853,0.000384396,0.000346984,7.41974e-05,0.000160043
39 rs112652199,rs2231485,rs34983936,rs75184451,rs930229 0 152.765 inf 5 0 5.35484e-07 4.61375e-07,6.08725e-07 0.00714623,-0.00993244,-0.000589573,-0.00959072,0.00279516 0.000299773,0.000384078,7.36371e-05,0.000346823,0.000159796
40 rs10411070,rs112652199,rs2231485,rs75184451,rs930229 0 152.063 inf 5 0 5.33271e-07 4.55961e-07,6.12239e-07 -0.00057171,0.00712754,-0.00986003,-0.00952877,0.00274229 7.32678e-05,0.000299596,0.000382242,0.000345581,0.000157949
41 rs112652199,rs2231485,rs74179932,rs75184451,rs930229 0 151.929 inf 5 0 5.32846e-07 4.65522e-07,6.07027e-07 0.00712546,-0.0098557,-0.000568801,-0.00952603,0.00274018 0.000299596,0.000382242,7.32678e-05,0.000345581,0.000157949
42 rs112652199,rs11880127,rs2231485,rs75184451,rs930229 0 151.917 inf 5 0 5.3281e-07 4.60425e-07,6.08772e-07 0.00712528,-0.000568553,-0.00985534,-0.0095258,0.00274 0.000299596,7.32678e-05,0.000382242,0.000345581,0.000157949
43 rs112652199,rs11882859,rs2231485,rs75184451,rs930229 0 151.84 inf 5 0 5.32565e-07 4.61296e-07,6.07597e-07 0.00712407,-0.000566868,-0.00985283,-0.00952422,0.00273877 0.000299596,7.32678e-05,0.000382242,0.000345581,0.000157949
44 rs112652199,rs112923715,rs2231485,rs75184451,rs930229 0 151.804 inf 5 0 5.32451e-07 4.6072e-07,6.08537e-07 0.00712351,-0.000566083,-0.00985166,-0.00952348,0.0027382 0.000299596,7.32678e-05,0.000382242,0.000345581,0.000157949
45 rs112652199,rs2231485,rs28665500,rs75184451,rs930229 0 151.728 inf 5 0 5.3221e-07 4.61289e-07,6.08822e-07 0.00712232,-0.00984919,-0.000564424,-0.00952192,0.00273699 0.000299596,0.000382242,7.32678e-05,0.000345581,0.000157949
46 rs112652199,rs2231485,rs74179926,rs75184451,rs930229 0 151.554 inf 5 0 5.31866e-07 4.54747e-07,6.10919e-07 0.00728142,-0.00971629,-0.000412708,-0.00969082,0.00241563 0.000303974,0.000377777,5.38008e-05,0.000350705,0.000149142
47 rs10405870,rs112652199,rs2231485,rs75184451,rs930229 0 151.526 inf 5 0 5.31569e-07 4.54957e-07,6.09947e-07 -0.000559976,0.00711913,-0.00984257,-0.00951775,0.00273376 7.32678e-05,0.000299596,0.000382242,0.000345581,0.000157949
48 rs112652199,rs12978354,rs2231485,rs75184451,rs930229 0 151.401 inf 5 0 5.31173e-07 4.57355e-07,6.06877e-07 0.00711715,-0.000557212,-0.00983846,-0.00951515,0.00273175 0.000299596,7.32678e-05,0.000382242,0.000345581,0.000157949
49 rs112652199,rs150340043,rs2231485,rs75184451,rs930229 0 151.4 inf 5 0 5.30169e-07 4.55473e-07,6.01432e-07 0.00726514,-0.00233887,-0.00757935,-0.00967441,0.00248134 0.000303835,0.000311495,0.000412897,0.000350649,0.000150112
50 rs112652199,rs2231485,rs35072639,rs75184451,rs930229 0 151.217 inf 5 0 5.30592e-07 4.57545e-07,6.0819e-07 0.00711422,-0.00983238,-0.00055313,-0.00951132,0.00272878 0.000299596,0.000382242,7.32678e-05,0.000345581,0.000157949
51 rs112652199,rs2231485,rs75184451,rs8113472,rs930229 0 151.051 inf 5 0 5.30072e-07 4.59874e-07,6.06696e-07 0.00710654,-0.00982085,-0.00950725,-0.000549003,0.00272507 0.000299479,0.000382012,0.000345564,7.32085e-05,0.000157902
52 rs112652199,rs2231485,rs35948484,rs75184451,rs930229 0 150.942 inf 5 0 5.29718e-07 4.61322e-07,6.09779e-07 0.00710977,-0.00982316,-0.000546933,-0.0095055,0.00272427 0.000299596,0.000382242,7.32678e-05,0.000345581,0.000157949
53 rs112652199,rs12985702,rs2231485,rs75184451,rs930229 0 150.782 inf 5 0 5.29219e-07 4.58961e-07,6.10055e-07 0.00710223,-0.000542921,-0.00981186,-0.00950154,0.00272066 0.000299479,7.32085e-05,0.000382012,0.000345564,0.000157902
54 rs1048287,rs112652199,rs2231485,rs75184451,rs930229 0 150.575 inf 5 0 5.28578e-07 4.58747e-07,6.04457e-07 -0.000525747,0.007079,-0.00977199,-0.00947225,0.00270277 7.15012e-05,0.00029902,0.000380764,0.000344906,0.000157248
55 rs112652199,rs2231485,rs62131887,rs75184451,rs930229 0 150.526 inf 5 0 5.28594e-07 4.59659e-07,6.079e-07 0.00737237,-0.00976321,0.000337986,-0.00969659,0.00245491 0.000308097,0.000380434,4.59553e-05,0.000351957,0.00014971
56 rs112652199,rs2231485,rs35467002,rs75184451,rs930229 0 150.407 inf 5 0 5.2803e-07 4.58816e-07,6.09053e-07 0.00709425,-0.00979381,-0.000530474,-0.00948562,0.00271049 0.000299434,0.000381806,7.26816e-05,0.000345352,0.000157722
57 rs112652199,rs2231485,rs58172634,rs75184451,rs930229 0 150.398 inf 5 0 5.28205e-07 4.54902e-07,6.07268e-07 0.00722997,-0.00965137,-0.000393326,-0.00962693,0.0024059 0.000303154,0.000376728,5.37617e-05,0.000349609,0.000149084
58 rs1051738,rs112652199,rs2231485,rs75184451,rs930229 0 150.248 inf 5 0 5.27731e-07 4.55686e-07,6.08991e-07 -0.000390787,0.00722666,-0.00964723,-0.00962283,0.00240538 5.37617e-05,0.000303154,0.000376728,0.000349609,0.000149084
59 rs112652199,rs2231485,rs34883264,rs75184451,rs930229 0 148.315 inf 5 0 5.21587e-07 4.4832e-07,5.94272e-07 0.00715031,-0.00964994,0.000271604,-0.00950881,0.00250552 0.000302097,0.000378906,4.09894e-05,0.000347531,0.000151123
60 rs112652199,rs2231485,rs75184451,rs79362074,rs930229 0 147.438 inf 5 0 5.18607e-07 4.46557e-07,5.93551e-07 0.0070588,-0.00975276,-0.00948941,-0.000477739,0.00271011 0.000299899,0.000384953,0.000347774,7.59397e-05,0.000160706
61 rs112652199,rs11666164,rs2231485,rs75184451,rs930229 0 147.171 inf 5 0 5.17994e-07 4.44401e-07,5.98195e-07 0.00708418,-0.00033021,-0.00946838,-0.00944322,0.00237603 0.000300785,5.30911e-05,0.000373724,0.000346349,0.000148902
62 rs112652199,rs2231485,rs7253253,rs75184451,rs930229 0 146.681 inf 5 0 5.16452e-07 4.48233e-07,5.92564e-07 0.00700046,-0.00944499,-0.000559818,-0.00933905,0.00243099 0.000298652,0.000373403,9.27323e-05,0.00034351,0.000149693
63 rs10413422,rs112652199,rs2231485,rs75184451,rs930229 0 146.569 inf 5 0 5.161e-07 4.3573e-07,5.95259e-07 0.000285897,0.00704508,-0.00938125,-0.00936927,0.00240301 4.76937e-05,0.00029997,0.00037158,0.000344464,0.000149236
64 rs112652199,rs116080838,rs2231485,rs75184451,rs930229 0 146.307 inf 5 0 5.15266e-07 4.45976e-07,5.91534e-07 0.00691856,-0.000324042,-0.00936921,-0.00926013,0.00244636 0.000296918,5.49933e-05,0.000371419,0.000341708,0.000150074
65 rs112652199,rs141848087,rs2231485,rs75184451,rs930229 0 146.023 inf 5 0 5.1436e-07 4.39132e-07,5.91704e-07 0.0069987,0.000392197,-0.00943245,-0.00934884,0.00245481 0.000298937,6.78592e-05,0.000373607,0.000344248,0.000150337
66 rs112652199,rs2231485,rs73496568,rs75184451,rs930229 0 146.013 inf 5 0 5.14329e-07 4.42272e-07,5.88225e-07 0.00681002,-0.00929005,-0.000283263,-0.00920101,0.00249623 0.000295386,0.000369572,4.90447e-05,0.000340592,0.000151565
67 rs112652199,rs2231485,rs75184451,rs78256348,rs930229 0 145.785 inf 5 0 5.13605e-07 4.42829e-07,5.94302e-07 0.00679952,-0.00927563,-0.00918954,-0.000279908,0.00249417 0.000295305,0.000369346,0.000340442,4.92462e-05,0.000151587
68 rs112652199,rs2231485,rs7258823,rs75184451,rs930229 0 145.738 inf 5 0 5.13455e-07 4.42163e-07,5.87431e-07 0.00680703,-0.00928315,-0.000278478,-0.00919574,0.00249352 0.000295375,0.000369538,4.91605e-05,0.000340568,0.000151584
69 rs111740485,rs112652199,rs2231485,rs75184451,rs930229 0 145.623 inf 5 0 5.13115e-07 4.3923e-07,5.87621e-07 0.000560118,0.00689843,-0.00926727,-0.0092134,0.00239933 9.96499e-05,0.000296703,0.000369225,0.000340947,0.000149252
70 rs112652199,rs117093042,rs2231485,rs75184451,rs930229 0 145.457 inf 5 0 5.12566e-07 4.41599e-07,5.89153e-07 0.0069875,0.000376584,-0.0094156,-0.00933463,0.0024497 0.000298937,6.78592e-05,0.000373607,0.000344248,0.000150337
71 rs112652199,rs2231485,rs34266232,rs75184451,rs930229 0 145.226 inf 5 0 5.11599e-07 4.37851e-07,5.92864e-07 0.00676273,-0.00898339,0.000272912,-0.00923762,0.00230854 0.00029507,0.000366391,5.03409e-05,0.000341682,0.000148726
72 rs112652199,rs2231485,rs7251746,rs75184451,rs930229 0 145.222 inf 5 0 5.1184e-07 4.39109e-07,5.94392e-07 0.00687051,-0.00921667,0.000279032,-0.00923031,0.00242965 0.000296283,0.000368329,5.11651e-05,0.000341472,0.000149887
73 rs112652199,rs2231485,rs35084366,rs75184451,rs930229 0 145.205 inf 5 0 5.1177e-07 4.40195e-07,5.89955e-07 0.00701224,-0.00937796,-0.000292636,-0.00935755,0.00236754 0.000299878,0.000372568,5.37507e-05,0.000345258,0.00014888
74 rs112652199,rs2231485,rs75184451,rs930229 0 142.038 inf 4 -nan 4.90687e-07 4.2568e-07,5.66709e-07 0.00671755,-0.00900921,-0.00899184,0.0023265 0.000294952,0.00036636,0.000338661,0.000148689
75 rs112652199,rs2231485,rs7259385,rs75184451,rs930229 0 144.764 inf 5 0 5.10374e-07 4.42713e-07,5.78386e-07 0.00698661,-0.00934595,-0.000282603,-0.00932604,0.00236314 0.000299364,0.000371922,5.37812e-05,0.000344581,0.000148852
76 rs112652199,rs1865065,rs2231485,rs75184451,rs930229 0 144.691 inf 5 0 5.10158e-07 4.38907e-07,5.8713e-07 0.00682932,0.000196551,-0.00921698,-0.00915421,0.00241661 0.000295727,3.76199e-05,0.000368512,0.000340084,0.000149686
77 rs111817537,rs112652199,rs2231485,rs75184451,rs930229 0 144.617 inf 5 0 5.09912e-07 4.39925e-07,5.80334e-07 -0.000248143,0.00675328,-0.0091853,-0.00913638,0.00247267 4.78095e-05,0.000295033,0.000367927,0.000339804,0.000151332
78 rs10420809,rs112652199,rs2231485,rs75184451,rs930229 0 144.564 inf 5 0 5.09764e-07 4.35424e-07,5.87809e-07 -0.000215733,0.00686932,-0.00923266,-0.0092034,0.00239789 4.17315e-05,0.00029641,0.000368901,0.000341125,0.000149329
79 rs10424109,rs112652199,rs2231485,rs75184451 0 141.787 inf 4 -nan 4.89893e-07 4.19643e-07,5.66476e-07 0.00232102,0.00671624,-0.0090025,-0.00898528 0.000148689,0.000294952,0.00036636,0.000338661
80 rs112652199,rs2231485,rs7256672,rs75184451,rs930229 0 144.252 inf 5 0 5.08711e-07 4.38483e-07,5.82205e-07 0.00697209,-0.00932382,-0.000206254,-0.0092915,0.0023043 0.00029928,0.000371683,4.1091e-05,0.000343883,0.000148755
81 rs112652199,rs149324369,rs2231485,rs75184451,rs930229 0 144.242 inf 5 0 5.08731e-07 4.39441e-07,5.86137e-07 0.0069271,0.000523952,-0.00931897,-0.00924012,0.00239427 0.000297889,0.000104325,0.000371515,0.00034225,0.0001493
82 rs112652199,rs2007529,rs2231485,rs75184451,rs930229 0 144.194 inf 5 0 5.08223e-07 4.41094e-07,5.8153e-07 0.00678262,-0.000328221,-0.00922845,-0.00915086,0.00264108 0.000295245,6.63321e-05,0.000369029,0.000340182,0.00016171
83 rs112652199,rs2007535,rs2231485,rs75184451,rs930229 0 144.111 inf 5 0 5.07959e-07 4.37224e-07,5.86607e-07 0.00678211,-0.000325644,-0.00922673,-0.00914961,0.00263861 0.000295245,6.63321e-05,0.000369029,0.000340182,0.00016171
84 rs112652199,rs11670704,rs2231485,rs75184451,rs930229 0 144.048 inf 5 0 5.08095e-07 4.40341e-07,5.85407e-07 0.0069899,-0.000264521,-0.0093036,-0.00927679,0.00230226 0.000300083,5.3662e-05,0.000371195,0.000343559,0.00014877
85 rs112652199,rs11672021,rs2231485,rs75184451,rs930229 0 143.933 inf 5 0 5.07733e-07 4.31659e-07,5.82841e-07 0.00697022,-0.000259103,-0.00928284,-0.00925678,0.00230121 0.00029947,5.31412e-05,0.000370633,0.000342992,0.000148779
86 rs112652199,rs2231485,rs7260034,rs75184451,rs930229 0 143.851 inf 5 0 5.07376e-07 4.37202e-07,5.77334e-07 0.00699837,-0.00915755,-0.000459376,-0.0092937,0.00241855 0.000300646,0.000367649,9.52605e-05,0.000344397,0.000149909
87 rs10416143,rs112652199,rs2231485,rs75184451,rs930229 0 143.764 inf 5 0 5.07198e-07 4.37263e-07,5.80933e-07 -0.000254828,0.00696605,-0.00927833,-0.00925241,0.00230163 5.31412e-05,0.00029947,0.000370633,0.000342992,0.000148779
88 rs112652199,rs12983921,rs2231485,rs75184451,rs930229 0 143.752 inf 5 0 5.07156e-07 4.36378e-07,5.84163e-07 0.00698214,-0.000256984,-0.00929521,-0.00926867,0.00230295 0.000300083,5.3662e-05,0.000371195,0.000343559,0.00014877
89 rs112652199,rs2231485,rs7255312,rs75184451,rs930229 0 143.729 inf 5 0 5.07107e-07 4.36521e-07,5.84193e-07 0.00684573,-0.0091773,0.000249756,-0.00916912,0.00241028 0.000296168,0.000368043,5.22338e-05,0.000340684,0.000149718
90 rs112652199,rs2231485,rs2304165,rs75184451,rs930229 0 143.711 inf 5 0 5.07049e-07 4.3178e-07,5.8928e-07 0.0068455,-0.00917699,0.000249297,-0.00916879,0.00241013 0.000296168,0.000368043,5.22338e-05,0.000340684,0.000149718
91 rs112652199,rs2231485,rs60167376,rs75184451,rs930229 0 143.69 inf 5 0 5.06961e-07 4.40754e-07,5.78761e-07 0.00696419,-0.00927631,-0.000252914,-0.00925045,0.00230182 0.00029947,0.000370633,5.31412e-05,0.000342992,0.000148779
92 rs10421956,rs112652199,rs2231485,rs75184451,rs930229 0 143.649 inf 5 0 5.06705e-07 4.33672e-07,5.87903e-07 -0.000439736,0.00701916,-0.00915339,-0.00931359,0.00242193 9.3163e-05,0.000301795,0.000367631,0.000345453,0.000150057
93 rs112652199,rs2231485,rs56395932,rs75184451,rs930229 0 143.649 inf 5 0 5.06851e-07 4.36635e-07,5.83828e-07 0.00684468,-0.00917593,0.000247714,-0.00916767,0.00240959 0.000296168,0.000368043,5.22338e-05,0.000340684,0.000149718
94 rs112652199,rs2231485,rs59919460,rs75184451,rs930229 0 143.38 inf 5 0 5.05497e-07 4.37252e-07,5.77728e-07 0.00694167,-0.00923601,-0.000293442,-0.00922624,0.00259291 0.000299072,0.000369765,6.47736e-05,0.000342591,0.000159895
95 rs112652199,rs12973899,rs2231485,rs75184451,rs930229 0 143.359 inf 5 0 5.0569e-07 4.34557e-07,5.79236e-07 0.00695721,-0.000334188,-0.00950655,-0.00930569,0.00256955 0.000299596,7.32678e-05,0.000382242,0.000345581,0.000157949
96 rs112652199,rs1465700,rs2231485,rs75184451,rs930229 0 143.334 inf 5 0 5.05854e-07 4.31851e-07,5.78715e-07 0.00681697,0.000232857,-0.00914322,-0.00913582,0.00240485 0.000295747,5.07631e-05,0.000367523,0.000340112,0.000149667
97 rs112652199,rs2231485,rs62128801,rs75184451,rs930229 0 143.296 inf 5 0 5.05735e-07 4.31582e-07,5.76488e-07 0.00682322,-0.00915382,0.000235813,-0.00914846,0.00240761 0.000295858,0.000367725,5.16203e-05,0.000340392,0.000149745
98 rs112652199,rs12975591,rs2231485,rs75184451,rs930229 0 143.289 inf 5 0 5.05697e-07 4.40841e-07,5.80989e-07 0.00692353,0.000193301,-0.00931601,-0.00923431,0.00240805 0.000298388,4.23692e-05,0.00037248,0.000342806,0.000149759
99 rs112652199,rs2231485,rs4804503,rs75184451,rs930229 0 143.238 inf 5 0 5.05048e-07 4.37011e-07,5.75855e-07 0.00693808,-0.00923238,-0.000288743,-0.00922249,0.00258864 0.000299072,0.000369765,6.47736e-05,0.000342591,0.000159895
100 rs112652199,rs2231485,rs7260594,rs75184451,rs930229 0 143.146 inf 5 0 5.04928e-07 4.33723e-07,5.81206e-07 0.00689945,-0.00917864,-0.000234169,-0.00915886,0.00250765 0.000297786,0.000368343,5.27639e-05,0.000340745,0.000154189
101 rs112652199,rs2231485,rs75184451,rs76619635,rs930229 0 143.13 inf 5 0 5.04705e-07 4.36178e-07,5.82662e-07 0.0069353,-0.00922957,-0.00921958,-0.000285101,0.00258534 0.000299072,0.000369765,0.000342591,6.47736e-05,0.000159895
102 rs112652199,rs2231485,rs62131889,rs75184451,rs930229 0 143.084 inf 5 0 5.05051e-07 4.35639e-07,5.79204e-07 0.0069955,-0.00929087,0.000227445,-0.00927741,0.00235309 0.00030147,0.000371767,5.10174e-05,0.000344665,0.000148808
103 rs10403668,rs112652199,rs2231485,rs75184451,rs930229 0 143.042 inf 5 0 5.04929e-07 4.35836e-07,5.83495e-07 0.00022477,0.00681248,-0.00913689,-0.00912891,0.00240177 5.06445e-05,0.000295727,0.000367487,0.000340066,0.000149653
104 rs112652199,rs2231485,rs62128856,rs75184451,rs930229 0 143.019 inf 5 0 5.04856e-07 4.36417e-07,5.7905e-07 0.00681223,-0.00913654,0.000224169,-0.00912854,0.00240157 0.000295727,0.000367487,5.06445e-05,0.000340066,0.000149653
105 rs112652199,rs11878725,rs2231485,rs75184451,rs930229 0 142.993 inf 5 0 5.04285e-07 4.31823e-07,5.76717e-07 0.00692876,-0.000277471,-0.00922333,-0.00921598,0.00257843 0.000298955,6.40571e-05,0.00036968,0.000342591,0.000159658
106 rs112652199,rs11878887,rs2231485,rs75184451,rs930229 0 142.899 inf 5 0 5.03974e-07 4.36051e-07,5.74876e-07 0.00692925,-0.00027717,-0.00922344,-0.00921324,0.00257814 0.000299072,6.47736e-05,0.000369765,0.000342591,0.000159895
107 rs112652199,rs2231485,rs3826708,rs75184451,rs930229 0 142.788 inf 5 0 5.04123e-07 4.35258e-07,5.74626e-07 0.00680962,-0.00913304,0.00021799,-0.00912478,0.0023995 0.000295727,0.000367487,5.06445e-05,0.000340066,0.000149653
108 rs112652199,rs2231485,rs73007345,rs75184451,rs930229 0 142.779 inf 5 0 5.04097e-07 4.35833e-07,5.79437e-07 0.00681565,-0.00913637,0.000224304,-0.00912632,0.00239507 0.000295833,0.000367552,5.21661e-05,0.000340102,0.000149542
109 rs112652199,rs2231485,rs3745247,rs75184451,rs930229 0 142.774 inf 5 0 5.04081e-07 4.38532e-07,5.76224e-07 0.00680946,-0.00913283,0.000217627,-0.00912455,0.00239938 0.000295727,0.000367487,5.06445e-05,0.000340066,0.000149653
110 rs112652199,rs2231485,rs62128850,rs75184451,rs930229 0 142.761 inf 5 0 5.04041e-07 4.33337e-07,5.75255e-07 0.00680603,-0.00912927,0.00022239,-0.00912237,0.00239743 0.000295672,0.000367427,5.18341e-05,0.000340025,0.000149605
111 rs10423320,rs112652199,rs2231485,rs75184451,rs930229 0 142.667 inf 5 0 5.03743e-07 4.29457e-07,5.76409e-07 0.000221164,0.00681427,-0.00913459,-0.00912444,0.00239411 5.21661e-05,0.000295833,0.000367552,0.000340102,0.000149542
112 rs112652199,rs2231485,rs75184451,rs930229,rs9797854 0 142.667 inf 5 0 5.03751e-07 4.3383e-07,5.7548e-07 0.00674105,-0.00909943,-0.00907768,0.00240298,-0.000186918 0.000295004,0.000366977,0.000339265,0.000149778,4.4074e-05
113 rs112652199,rs2231485,rs4804510,rs75184451,rs930229 0 142.651 inf 5 0 5.03704e-07 4.35407e-07,5.77155e-07 0.00681138,-0.00913652,0.000163924,-0.00914036,0.00237919 0.000295784,0.000367592,3.87252e-05,0.000340473,0.000149209
114 rs112652199,rs2231485,rs75184451,rs8105546,rs930229 0 142.648 inf 5 0 5.0369e-07 4.34515e-07,5.7687e-07 0.00674055,-0.00909847,-0.00907675,-0.000186204,0.00240293 0.000295002,0.000366967,0.000339255,4.40147e-05,0.000149782
115 rs112652199,rs1560709,rs2231485,rs75184451,rs930229 0 142.647 inf 5 0 5.03689e-07 4.34954e-07,5.811e-07 0.00674054,-0.000186197,-0.00909847,-0.00907674,0.00240293 0.000295002,4.40147e-05,0.000366967,0.000339255,0.000149782
116 rs112652199,rs1560710,rs2231485,rs75184451,rs930229 0 142.646 inf 5 0 5.03686e-07 4.36191e-07,5.79498e-07 0.00674054,-0.000186173,-0.00909846,-0.00907673,0.00240292 0.000295002,4.40147e-05,0.000366967,0.000339255,0.000149782
117 rs112652199,rs2231485,rs75184451,rs930229,rs9797861 0 142.614 inf 5 0 5.03583e-07 4.32269e-07,5.76442e-07 0.00674045,-0.00909809,-0.00907638,0.0024026,-0.000185395 0.000295002,0.000366967,0.000339255,0.000149782,4.40147e-05
118 rs112652199,rs2043330,rs2231485,rs75184451,rs930229 0 142.588 inf 5 0 5.03156e-07 4.3074e-07,5.83231e-07 0.0068873,-0.000218893,-0.00916717,-0.00914755,0.00249595 0.000297792,5.29011e-05,0.000368343,0.000340745,0.000154225
119 rs112652199,rs2231485,rs2288904,rs75184451,rs930229 0 142.566 inf 5 0 5.03432e-07 4.30478e-07,5.81071e-07 0.00674074,-0.00909826,-0.000184492,-0.00907657,0.00240199 0.000295004,0.000366977,4.4074e-05,0.000339265,0.000149778
120 rs112652199,rs11542916,rs2231485,rs75184451,rs930229 0 142.549 inf 5 0 5.03382e-07 4.3515e-07,5.74789e-07 0.00682977,0.000302144,-0.00912469,-0.00912127,0.00234966 0.000296173,7.23312e-05,0.000367401,0.000340075,0.000148792
121 rs112652199,rs12972963,rs2231485,rs75184451,rs930229 0 142.52 inf 5 0 5.03287e-07 4.3026e-07,5.81709e-07 0.00674017,-0.00018313,-0.009097,-0.00907535,0.00240167 0.000295002,4.40147e-05,0.000366967,0.000339255,0.000149782
122 rs112652199,rs1560711,rs2231485,rs75184451,rs930229 0 142.503 inf 5 0 5.03233e-07 4.33799e-07,5.81309e-07 0.00674011,-0.000182715,-0.0090968,-0.00907516,0.0024015 0.000295002,4.40147e-05,0.000366967,0.000339255,0.000149782
123 rs112652199,rs2231485,rs3087969,rs75184451,rs930229 0 142.503 inf 5 0 5.03232e-07 4.33148e-07,5.81835e-07 0.00674055,-0.00909752,-0.000182953,-0.00907586,0.00240136 0.000295004,0.000366977,4.4074e-05,0.000339265,0.000149778
124 rs112652199,rs2231485,rs2360742,rs75184451,rs930229 0 142.492 inf 5 0 5.03198e-07 4.3292e-07,5.77458e-07 0.0067401,-0.00909582,-0.000182714,-0.00907268,0.00240027 0.000295002,0.000366955,4.40797e-05,0.000339222,0.00014975
125 rs10414622,rs112652199,rs2231485,rs75184451,rs930229 0 142.478 inf 5 0 5.03153e-07 4.34194e-07,5.79585e-07 -0.000182102,0.00674004,-0.00909651,-0.00907488,0.00240125 4.40147e-05,0.000295002,0.000366967,0.000339255,0.000149782
126 rs112652199,rs2231485,rs4548995,rs75184451,rs930229 0 142.417 inf 5 0 5.02959e-07 4.33013e-07,5.80586e-07 0.00674031,-0.00909568,-0.000181108,-0.00907258,0.0023994 0.000295004,0.000366965,4.41394e-05,0.000339232,0.000149747
127 rs112652199,rs2231485,rs7247481,rs75184451,rs930229 0 142.379 inf 5 0 5.02814e-07 4.27629e-07,5.77292e-07 0.00697679,-0.00925809,0.000209746,-0.00924785,0.00234914 0.000301727,0.00037141,5.14416e-05,0.000344432,0.000148792
128 rs112652199,rs2231485,rs75184451,rs8107247,rs930229 0 142.36 inf 5 0 5.02781e-07 4.29785e-07,5.75871e-07 0.00673993,-0.00909217,-0.00907119,-0.000179775,0.00239546 0.000295003,0.000366926,0.000339221,4.4155e-05,0.00014965
129 rs112652199,rs117831057,rs2231485,rs75184451,rs930229 0 142.322 inf 5 0 5.02664e-07 4.30257e-07,5.78836e-07 0.00682636,0.000292976,-0.00912118,-0.00911734,0.00234896 0.000296173,7.23312e-05,0.000367401,0.000340075,0.000148792
130 rs112652199,rs2231485,rs75184451,rs8109681,rs930229 0 142.317 inf 5 0 5.02643e-07 4.30556e-07,5.85722e-07 0.00673956,-0.00909376,-0.00907076,-0.000178375,0.00239852 0.000295002,0.000366955,0.000339222,4.40797e-05,0.00014975
131 rs112652199,rs2231485,rs2885055,rs75184451,rs930229 0 142.277 inf 5 0 5.02516e-07 4.34897e-07,5.75121e-07 0.00673966,-0.0090912,-0.000177669,-0.00907026,0.00239465 0.000295003,0.000366926,4.4155e-05,0.000339221,0.00014965
132 rs112652199,rs2231485,rs75184451,rs8109412,rs930229 0 142.261 inf 5 0 5.02465e-07 4.31861e-07,5.74724e-07 0.00673939,-0.00909309,-0.00907013,-0.000176963,0.00239795 0.000295002,0.000366955,0.000339222,4.40797e-05,0.00014975
133 rs112652199,rs2231485,rs75184451,rs8107248,rs930229 0 142.254 inf 5 0 5.02444e-07 4.25416e-07,5.75489e-07 0.00673959,-0.00909093,-0.00907001,-0.000177092,0.00239443 0.000295003,0.000366926,0.000339221,4.4155e-05,0.00014965
134 rs112652199,rs2043305,rs2231485,rs75184451,rs930229 0 142.251 inf 5 0 5.02436e-07 4.39094e-07,5.82711e-07 0.00673997,-0.000177275,-0.00909155,-0.0090706,0.00239425 0.000295005,4.42164e-05,0.000366935,0.00033923,0.000149646
135 rs112652199,rs2231485,rs73007316,rs75184451,rs930229 0 142.249 inf 5 0 5.02418e-07 4.2232e-07,5.7441e-07 0.00680085,-0.00911651,0.00021101,-0.0091058,0.00238669 0.000295684,0.000367337,5.2672e-05,0.000339853,0.000149446
136 rs112652199,rs2231485,rs75184451,rs8112355,rs930229 0 142.246 inf 5 0 5.02418e-07 4.32407e-07,5.78618e-07 0.00674011,-0.00909082,-0.00906847,-0.000177154,0.00239355 0.000295006,0.000366926,0.000339201,4.42224e-05,0.000149628
137 rs112652199,rs2231485,rs7343087,rs75184451,rs930229 0 142.156 inf 5 0 5.02113e-07 4.27682e-07,5.82339e-07 0.00695108,-0.00923993,0.000208583,-0.00922746,0.0023488 0.000300818,0.000370985,5.27992e-05,0.000343873,0.000148796
138 rs112652199,rs2231485,rs55939834,rs75184451,rs930229 0 142.073 inf 5 0 5.01859e-07 4.35714e-07,5.74533e-07 0.00684087,-0.00919109,0.000260494,-0.00914561,0.00238936 0.00029664,0.000369311,6.67365e-05,0.000340944,0.000149558
139 rs112652199,rs2231485,rs75184451,rs79343819,rs930229 0 142.068 inf 5 0 5.01842e-07 4.33323e-07,5.75408e-07 0.00684078,-0.00919094,-0.00914549,0.000260286,0.00238931 0.00029664,0.000369311,0.000340944,6.67365e-05,0.000149558
140 rs10416653,rs112652199,rs2231485,rs75184451,rs930229 0 142.007 inf 5 0 5.01648e-07 4.33709e-07,5.74411e-07 0.000309878,0.00686119,-0.00921367,-0.00916737,0.00238608 8.0196e-05,0.000297286,0.000370161,0.000341694,0.000149486
141 rs112652199,rs2231485,rs7259116,rs75184451,rs930229 0 141.965 inf 5 0 5.01509e-07 4.32896e-07,5.80213e-07 0.00694441,-0.00923334,0.000202628,-0.00922073,0.00234816 0.000300818,0.000370985,5.27992e-05,0.000343873,0.000148796
142 rs112652199,rs2231485,rs75184451,rs8111572,rs930229 0 141.948 inf 5 0 5.0148e-07 4.29976e-07,5.7216e-07 0.00675351,-0.00907643,-0.00906997,0.000144406,0.0023699 0.000295101,0.000366779,0.000339274,3.76826e-05,0.000149119
143 rs112652199,rs2231485,rs75184451,rs8107037,rs930229 0 141.896 inf 5 0 5.01311e-07 4.3455e-07,5.78271e-07 0.0068264,-0.00915999,-0.00913544,-0.000158148,0.00236825 0.00029634,0.000368502,0.000340763,4.16185e-05,0.000149094
144 rs10413128,rs112652199,rs2231485,rs75184451,rs930229 0 141.815 inf 5 0 5.01045e-07 4.32848e-07,5.78647e-07 0.000165145,0.00675191,-0.0090862,-0.00905356,0.00238476 4.40539e-05,0.000295095,0.000366935,0.000339061,0.000149499
145 rs112652199,rs2231485,rs75184451,rs8113274,rs930229 0 141.789 inf 5 0 5.00962e-07 4.31096e-07,5.82228e-07 0.00675063,-0.00908386,-0.00905159,0.000164224,0.0023842 0.000295085,0.000366905,0.000339039,4.39973e-05,0.00014949
146 rs112652199,rs2231485,rs7250421,rs75184451,rs930229 0 141.78 inf 5 0 5.00941e-07 4.27183e-07,5.75474e-07 0.00673854,-0.00908517,-0.000164887,-0.00906316,0.00238891 0.000295006,0.000366926,4.42224e-05,0.000339201,0.000149628
147 rs112652199,rs2231485,rs75184451,rs8113381,rs930229 0 141.729 inf 5 0 5.00772e-07 4.31781e-07,5.76181e-07 0.0067503,-0.00908312,-0.00905099,0.000162593,0.00238362 0.000295085,0.000366905,0.000339039,4.39973e-05,0.00014949
148 rs112652199,rs117039536,rs2231485,rs75184451,rs930229 0 141.683 inf 5 0 5.00632e-07 4.2678e-07,5.71697e-07 0.00681265,0.000397406,-0.00915026,-0.00913652,0.00238652 0.00029609,0.00010835,0.000368372,0.00034095,0.000149587
149 rs112652199,rs2231485,rs3760647,rs75184451,rs930229 0 141.667 inf 5 0 5.00586e-07 4.29878e-07,5.7578e-07 0.00673058,-0.009079,-0.000153952,-0.00905124,0.00238029 0.000294974,0.000366856,4.20772e-05,0.00033905,0.000149414
150 rs112652199,rs11671552,rs2231485,rs75184451,rs930229 0 141.624 inf 5 0 5.00439e-07 4.33779e-07,5.80365e-07 0.00683965,-0.000253925,-0.00912032,-0.00909607,0.00229231 0.000296865,6.99641e-05,0.000367637,0.000339876,0.000148987
151 rs112652199,rs2231485,rs75184451,rs8113212,rs930229 0 141.617 inf 5 0 5.0043e-07 4.28616e-07,5.79441e-07 0.00673046,-0.0090784,-0.00905074,-0.000152639,0.00237983 0.000294974,0.000366856,0.00033905,4.20772e-05,0.000149414
152 rs112652199,rs117196614,rs2231485,rs75184451,rs930229 0 141.617 inf 5 0 5.00422e-07 4.32493e-07,5.74766e-07 0.00681157,0.000392879,-0.00914865,-0.00913488,0.00238584 0.00029609,0.00010835,0.000368372,0.00034095,0.000149587
153 rs112652199,rs12979469,rs2231485,rs75184451,rs930229 0 141.615 inf 5 0 5.00423e-07 4.28495e-07,5.78135e-07 0.00673046,-0.000152579,-0.00907838,-0.00905071,0.00237981 0.000294974,4.20772e-05,0.000366856,0.00033905,0.000149414
154 rs112652199,rs2231485,rs3745244,rs75184451,rs930229 0 141.571 inf 5 0 5.00268e-07 4.29942e-07,5.70222e-07 0.00670959,-0.00906014,-0.000152975,-0.00903852,0.00240324 0.000294961,0.000366634,4.25527e-05,0.00033891,0.000150213
155 rs112652199,rs2231485,rs6511703,rs75184451,rs930229 0 141.562 inf 5 0 5.00242e-07 4.31098e-07,5.7501e-07 0.00674258,-0.00907137,0.000157062,-0.0090418,0.00238121 0.000295035,0.000366769,4.37536e-05,0.000338947,0.000149468
156 rs112652199,rs2231485,rs7256611,rs75184451,rs930229 0 141.545 inf 5 0 5.00185e-07 4.31189e-07,5.77445e-07 0.0068936,-0.00923309,0.000150415,-0.00917267,0.00234152 0.000299028,0.000371664,4.20354e-05,0.000342411,0.000148748
157 rs112652199,rs2231485,rs7259088,rs75184451,rs930229 0 141.529 inf 5 0 5.0014e-07 4.2555e-07,5.82926e-07 0.00683622,-0.00915896,-0.000188742,-0.00913739,0.00233608 0.000296821,0.000368755,5.28815e-05,0.000341107,0.000148713
158 rs112652199,rs11545166,rs2231485,rs75184451,rs930229 0 141.517 inf 5 0 5.00102e-07 4.29377e-07,5.70325e-07 0.00682421,0.000342309,-0.00916781,-0.00915533,0.00239399 0.000296469,9.61184e-05,0.000369057,0.000341758,0.000149891
159 rs10415088,rs112652199,rs2231485,rs75184451,rs930229 0 141.514 inf 5 0 5.00093e-07 4.27406e-07,5.75415e-07 -0.000188228,0.0068359,-0.00915856,-0.00913699,0.00233605 5.28815e-05,0.000296821,0.000368755,0.000341107,0.000148713
160 rs112652199,rs11673386,rs2231485,rs75184451,rs930229 0 141.387 inf 5 0 4.99695e-07 4.30422e-07,5.78189e-07 0.00677576,-0.000270501,-0.00905255,-0.00908106,0.00234218 0.000295427,7.77902e-05,0.000366572,0.000339631,0.000148757
161 rs112652199,rs2231485,rs75184451,rs78916770,rs930229 0 141.327 inf 5 0 4.99495e-07 4.28702e-07,5.7767e-07 0.00682587,-0.00916151,-0.00912252,0.000220487,0.00237848 0.000296633,0.000369032,0.000340791,6.41829e-05,0.000149457
162 rs112652199,rs2231485,rs62131902,rs75184451,rs930229 0 141.291 inf 5 0 4.99385e-07 4.25736e-07,5.70377e-07 0.00677081,-0.00907613,0.000181429,-0.0090637,0.00237053 0.000295365,0.000366884,5.31764e-05,0.000339315,0.000149248
163 rs112652199,rs2231485,rs75184451,rs77376335,rs930229 0 141.276 inf 5 0 4.99336e-07 4.29088e-07,5.73049e-07 0.00679909,-0.00914206,-0.00910041,0.000228826,0.00238045 0.000295925,0.000368436,0.000340162,6.72719e-05,0.000149532
164 rs112652199,rs150445689,rs2231485,rs75184451,rs930229 0 141.267 inf 5 0 4.99307e-07 4.34308e-07,5.73738e-07 0.00679894,0.000228402,-0.00914181,-0.00910021,0.00238035 0.000295925,6.72719e-05,0.000368436,0.000340162,0.000149532
165 rs112652199,rs140752376,rs2231485,rs75184451,rs930229 0 141.263 inf 5 0 4.99291e-07 4.25584e-07,5.69145e-07 0.00677597,-0.000447585,-0.00915297,-0.00912454,0.00241517 0.000295455,0.00013196,0.000368803,0.000340913,0.000150969
166 rs112652199,rs2231485,rs28382780,rs75184451,rs930229 0 141.251 inf 5 0 4.99258e-07 4.25951e-07,5.75819e-07 0.00679869,-0.0091414,0.000227697,-0.00909988,0.00238018 0.000295925,0.000368436,6.72719e-05,0.000340162,0.000149532
167 rs112652199,rs2231485,rs55765999,rs75184451,rs930229 0 141.234 inf 5 0 4.98997e-07 4.28313e-07,5.69801e-07 0.0067755,-0.0090372,0.00015684,-0.00917276,0.0023331 0.000295466,0.000366456,4.71236e-05,0.000342995,0.000148702
168 rs112652199,rs2231485,rs74179931,rs75184451,rs930229 0 141.226 inf 5 0 4.9916e-07 4.27835e-07,5.7422e-07 0.00677977,-0.00911377,-0.00014016,-0.00908564,0.00232188 0.000295532,0.000367676,4.16685e-05,0.000339807,0.000148695
169 rs112652199,rs183143244,rs2231485,rs75184451,rs930229 0 141.206 inf 5 0 4.99121e-07 4.30558e-07,5.80334e-07 0.00681859,0.000535611,-0.00915441,-0.00911654,0.00236329 0.000296486,0.000159638,0.000368907,0.000340694,0.000149093
170 rs112652199,rs2231485,rs74806945,rs75184451,rs930229 0 141.202 inf 5 0 4.99103e-07 4.30768e-07,5.70668e-07 0.00679409,-0.00913914,0.000226632,-0.00909786,0.00238194 0.000295835,0.000368405,6.76253e-05,0.000340135,0.000149606
171 rs112652199,rs2231485,rs75184451,rs76456798,rs930229 0 141.171 inf 5 0 4.99004e-07 4.33827e-07,5.70272e-07 0.00679737,-0.00913926,-0.00909812,0.000223998,0.00237931 0.000295925,0.000368436,0.000340162,6.72719e-05,0.000149532
172 rs112652199,rs117320342,rs2231485,rs75184451,rs930229 0 141.118 inf 5 0 4.98834e-07 4.28056e-07,5.73197e-07 0.00679648,0.000221491,-0.0091378,-0.00909693,0.00237872 0.000295925,6.72719e-05,0.000368436,0.000340162,0.000149532
173 rs112652199,rs12463093,rs2231485,rs75184451,rs930229 0 141.107 inf 5 0 4.98799e-07 4.25946e-07,5.73221e-07 0.0068621,-0.000145332,-0.00919952,-0.00913833,0.0023446 0.000298217,4.42443e-05,0.000370913,0.000341585,0.000148791
174 rs112652199,rs11670508,rs2231485,rs75184451,rs930229 0 141.088 inf 5 0 4.98743e-07 4.2362e-07,5.7804e-07 0.00681866,-0.00017332,-0.00913714,-0.0091161,0.00233411 0.000296566,5.29637e-05,0.00036844,0.000340783,0.000148707
175 rs112652199,rs2231485,rs75184451,rs8106261,rs930229 0 141.065 inf 5 0 4.98671e-07 4.24994e-07,5.74666e-07 0.00671082,-0.00904686,-0.00902302,-0.000135871,0.0023835 0.000294959,0.000366542,0.000338796,4.17266e-05,0.000149715
176 rs112652199,rs2231485,rs4804511,rs75184451,rs930229 0 141.025 inf 5 0 4.98542e-07 4.26932e-07,5.6913e-07 0.00671432,-0.00906224,0.000141684,-0.00904189,0.00239511 0.000294954,0.000366728,4.39004e-05,0.000339016,0.000150201
177 rs112305679,rs112652199,rs2231485,rs75184451,rs930229 0 141.007 inf 5 0 4.98488e-07 4.25858e-07,5.72154e-07 -0.000133983,0.00671104,-0.00904647,-0.00902273,0.00238247 4.16728e-05,0.000294959,0.000366543,0.000338797,0.000149704
178 rs112652199,rs2231485,rs28382800,rs75184451,rs930229 0 141.001 inf 5 0 4.98465e-07 4.30414e-07,5.72562e-07 0.0067945,-0.00913458,0.000215946,-0.0090943,0.00237741 0.000295925,0.000368436,6.72719e-05,0.000340162,0.000149532
179 rs112652199,rs2231485,rs62128799,rs75184451,rs930229 0 140.972 inf 5 0 4.98365e-07 4.26477e-07,5.70404e-07 0.00674074,-0.00905266,0.000121505,-0.00903844,0.00237965 0.000295042,0.000366613,3.81218e-05,0.000338976,0.000149621
180 rs112652199,rs2231485,rs3087689,rs75184451,rs930229 0 140.966 inf 5 0 4.98358e-07 4.29067e-07,5.68885e-07 0.0067111,-0.00904613,-0.000132759,-0.00902245,0.00238196 0.000294959,0.000366543,4.16728e-05,0.000338797,0.000149704
181 rs10408934,rs112652199,rs2231485,rs75184451,rs930229 0 140.884 inf 5 0 4.98101e-07 4.2381e-07,5.73316e-07 0.000150213,0.0067522,-0.00907656,-0.00906159,0.00237434 4.80438e-05,0.00029516,0.000366993,0.000339395,0.000149474
182 rs112652199,rs118167193,rs2231485,rs75184451,rs930229 0 140.873 inf 5 0 4.98063e-07 4.27787e-07,5.73128e-07 0.00676515,-0.000355307,-0.00912404,-0.00909425,0.00239073 0.000295347,0.000113967,0.000368207,0.00034025,0.000150109
183 rs10412541,rs112652199,rs2231485,rs75184451,rs930229 0 140.856 inf 5 0 4.97999e-07 4.2504e-07,5.76639e-07 0.000117238,0.00670438,-0.00903863,-0.00900849,0.00238365 3.77854e-05,0.000294983,0.000366482,0.000338703,0.000149825
184 rs112652199,rs2231485,rs75184451,rs930229,rs9305017 0 140.835 inf 5 0 4.97953e-07 4.2869e-07,5.69841e-07 0.00674551,-0.00906174,-0.00905243,0.00236037,0.000116595 0.000295091,0.000366753,0.000339227,0.000149092,3.77097e-05
185 rs112652199,rs2231485,rs34312839,rs75184451,rs930229 0 140.788 inf 5 0 4.9779e-07 4.27179e-07,5.72426e-07 0.00684678,-0.00917182,-0.000136367,-0.00911563,0.0023375 0.000297974,0.00037021,4.46609e-05,0.000341079,0.000148732
186 rs10439163,rs112652199,rs2231485,rs75184451,rs930229 0 140.788 inf 5 0 4.97804e-07 4.3297e-07,5.7463e-07 0.000115182,0.00674623,-0.00906282,-0.00905416,0.00236111 3.76826e-05,0.000295101,0.000366779,0.000339274,0.000149119
187 rs10404446,rs112652199,rs2231485,rs75184451,rs930229 0 140.787 inf 5 0 4.97789e-07 4.30554e-07,5.68212e-07 -0.000127232,0.00671137,-0.0090446,-0.00902118,0.00237965 4.16728e-05,0.000294959,0.000366543,0.000338797,0.000149704
188 rs112652199,rs12984270,rs2231485,rs75184451,rs930229 0 140.779 inf 5 0 4.97765e-07 4.26391e-07,5.73678e-07 0.0068385,-0.00013437,-0.00915422,-0.00910558,0.0023342 0.000297611,4.40936e-05,0.000369437,0.000340711,0.00014871
189 rs112652199,rs2231485,rs75184451,rs8111563,rs930229 0 140.769 inf 5 0 4.97745e-07 4.22857e-07,5.69129e-07 0.0067461,-0.00906258,-0.00905387,0.000114654,0.00236096 0.000295101,0.000366779,0.000339274,3.76826e-05,0.000149119
190 rs112652199,rs117679371,rs2231485,rs75184451,rs930229 0 140.767 inf 5 0 4.97723e-07 4.27504e-07,5.71563e-07 0.00679503,0.000215886,-0.00912485,-0.00909374,0.0023725 0.000296053,7.10736e-05,0.000368332,0.000340319,0.000149458
191 rs112652199,rs12971428,rs2231485,rs75184451,rs930229 0 140.738 inf 5 0 4.97625e-07 4.25722e-07,5.76273e-07 0.00670476,0.000113878,-0.00903779,-0.00900801,0.00238201 0.000294983,3.77854e-05,0.000366482,0.000338703,0.000149825
192 rs112652199,rs11670254,rs2231485,rs75184451,rs930229 0 140.72 inf 5 0 4.97587e-07 4.20644e-07,5.72045e-07 0.00674574,0.000113224,-0.00906191,-0.0090531,0.00236053 0.000295101,3.76826e-05,0.000366779,0.000339274,0.000149119
193 rs10424109,rs112652199,rs2231485,rs62128799,rs75184451 0 140.716 inf 5 0 4.97553e-07 4.30724e-07,5.73449e-07 0.00237409,0.0067394,-0.0090459,0.000121347,-0.00903181 0.000149621,0.000295042,0.000366613,3.81218e-05,0.000338976
194 rs10414545,rs112652199,rs2231485,rs75184451,rs930229 0 140.641 inf 5 0 4.97317e-07 4.25277e-07,5.74057e-07 0.000111038,0.00670508,-0.00903708,-0.00900761,0.00238063 3.77854e-05,0.000294983,0.000366482,0.000338703,0.000149825
195 rs112652199,rs139311191,rs2231485,rs75184451,rs930229 0 140.638 inf 5 0 4.97321e-07 4.25024e-07,5.70486e-07 0.00675829,-0.000318119,-0.00910848,-0.00907988,0.00237996 0.000295278,0.000108219,0.000367913,0.000339983,0.000149797
196 rs112652199,rs2231485,rs75184451,rs78064630,rs930229 0 140.608 inf 5 0 4.97221e-07 4.23301e-07,5.74275e-07 0.00678827,-0.00910816,-0.00907672,0.000206934,0.00236226 0.000295949,0.000367929,0.000339911,7.09934e-05,0.000149194
197 rs112652199,rs118115488,rs2231485,rs75184451,rs930229 0 140.602 inf 5 0 4.97203e-07 4.25074e-07,5.68931e-07 0.00678816,0.000206605,-0.009108,-0.00907659,0.0023622 0.000295949,7.09934e-05,0.000367929,0.000339911,0.000149194
198 rs112652199,rs2231485,rs75184451,rs78854124,rs930229 0 140.58 inf 5 0 4.97128e-07 4.30237e-07,5.69694e-07 0.00680891,-0.00914395,-0.00910575,0.000192977,0.00237307 0.00029664,0.000369311,0.000340944,6.67365e-05,0.000149558
199 rs112652199,rs2231485,rs2360750,rs75184451,rs930229 0 140.58 inf 5 0 4.97139e-07 4.23386e-07,5.70203e-07 0.00671841,-0.00904267,0.000115092,-0.00902435,0.00237006 0.000294952,0.000366542,3.97668e-05,0.000338847,0.000149448
200 rs112652199,rs2231485,rs75184451,rs77736886,rs930229 0 140.576 inf 5 0 4.97121e-07 4.26587e-07,5.69289e-07 0.0068041,-0.00913791,-0.0091245,0.000277759,0.00238126 0.000296469,0.000369057,0.000341758,9.61184e-05,0.000149891
201 rs112652199,rs1821276,rs2231485,rs75184451,rs930229 0 140.561 inf 5 0 4.97086e-07 4.29324e-07,5.73275e-07 0.00673023,-0.000107411,-0.0090452,-0.00903041,0.00235762 0.000294985,3.72826e-05,0.000366573,0.000338925,0.00014908
202 rs112652199,rs2231485,rs75184451,rs8110479,rs930229 0 140.556 inf 5 0 4.97072e-07 4.26394e-07,5.72773e-07 0.00674086,-0.00903396,-0.00902216,-0.000273583,0.00233951 0.000295063,0.000366461,0.000338825,9.508e-05,0.000148757
203 rs112652199,rs2043306,rs2231485,rs75184451,rs930229 0 140.539 inf 5 0 4.97015e-07 4.29818e-07,5.6747e-07 0.00676279,-0.000255205,-0.00908505,-0.00904791,0.00234735 0.000295375,8.91396e-05,0.000367316,0.000339227,0.000148867
204 rs112652199,rs1465702,rs2231485,rs75184451,rs930229 0 140.512 inf 5 0 4.96928e-07 4.27077e-07,5.66153e-07 0.00676244,-0.000253224,-0.00908446,-0.00904747,0.00234719 0.000295375,8.91396e-05,0.000367316,0.000339227,0.000148867
205 rs112652199,rs2231485,rs75184451,rs892084,rs930229 0 140.507 inf 5 0 4.96909e-07 4.23621e-07,5.74815e-07 0.0067186,-0.00904219,-0.00902393,0.000112677,0.00236899 0.000294952,0.000366544,0.00033885,3.97308e-05,0.000149442
206 rs112652199,rs2231485,rs4024546,rs75184451,rs930229 0 140.507 inf 5 0 4.96912e-07 4.29827e-07,5.69e-07 0.00676238,-0.00908435,-0.000252869,-0.00904739,0.00234716 0.000295375,0.000367316,8.91396e-05,0.000339227,0.000148867
207 rs112652199,rs1560688,rs2231485,rs75184451,rs930229 0 140.494 inf 5 0 4.96867e-07 4.25771e-07,5.68322e-07 0.00671859,0.000112241,-0.00904206,-0.00902381,0.00236882 0.000294952,3.97308e-05,0.000366544,0.00033885,0.000149442
208 rs112652199,rs2231485,rs3745255,rs75184451,rs930229 0 140.486 inf 5 0 4.9684e-07 4.23783e-07,5.73478e-07 0.00671859,-0.00904198,0.000111974,-0.00902373,0.00236872 0.000294952,0.000366544,3.97308e-05,0.00033885,0.000149442
209 rs112652199,rs2231485,rs7248036,rs75184451,rs930229 0 140.485 inf 5 0 4.96827e-07 4.28185e-07,5.72098e-07 0.00673942,-0.00905123,0.000108046,-0.00903056,0.0023682 0.000295055,0.000366664,3.83831e-05,0.00033894,0.000149425
210 rs112652199,rs2231485,rs7256396,rs75184451,rs930229 0 140.483 inf 5 0 4.96832e-07 4.28712e-07,5.72085e-07 0.00671859,-0.00904196,0.000111891,-0.00902371,0.00236869 0.000294952,0.000366544,3.97308e-05,0.00033885,0.000149442
211 rs112652199,rs2231485,rs75184451,rs8107703,rs930229 0 140.479 inf 5 0 4.96823e-07 4.2763e-07,5.67453e-07 0.00676202,-0.00908375,-0.00904695,-0.000250831,0.002347 0.000295375,0.000367316,0.000339227,8.91396e-05,0.000148867
212 rs112652199,rs1968445,rs2231485,rs75184451,rs930229 0 140.468 inf 5 0 4.96789e-07 4.26747e-07,5.7346e-07 0.00676188,-0.000250035,-0.00908351,-0.00904677,0.00234693 0.000295375,8.91396e-05,0.000367316,0.000339227,0.000148867
213 rs10419405,rs112652199,rs2231485,rs75184451,rs930229 0 140.459 inf 5 0 4.96756e-07 4.24391e-07,5.70575e-07 0.00011111,0.00671858,-0.00904173,-0.00902349,0.0023684 3.97308e-05,0.000294952,0.000366544,0.00033885,0.000149442
214 rs10426276,rs112652199,rs2231485,rs75184451,rs930229 0 140.453 inf 5 0 4.96742e-07 4.21243e-07,5.71532e-07 -0.000248964,0.00676169,-0.00908319,-0.00904654,0.00234684 8.91396e-05,0.000295375,0.000367316,0.000339227,0.000148867
215 rs112652199,rs12981279,rs2231485,rs75184451,rs930229 0 140.438 inf 5 0 4.96697e-07 4.28018e-07,5.70278e-07 0.0067395,0.000105299,-0.00905593,-0.00904306,0.00235392 0.000295058,3.78629e-05,0.000366745,0.000339161,0.000149015
216 rs112652199,rs2231485,rs4804138,rs75184451,rs930229 0 140.435 inf 5 0 4.96684e-07 4.25166e-07,5.68876e-07 0.00676268,-0.0090841,-0.000245117,-0.00904786,0.00234748 0.000295399,0.00036735,8.82481e-05,0.000339261,0.00014888
217 rs10418278,rs112652199,rs2231485,rs75184451,rs930229 0 140.433 inf 5 0 4.96664e-07 4.26768e-07,5.67441e-07 0.000106412,0.00673909,-0.00905059,-0.00902998,0.00236757 3.83831e-05,0.000295055,0.000366664,0.00033894,0.000149425
218 rs112652199,rs115771260,rs2231485,rs75184451,rs930229 0 140.429 inf 5 0 4.96013e-07 4.21932e-07,5.74925e-07 0.0069699,-0.000297574,-0.00900367,-0.00914364,0.00236633 0.000310556,0.000114619,0.000366366,0.000343672,0.000149478
219 rs112652199,rs2231485,rs7252007,rs75184451,rs930229 0 140.42 inf 5 0 4.96629e-07 4.23935e-07,5.68824e-07 0.00672301,-0.00908234,-0.000149997,-0.00902648,0.00236613 0.000294959,0.000367314,5.42823e-05,0.000338893,0.000149379
220 rs112652199,rs12972405,rs2231485,rs75184451,rs930229 0 140.402 inf 5 0 4.96583e-07 4.25917e-07,5.7164e-07 0.00673882,0.000103643,-0.00905453,-0.00904139,0.00235605 0.000295054,3.7672e-05,0.00036673,0.000339139,0.000149076
221 rs112652199,rs2231485,rs34452734,rs75184451,rs930229 0 140.394 inf 5 0 4.96538e-07 4.21155e-07,5.70899e-07 0.00673883,-0.0090501,0.00010514,-0.00902952,0.00236708 0.000295055,0.000366664,3.83831e-05,0.00033894,0.000149425
222 rs112652199,rs1560712,rs2231485,rs75184451,rs930229 0 140.385 inf 5 0 4.96525e-07 4.26626e-07,5.68161e-07 0.00676079,-0.00024388,-0.00908168,-0.00904542,0.00234643 0.000295375,8.91396e-05,0.000367316,0.000339227,0.000148867
223 rs112652199,rs2231485,rs2360749,rs75184451,rs930229 0 140.385 inf 5 0 4.96521e-07 4.26646e-07,5.74077e-07 0.00671856,-0.00904101,0.000108648,-0.00902278,0.00236747 0.000294952,0.000366544,3.97308e-05,0.00033885,0.000149442
224 rs112652199,rs12981546,rs2231485,rs75184451,rs930229 0 140.361 inf 5 0 4.96437e-07 4.23441e-07,5.66739e-07 0.00678723,-0.000188483,-0.00905016,-0.0090379,0.00228925 0.000296069,6.94909e-05,0.000366671,0.000339086,0.000149322
225 rs112652199,rs2231485,rs7258433,rs75184451,rs930229 0 140.356 inf 5 0 4.9643e-07 4.27346e-07,5.73285e-07 0.00671779,-0.00903936,0.000107706,-0.00902058,0.00236658 0.000294952,0.000366529,3.97365e-05,0.000338827,0.000149422
226 rs112652199,rs2231485,rs4804512,rs75184451,rs930229 0 140.355 inf 5 0 4.9642e-07 4.25708e-07,5.73023e-07 0.00671484,-0.0090537,0.000118867,-0.00903383,0.00238407 0.000294954,0.000366728,4.39004e-05,0.000339016,0.000150201
227 rs112652199,rs12373520,rs2231485,rs75184451,rs930229 0 140.353 inf 5 0 4.96427e-07 4.21165e-07,5.78501e-07 0.00673853,0.000102111,-0.00905391,-0.00904072,0.00235545 0.000295054,3.76831e-05,0.000366731,0.000339141,0.000149072
228 rs112652199,rs2231485,rs6511697,rs75184451,rs930229 0 140.353 inf 5 0 4.95771e-07 4.23138e-07,5.7131e-07 0.00696325,-0.00900381,-0.000289724,-0.00913964,0.00236528 0.000310556,0.000366366,0.000114619,0.000343672,0.000149478
229 rs112652199,rs2231485,rs75184451,rs892080,rs930229 0 140.349 inf 5 0 4.96413e-07 4.26687e-07,5.69253e-07 0.00676031,-0.00908089,-0.00904483,-0.000241211,0.00234621 0.000295375,0.000367316,0.000339227,8.91396e-05,0.000148867
230 rs112652199,rs12710257,rs2231485,rs75184451,rs930229 0 140.34 inf 5 0 4.9638e-07 4.24941e-07,5.73584e-07 0.00669697,-0.000121517,-0.00898951,-0.00898958,0.00235396 0.000295051,4.50547e-05,0.000366433,0.000338662,0.000149037
231 rs112652199,rs2231485,rs2361220,rs75184451,rs930229 0 140.339 inf 5 0 4.96382e-07 4.25156e-07,5.74992e-07 0.00673841,-0.00905365,0.000101625,-0.00904042,0.00235548 0.000295054,0.00036673,3.7672e-05,0.000339139,0.000149076
232 rs112652199,rs2231485,rs34506478,rs75184451,rs930229 0 140.338 inf 5 0 4.96378e-07 4.27574e-07,5.74158e-07 0.0067384,-0.00905363,0.000101582,-0.0090404,0.00235546 0.000295054,0.00036673,3.7672e-05,0.000339139,0.000149076
233 rs10409578,rs112652199,rs2231485,rs75184451,rs930229 0 140.329 inf 5 0 4.9634e-07 4.21772e-07,5.6976e-07 -0.000146232,0.00672158,-0.00907863,-0.00902378,0.00236418 5.44368e-05,0.000294956,0.00036727,0.000338869,0.000149349
234 rs112652199,rs2231485,rs56250792,rs75184451,rs930229 0 140.319 inf 5 0 4.9632e-07 4.25367e-07,5.74365e-07 0.00673828,-0.00905337,0.000100991,-0.00904012,0.00235529 0.000295054,0.00036673,3.7672e-05,0.000339139,0.000149076
235 rs112652199,rs2231485,rs34681319,rs75184451,rs930229 0 140.292 inf 5 0 4.95962e-07 4.23288e-07,5.63017e-07 0.00673792,-0.00899527,0.000130275,-0.0091076,0.00231735 0.000295058,0.0003664,5.04534e-05,0.000341616,0.000148731
236 rs112652199,rs2231485,rs6511702,rs75184451,rs930229 0 140.29 inf 5 0 4.96224e-07 4.24411e-07,5.70984e-07 0.00676068,-0.00908078,-0.000234264,-0.00904538,0.00234655 0.000295399,0.00036735,8.82481e-05,0.000339261,0.00014888
237 rs10412516,rs112652199,rs2231485,rs75184451,rs930229 0 140.285 inf 5 0 4.96191e-07 4.18514e-07,5.73667e-07 9.99164e-05,0.00671011,-0.00903443,-0.00899859,0.00236554 3.77685e-05,0.000294966,0.000366484,0.00033867,0.000149419
238 rs112652199,rs2231485,rs3760650,rs75184451,rs930229 0 140.28 inf 5 0 4.95923e-07 4.28495e-07,5.71573e-07 0.00673783,-0.00899534,0.000129708,-0.0091071,0.00231739 0.000295058,0.0003664,5.04534e-05,0.000341616,0.000148731
239 rs112652199,rs12978976,rs2231485,rs75184451,rs930229 0 140.268 inf 5 0 4.96153e-07 4.23846e-07,5.71143e-07 0.00671682,0.000104634,-0.00903189,-0.00901383,0.00235977 0.000294952,3.9707e-05,0.000366461,0.000338764,0.000149224
240 rs11085731,rs112652199,rs2231485,rs75184451,rs930229 0 140.258 inf 5 0 4.95854e-07 4.24626e-07,5.65655e-07 0.00012873,0.00673768,-0.00899544,-0.00910623,0.00231746 5.04534e-05,0.000295058,0.0003664,0.000341616,0.000148731
241 rs112652199,rs142770866,rs2231485,rs75184451,rs930229 0 140.243 inf 5 0 4.9604e-07 4.25065e-07,5.78162e-07 0.00669733,-0.000178167,-0.00908245,-0.00907128,0.00241092 0.000295054,6.84284e-05,0.000367438,0.000340032,0.000152182
242 rs112652199,rs2231485,rs7255048,rs75184451,rs930229 0 140.238 inf 5 0 4.96063e-07 4.26232e-07,5.69735e-07 0.0067377,-0.00905214,9.83038e-05,-0.00903877,0.00235469 0.000295053,0.000366729,3.76611e-05,0.000339138,0.00014908
243 rs112652199,rs2231485,rs3745256,rs75184451,rs930229 0 140.235 inf 5 0 4.96034e-07 4.23168e-07,5.67003e-07 0.00670248,-0.00902228,9.8121e-05,-0.00899231,0.00236529 0.000295009,0.000366394,3.77069e-05,0.000338661,0.000149434
244 rs112652199,rs11670504,rs2231485,rs75184451,rs930229 0 140.221 inf 5 0 4.95658e-07 4.23626e-07,5.75151e-07 0.00674375,-0.000131025,-0.00903317,-0.0090157,0.00243223 0.000295139,5.25138e-05,0.000366486,0.000338796,0.00015461
245 rs112652199,rs12460655,rs2231485,rs75184451,rs930229 0 140.218 inf 5 0 4.95997e-07 4.25288e-07,5.69916e-07 0.00675633,-0.000271243,-0.00908306,-0.0090513,0.00235629 0.000295332,0.000104658,0.000367466,0.000339437,0.000149132
246 rs112652199,rs12611227,rs2231485,rs75184451,rs930229 0 140.213 inf 5 0 4.95713e-07 4.2409e-07,5.69576e-07 0.00673847,0.000126405,-0.00899725,-0.00910568,0.00231818 0.00029507,5.03409e-05,0.000366391,0.000341682,0.000148726
247 rs112652199,rs2231485,rs75184451,rs875569,rs930229 0 140.189 inf 5 0 4.9589e-07 4.23385e-07,5.70282e-07 0.00670274,-0.00902225,-0.0089925,9.65422e-05,0.00236445 0.000295009,0.000366395,0.000338661,3.76897e-05,0.000149425
248 rs112652199,rs2231485,rs75184451,rs8103305,rs930229 0 140.183 inf 5 0 4.95866e-07 4.26831e-07,5.64273e-07 0.00670525,-0.00902409,-0.00899029,9.6657e-05,0.00236375 0.000294991,0.000366406,0.000338661,3.78332e-05,0.000149402
249 rs112652199,rs11878501,rs2231485,rs75184451,rs930229 0 140.178 inf 5 0 4.95603e-07 4.20404e-07,5.75845e-07 0.00673821,0.000124789,-0.00899741,-0.00910422,0.00231829 0.00029507,5.03409e-05,0.000366391,0.000341682,0.000148726
250 rs112652199,rs2002538,rs2231485,rs75184451,rs930229 0 140.152 inf 5 0 4.95773e-07 4.22144e-07,5.69545e-07 0.00670292,9.53046e-05,-0.00902199,-0.0089924,0.00236407 0.000295009,3.76982e-05,0.000366395,0.000338661,0.000149429
251 rs112652199,rs11490554,rs2231485,rs75184451,rs930229 0 140.15 inf 5 0 4.95783e-07 4.25109e-07,5.65782e-07 0.00675755,-0.000225607,-0.00907625,-0.0090414,0.00234493 0.000295375,8.91396e-05,0.000367316,0.000339227,0.000148867
252 rs112652199,rs2231485,rs62128800,rs75184451,rs930229 0 140.128 inf 5 0 4.95696e-07 4.28391e-07,5.72176e-07 0.00670304,-0.00902179,9.44918e-05,-0.00899229,0.00236385 0.000295009,0.000366394,3.77069e-05,0.000338661,0.000149434
253 rs112652199,rs2231485,rs3745249,rs75184451,rs930229 0 140.128 inf 5 0 4.95696e-07 4.28255e-07,5.70949e-07 0.00670305,-0.00902188,9.44672e-05,-0.00899239,0.00236374 0.000295009,0.000366395,3.76982e-05,0.000338661,0.000149429
254 rs112652199,rs2231485,rs62131895,rs75184451,rs930229 0 140.119 inf 5 0 4.95669e-07 4.27036e-07,5.70524e-07 0.00673536,-0.00903551,0.000113201,-0.00902772,0.00236319 0.000295038,0.000366511,4.53141e-05,0.000338965,0.000149412
255 rs10408372,rs112652199,rs2231485,rs75184451,rs930229 0 140.117 inf 5 0 4.95657e-07 4.25846e-07,5.68943e-07 9.43148e-05,0.00670694,-0.0090255,-0.00899168,0.00236237 3.7809e-05,0.000294983,0.000366418,0.000338661,0.000149382
256 rs112652199,rs2231485,rs55898302,rs75184451,rs930229 0 140.108 inf 5 0 4.95633e-07 4.27604e-07,5.72997e-07 0.00672475,-0.00901637,0.000123708,-0.00900057,0.00235146 0.000294966,0.000366371,4.97296e-05,0.000338679,0.000149027
257 rs112652199,rs2231485,rs34275421,rs75184451,rs930229 0 140.095 inf 5 0 4.95599e-07 4.23977e-07,5.69628e-07 0.00676487,-0.00909024,-0.000115822,-0.00904165,0.00234609 0.00029557,0.000367817,4.67458e-05,0.000339257,0.000148899
258 rs10411361,rs112652199,rs2231485,rs75184451,rs930229 0 140.082 inf 5 0 4.95546e-07 4.29321e-07,5.7039e-07 9.31245e-05,0.00670569,-0.0090236,-0.0089904,0.00236228 3.78246e-05,0.000294992,0.000366406,0.000338661,0.000149397
259 rs112652199,rs11670384,rs2231485,rs75184451,rs930229 0 140.074 inf 5 0 4.95524e-07 4.19513e-07,5.72203e-07 0.0067693,-0.000115119,-0.0091189,-0.00910584,0.00238857 0.000295704,4.68772e-05,0.000369073,0.000341828,0.000150821
260 rs112652199,rs139154013,rs2231485,rs75184451,rs930229 0 140.073 inf 5 0 4.95521e-07 4.23006e-07,5.67015e-07 0.00682986,-0.000228692,-0.00912479,-0.00910279,0.00231845 0.000298479,9.31605e-05,0.000369373,0.000341663,0.000148725
261 rs112652199,rs2231485,rs75184451,rs8108051,rs930229 0 140.073 inf 5 0 4.95515e-07 4.21363e-07,5.77361e-07 0.00670573,-0.00902355,-0.00899041,9.27801e-05,0.00236215 0.000294992,0.000366406,0.000338661,3.78246e-05,0.000149397
262 rs112652199,rs2231485,rs2633971,rs75184451,rs930229 0 140.057 inf 5 0 4.95297e-07 4.20564e-07,5.65099e-07 0.00671838,-0.00909446,0.000104659,-0.00907686,0.0023371 0.000294952,0.000368096,4.38393e-05,0.000340528,0.000148755
263 rs112652199,rs2231485,rs28834106,rs75184451,rs930229 0 140.048 inf 5 0 4.95412e-07 4.30008e-07,5.69221e-07 0.0067777,-0.00913348,0.000109622,-0.00906315,0.00232005 0.000295996,0.000369935,4.52571e-05,0.000339938,0.000148713
264 rs112652199,rs11666263,rs2231485,rs75184451,rs930229 0 140.044 inf 5 0 4.95405e-07 4.24928e-07,5.69178e-07 0.00675501,0.000100542,-0.00911485,-0.00904899,0.00232685 0.000295358,4.15457e-05,0.000368951,0.000339483,0.000148689
265 rs112652199,rs2116859,rs2231485,rs75184451,rs930229 0 140.017 inf 5 0 4.95339e-07 4.2994e-07,5.64505e-07 0.00670735,9.07443e-05,-0.00902489,-0.00899169,0.00236101 0.000294983,3.7809e-05,0.000366418,0.000338661,0.000149382
266 rs112652199,rs117337009,rs2231485,rs75184451,rs930229 0 139.991 inf 5 0 4.95278e-07 4.28066e-07,5.6661e-07 0.00672788,0.000219285,-0.00902345,-0.0090061,0.0023414 0.000294984,9.20696e-05,0.000366409,0.000338714,0.00014882
267 rs10411063,rs112652199,rs2231485,rs75184451,rs930229 0 139.956 inf 5 0 4.9516e-07 4.20154e-07,5.67313e-07 -0.00012805,0.00671996,-0.00906837,-0.00901822,0.00235867 5.45939e-05,0.000294954,0.000367227,0.000338848,0.00014932
268 rs112652199,rs144563376,rs2231485,rs75184451,rs930229 0 139.942 inf 5 0 4.95108e-07 4.25051e-07,5.70907e-07 0.00677338,0.000156689,-0.00910018,-0.00906619,0.00236344 0.000295925,6.72719e-05,0.000368436,0.000340162,0.000149532
269 rs112652199,rs115075894,rs2231485,rs75184451,rs930229 0 139.935 inf 5 0 4.95101e-07 4.24036e-07,5.67925e-07 0.00675222,-0.000236216,-0.00904433,-0.00903034,0.0023371 0.000295328,0.000101506,0.00036667,0.000339065,0.000148759
270 rs112652199,rs2231485,rs74795234,rs75184451,rs930229 0 139.92 inf 5 0 4.95049e-07 4.2443e-07,5.70228e-07 0.0067381,-0.00907571,-0.000238917,-0.00905234,0.0023666 0.000295086,0.000367488,0.000103392,0.000339672,0.000149698
271 rs112652199,rs2231485,rs4804506,rs75184451,rs930229 0 139.907 inf 5 0 4.95002e-07 4.24822e-07,5.67513e-07 0.00676679,-0.0090869,-0.000109576,-0.00904177,0.00234518 0.000295731,0.000367919,4.77274e-05,0.000339358,0.000148911
272 rs111980498,rs112652199,rs2231485,rs75184451,rs930229 0 139.905 inf 5 0 4.94957e-07 4.22008e-07,5.65561e-07 0.00028812,0.00677985,-0.00907793,-0.00909657,0.00233603 0.000126282,0.000296214,0.000367596,0.000341758,0.000148747
273 rs112652199,rs139729675,rs2231485,rs75184451,rs930229 0 139.895 inf 5 0 4.94946e-07 4.22231e-07,5.67036e-07 0.00677484,-0.00030268,-0.00901516,-0.00905647,0.00233143 0.000296022,0.000132869,0.000366369,0.000339847,0.000148704
274 rs112652199,rs147750986,rs2231485,rs75184451,rs930229 0 139.889 inf 5 0 4.94954e-07 4.28259e-07,5.61975e-07 0.00672463,0.000222656,-0.00901736,-0.00899876,0.00233666 0.000294969,9.76309e-05,0.000366377,0.000338674,0.000148755
275 rs10854116,rs112652199,rs2231485,rs75184451,rs930229 0 139.875 inf 5 0 4.9461e-07 4.24148e-07,5.67415e-07 0.000109095,0.00671443,-0.00908933,-0.00907215,0.00232189 5.03094e-05,0.000294956,0.000368218,0.00034068,0.000148704
276 rs112652199,rs2231485,rs73005297,rs75184451,rs930229 0 139.87 inf 5 0 4.94882e-07 4.27109e-07,5.66537e-07 0.00675291,-0.00906766,-0.00011181,-0.00902614,0.0023454 0.000295368,0.000367273,4.95234e-05,0.000339001,0.000148924
277 rs112652199,rs2231485,rs6417247,rs75184451,rs930229 0 139.86 inf 5 0 4.94562e-07 4.26891e-07,5.67776e-07 0.00671439,-0.00908877,0.000108519,-0.00907159,0.0023217 0.000294956,0.00036822,5.04226e-05,0.000340682,0.000148706
278 rs112652199,rs2231485,rs75184451,rs930229,rs9807913 0 139.848 inf 5 0 4.9461e-07 4.24425e-07,5.65886e-07 0.00676518,-0.00905115,-0.00903314,0.00239139,-9.71778e-05 0.000295769,0.00036687,0.000339196,0.00015167,4.4817e-05
279 rs112652199,rs2231485,rs7245722,rs75184451,rs930229 0 139.847 inf 5 0 4.94821e-07 4.25059e-07,5.77127e-07 0.00675391,-0.00906955,-0.000197488,-0.00903698,0.0023434 0.000295399,0.00036735,8.82481e-05,0.000339261,0.00014888
280 rs112652199,rs12979445,rs2231485,rs75184451,rs930229 0 139.841 inf 5 0 4.94793e-07 4.28007e-07,5.62437e-07 0.00675747,-0.000105627,-0.00906863,-0.00902979,0.00234214 0.000295496,4.73889e-05,0.000367329,0.000339089,0.000148854
281 rs112652199,rs2231485,rs75184451,rs892042,rs930229 0 139.841 inf 5 0 4.94792e-07 4.23586e-07,5.6884e-07 0.00676421,-0.00907396,-0.00904737,0.000153559,0.00235206 0.000295694,0.00036751,0.000339576,6.89098e-05,0.000149131
282 rs112652199,rs2231485,rs7253917,rs75184451,rs930229 0 139.822 inf 5 0 4.9444e-07 4.22125e-07,5.66381e-07 0.00671445,-0.00908723,0.000106422,-0.00907005,0.00232179 0.000294956,0.00036822,5.04226e-05,0.000340682,0.000148706
283 rs112652199,rs11879191,rs2231485,rs75184451,rs930229 0 139.819 inf 5 0 4.94715e-07 4.18329e-07,5.71472e-07 0.0067218,-0.000111275,-0.0090546,-0.0090367,0.00234635 0.000294959,5.05091e-05,0.000366939,0.000339273,0.000148961
284 rs112652199,rs11881782,rs2231485,rs75184451,rs930229 0 139.819 inf 5 0 4.94432e-07 4.22275e-07,5.62248e-07 0.00671446,0.00010629,-0.00908713,-0.00906996,0.0023218 0.000294956,5.04226e-05,0.00036822,0.000340682,0.000148706
285 rs112652199,rs12977594,rs2231485,rs75184451,rs930229 0 139.816 inf 5 0 4.94423e-07 4.22519e-07,5.68513e-07 0.00671446,0.000106125,-0.00908701,-0.00906983,0.0023218 0.000294956,5.04226e-05,0.00036822,0.000340682,0.000148706
286 rs112652199,rs2231485,rs34953890,rs75184451,rs930229 0 139.795 inf 5 0 4.94638e-07 4.25861e-07,5.64161e-07 0.00672175,-0.00905407,-0.000109995,-0.00903619,0.00234612 0.000294959,0.000366939,5.05091e-05,0.000339273,0.000148961
287 rs112652199,rs12978105,rs2231485,rs75184451,rs930229 0 139.793 inf 5 0 4.94349e-07 4.2343e-07,5.69564e-07 0.0067145,0.000104838,-0.00908607,-0.00906889,0.00232186 0.000294956,5.04226e-05,0.00036822,0.000340682,0.000148706
288 rs112652199,rs2011172,rs2231485,rs75184451,rs930229 0 139.787 inf 5 0 4.9463e-07 4.23428e-07,5.68118e-07 0.00675192,-0.000193875,-0.00906682,-0.00903443,0.00234234 0.000295375,8.91396e-05,0.000367316,0.000339227,0.000148867
289 rs112652199,rs2231485,rs35916055,rs75184451,rs930229 0 139.777 inf 5 0 4.94298e-07 4.26914e-07,5.66385e-07 0.00671453,-0.0090854,0.000103932,-0.00906822,0.0023219 0.000294956,0.00036822,5.04226e-05,0.000340682,0.000148706
290 rs112652199,rs2231485,rs34246431,rs75184451,rs930229 0 139.766 inf 5 0 4.94217e-07 4.2563e-07,5.72477e-07 0.00673764,-0.00901953,-0.000106779,-0.00900113,0.00240475 0.000295118,0.000366395,5.25422e-05,0.000338692,0.000153593
291 rs112652199,rs2231485,rs34159543,rs75184451,rs930229 0 139.765 inf 5 0 4.94262e-07 4.20007e-07,5.79192e-07 0.00671454,-0.00908493,0.00010328,-0.00906774,0.00232193 0.000294956,0.00036822,5.04226e-05,0.000340682,0.000148706
292 rs112652199,rs2231485,rs4804133,rs75184451,rs930229 0 139.749 inf 5 0 4.94161e-07 4.26072e-07,5.70866e-07 0.00673744,-0.00901943,-0.000105724,-0.00900104,0.00240398 0.000295118,0.000366395,5.25422e-05,0.000338692,0.000153593
293 rs112652199,rs12983665,rs2231485,rs75184451,rs930229 0 139.739 inf 5 0 4.94171e-07 4.23835e-07,5.72584e-07 0.00673707,-0.000100933,-0.0090274,-0.00901006,0.00240599 0.000295111,5.00723e-05,0.000366471,0.000338781,0.000153828
294 rs112652199,rs11667004,rs2231485,rs75184451,rs930229 0 139.733 inf 5 0 4.94459e-07 4.22776e-07,5.69311e-07 0.00675195,-0.000186837,-0.00906629,-0.00903454,0.00234249 0.000295399,8.82481e-05,0.00036735,0.000339261,0.00014888
295 rs112652199,rs2231485,rs75184451,rs8112675,rs930229 0 139.724 inf 5 0 4.94114e-07 4.22921e-07,5.7151e-07 0.00673768,-0.00902788,-0.00900942,-0.00010061,0.00240575 0.000295125,0.000366479,0.000338775,5.04215e-05,0.000153901
296 rs112652199,rs2231485,rs35164067,rs75184451,rs930229 0 139.722 inf 5 0 4.94407e-07 4.26556e-07,5.66205e-07 0.0067216,-0.00905246,-0.000106031,-0.00903459,0.00234541 0.000294959,0.000366939,5.05091e-05,0.000339273,0.000148961
297 rs112652199,rs2231485,rs73005294,rs75184451,rs930229 0 139.691 inf 5 0 4.94319e-07 4.29535e-07,5.64329e-07 0.00675512,-0.00906509,-9.78132e-05,-0.0090277,0.00234092 0.000295511,0.000367354,4.72895e-05,0.000339104,0.000148852
298 rs112652199,rs2231485,rs73007332,rs75184451,rs930229 0 139.66 inf 5 0 4.94232e-07 4.24284e-07,5.65431e-07 0.00671944,-0.0090102,0.000215991,-0.00899262,0.00233366 0.000294954,0.00036636,0.000105999,0.000338661,0.00014873
299 rs112652199,rs2231485,rs62131901,rs75184451,rs930229 0 139.612 inf 5 0 4.94076e-07 4.22934e-07,5.62971e-07 0.00674402,-0.00905403,0.000278257,-0.00902817,0.00234348 0.000295255,0.000367057,0.000140428,0.000339157,0.000148936
300 rs112652199,rs17697965,rs2231485,rs75184451,rs930229 0 139.598 inf 5 0 4.93732e-07 4.22499e-07,5.67841e-07 0.00671483,9.33212e-05,-0.00907762,-0.00906042,0.00232237 0.000294956,5.04226e-05,0.00036822,0.000340682,0.000148706
301 rs112652199,rs2231485,rs75184451,rs8100756,rs930229 0 139.541 inf 5 0 4.93851e-07 4.22889e-07,5.69861e-07 0.00674837,-0.00906036,-0.0090301,-0.000167409,0.00234083 0.000295399,0.00036735,0.000339261,8.82481e-05,0.00014888
302 rs10409101,rs112652199,rs2231485,rs75184451,rs930229 0 139.52 inf 5 0 4.93596e-07 4.27911e-07,5.68779e-07 0.000114149,0.00677775,-0.00900157,-0.00904548,0.00226678 6.35321e-05,0.00029685,0.000366384,0.000339974,0.000152359
303 rs112652199,rs1808664,rs2231485,rs75184451,rs930229 0 139.5 inf 5 0 4.93704e-07 4.15266e-07,5.66866e-07 0.00678413,-7.07832e-05,-0.00906665,-0.00906961,0.00232589 0.000297164,3.84701e-05,0.000367687,0.000341288,0.000148689
304 rs112652199,rs2231485,rs73005286,rs75184451,rs930229 0 139.493 inf 5 0 4.937e-07 4.23226e-07,5.67647e-07 0.00671926,-0.0090101,0.000194846,-0.00899255,0.00233296 0.000294954,0.00036636,0.000105999,0.000338661,0.00014873
305 rs112652199,rs2231485,rs75184451,rs8111338,rs930229 0 139.491 inf 5 0 4.93694e-07 4.26341e-07,5.67163e-07 0.00674738,-0.00905871,-0.00902886,-0.000162001,0.00234037 0.000295399,0.00036735,0.000339261,8.82481e-05,0.00014888
306 rs112652199,rs2231485,rs2633973,rs75184451,rs930229 0 139.486 inf 5 0 4.93627e-07 4.21687e-07,5.6538e-07 0.00671352,-0.00902425,7.35298e-05,-0.00900597,0.00231633 0.000294961,0.000366454,4.06396e-05,0.000338751,0.000148795
307 rs112652199,rs116979350,rs2231485,rs75184451,rs930229 0 139.445 inf 5 0 4.9355e-07 4.29576e-07,5.67495e-07 0.00674376,-0.000175758,-0.00903564,-0.00901939,0.00233392 0.00029532,9.88457e-05,0.000366661,0.000339015,0.000148747
308 rs112652199,rs2231485,rs28382801,rs75184451,rs930229 0 139.44 inf 5 0 4.93334e-07 4.24767e-07,5.69266e-07 0.00677754,-0.00908006,-0.000213106,-0.00900373,0.00233754 0.000297087,0.000368758,0.000126292,0.000338734,0.000148833
309 rs112652199,rs11666992,rs2231485,rs75184451,rs930229 0 139.421 inf 5 0 4.93468e-07 4.28597e-07,5.6574e-07 0.00676051,0.000118296,-0.00906416,-0.00903037,0.00232938 0.000295979,6.78229e-05,0.000367712,0.000339381,0.000148698
310 rs112652199,rs142641751,rs2231485,rs75184451,rs930229 0 139.418 inf 5 0 4.93463e-07 4.23107e-07,5.65696e-07 0.00674351,-0.00017685,-0.0090355,-0.00902066,0.00233444 0.000295328,0.000101506,0.00036667,0.000339065,0.000148759
311 rs112652199,rs2231485,rs3843750,rs75184451,rs930229 0 139.416 inf 5 0 4.93459e-07 4.26629e-07,5.684e-07 0.0066999,-0.00897637,-6.6953e-05,-0.00896935,0.00232301 0.000295127,0.000366846,3.84685e-05,0.000338907,0.000148702
312 rs11085732,rs112652199,rs2231485,rs75184451,rs930229 0 139.415 inf 5 0 4.93144e-07 4.22076e-07,5.73891e-07 -8.04995e-05,0.00673222,-0.00901671,-0.00899863,0.0023839 5.02061e-05,0.000295094,0.00036639,0.000338687,0.000152937
313 rs112652199,rs11879547,rs2231485,rs75184451,rs930229 0 139.412 inf 5 0 4.9318e-07 4.21967e-07,5.62937e-07 0.00667358,-0.000117577,-0.00904849,-0.00896812,0.00240448 0.000296199,7.25925e-05,0.000367161,0.000338977,0.000156289
314 rs112652199,rs2231485,rs7246323,rs75184451,rs930229 0 139.41 inf 5 0 4.93438e-07 4.24228e-07,5.63606e-07 0.00674335,-0.00903534,-0.000175758,-0.00902048,0.00233439 0.000295328,0.00036667,0.000101506,0.000339065,0.000148759
315 rs112652199,rs116957244,rs2231485,rs75184451,rs930229 0 139.41 inf 5 0 4.93437e-07 4.1781e-07,5.70671e-07 0.00674334,-0.000175717,-0.00903533,-0.00902048,0.00233439 0.000295328,0.000101506,0.00036667,0.000339065,0.000148759
316 rs112652199,rs12978984,rs2231485,rs75184451,rs930229 0 139.408 inf 5 0 4.93146e-07 4.27482e-07,5.68113e-07 0.00670797,8.00988e-05,-0.00904896,-0.0090415,0.00232073 0.000295013,4.99218e-05,0.000367196,0.000340072,0.000148732
317 rs112652199,rs13346189,rs2231485,rs75184451,rs930229 0 139.4 inf 5 0 4.93142e-07 4.22408e-07,5.65742e-07 0.00667404,-0.000116337,-0.00904807,-0.00896837,0.00240366 0.000296199,7.25925e-05,0.000367161,0.000338977,0.000156289
318 rs10412246,rs112652199,rs2231485,rs75184451,rs930229 0 139.359 inf 5 0 4.93004e-07 4.1955e-07,5.6266e-07 -0.000111806,0.00667666,-0.00904761,-0.00896927,0.00240079 7.26532e-05,0.000296147,0.000367208,0.000338978,0.000156328
319 rs112652199,rs144023290,rs2231485,rs75184451,rs930229 0 139.358 inf 5 0 4.93273e-07 4.25503e-07,5.70073e-07 0.00674203,-0.000164186,-0.0090339,-0.00901757,0.00233343 0.00029532,9.88457e-05,0.000366661,0.000339015,0.000148747
320 rs112652199,rs2231485,rs477174,rs75184451,rs930229 0 139.356 inf 5 0 4.93054e-07 4.23293e-07,5.66369e-07 0.00672991,-0.00902167,-6.97314e-05,-0.00900454,0.0023769 0.000295058,0.000366447,4.46437e-05,0.000338758,0.000152149
321 rs112652199,rs118176811,rs2231485,rs75184451,rs930229 0 139.348 inf 5 0 4.93241e-07 4.25778e-07,5.66977e-07 0.00674161,-0.000164871,-0.00903344,-0.00901855,0.00233348 0.000295314,0.000100108,0.000366655,0.000339049,0.000148749
322 rs112652199,rs1560707,rs2231485,rs75184451,rs930229 0 139.325 inf 5 0 4.9317e-07 4.24668e-07,5.63398e-07 0.00669893,-6.10711e-05,-0.0089775,-0.0089692,0.00232261 0.000295177,3.78068e-05,0.000366885,0.000338951,0.000148708
323 rs112652199,rs2231485,rs75184451,rs75523935,rs930229 0 139.314 inf 5 0 4.93126e-07 4.24588e-07,5.6664e-07 0.0066898,-0.00900587,-0.00898609,0.000143024,0.00235251 0.000295465,0.000366366,0.00033868,8.96476e-05,0.00014958
324 rs112652199,rs11672361,rs2231485,rs75184451,rs930229 0 139.313 inf 5 0 4.93112e-07 4.22874e-07,5.6919e-07 0.00670024,5.99525e-05,-0.00900078,-0.00897391,0.00234115 0.000295153,3.77349e-05,0.000366398,0.000338849,0.000148974
325 rs112652199,rs11668544,rs2231485,rs75184451,rs930229 0 139.311 inf 5 0 4.93116e-07 4.197e-07,5.68699e-07 0.00668988,0.000142609,-0.00900588,-0.00898611,0.00235243 0.000295465,8.96476e-05,0.000366366,0.00033868,0.00014958
326 rs112652199,rs2231485,rs74630689,rs75184451,rs930229 0 139.31 inf 5 0 4.93113e-07 4.16828e-07,5.70551e-07 0.0066899,-0.00900588,0.000142487,-0.00898611,0.00235241 0.000295465,0.000366366,8.96476e-05,0.00033868,0.00014958
327 rs112652199,rs150109720,rs2231485,rs75184451,rs930229 0 139.309 inf 5 0 4.93108e-07 4.19886e-07,5.70315e-07 0.00668994,0.000142294,-0.00900589,-0.00898612,0.00235238 0.000295465,8.96476e-05,0.000366366,0.00033868,0.00014958
328 rs112652199,rs1560708,rs2231485,rs75184451,rs930229 0 139.3 inf 5 0 4.93092e-07 4.23497e-07,5.66861e-07 0.00669921,-5.98384e-05,-0.0089779,-0.00896899,0.00232201 0.000295181,3.78773e-05,0.000366895,0.000338969,0.000148716
329 rs112652199,rs2231485,rs3843751,rs75184451,rs930229 0 139.299 inf 5 0 4.93087e-07 4.22266e-07,5.79078e-07 0.00669922,-0.00897801,-6.06401e-05,-0.00896833,0.00232252 0.000295181,0.000366893,3.84401e-05,0.000338988,0.00014871
330 rs112652199,rs2231485,rs56202490,rs75184451,rs930229 0 139.281 inf 5 0 4.93022e-07 4.27064e-07,5.62194e-07 0.00676182,-0.00903581,-9.79962e-05,-0.00902997,0.00231829 0.000296337,0.000366763,6.33356e-05,0.000339556,0.000148783
331 rs112652199,rs2231485,rs513663,rs75184451,rs930229 0 139.274 inf 5 0 4.92789e-07 4.19587e-07,5.68205e-07 0.00672934,-0.00902099,-6.4332e-05,-0.00900309,0.00237299 0.000295067,0.000366452,4.48795e-05,0.000338752,0.000152185
332 rs112652199,rs2231485,rs3859514,rs75184451,rs930229 0 139.267 inf 5 0 4.92986e-07 4.2298e-07,5.6357e-07 0.00669978,-0.00897888,-5.79664e-05,-0.00896971,0.00232215 0.000295181,0.000366895,3.78773e-05,0.000338969,0.000148716
333 rs112652199,rs12459941,rs2231485,rs75184451,rs930229 0 139.254 inf 5 0 4.92935e-07 4.26746e-07,5.67895e-07 0.00673181,-7.41235e-05,-0.0090337,-0.00900174,0.0023335 0.000295104,4.92279e-05,0.00036672,0.000338725,0.000148761
334 rs10407947,rs112652199,rs2231485,rs75184451,rs930229 0 139.253 inf 5 0 4.92938e-07 4.22628e-07,5.66163e-07 5.87819e-05,0.00673816,-0.00902063,-0.00901917,0.00233099 3.89939e-05,0.000295269,0.000366438,0.000339146,0.000148719
335 rs10405536,rs112652199,rs2231485,rs75184451,rs930229 0 139.251 inf 5 0 4.92936e-07 4.14933e-07,5.63068e-07 -5.70697e-05,0.00670004,-0.00897927,-0.00896997,0.00232204 3.78918e-05,0.000295181,0.000366899,0.000338972,0.000148718
336 rs11085735,rs112652199,rs2231485,rs75184451,rs930229 0 139.243 inf 5 0 4.92902e-07 4.21371e-07,5.71346e-07 -0.000110818,0.00672916,-0.00902418,-0.00900463,0.0023371 7.43819e-05,0.000295055,0.000366498,0.00033877,0.000148859
337 rs112652199,rs2231485,rs75184451,rs76434079,rs930229 0 139.242 inf 5 0 4.92907e-07 4.25957e-07,5.7078e-07 0.00673379,-0.00903732,-0.00901278,9.26504e-05,0.00233374 0.000295153,0.000366844,0.000338952,6.20949e-05,0.000148768
338 rs112652199,rs2231485,rs73018654,rs75184451,rs930229 0 139.231 inf 5 0 4.92869e-07 4.26021e-07,5.71715e-07 0.00672777,-0.00903095,-7.18552e-05,-0.0090009,0.00233404 0.000295034,0.000366657,4.87647e-05,0.000338717,0.000148777
339 rs112652199,rs2231485,rs56121920,rs75184451,rs930229 0 139.228 inf 5 0 4.92856e-07 4.21968e-07,5.66542e-07 0.00675852,-0.00903321,-9.33402e-05,-0.00902677,0.00231874 0.000296271,0.000366725,6.3611e-05,0.000339497,0.000148783
340 rs112652199,rs2231485,rs75184451,rs79342923,rs930229 0 139.222 inf 5 0 4.92586e-07 4.18864e-07,5.66098e-07 0.00667991,-0.00904238,-0.00897482,-9.27049e-05,0.00239244 0.000296314,0.000367212,0.000338904,6.98842e-05,0.000156777
341 rs112652199,rs1352426,rs2231485,rs75184451,rs930229 0 139.221 inf 5 0 4.92645e-07 4.27883e-07,5.72356e-07 0.00672766,-5.93601e-05,-0.00901959,-0.00900248,0.00236834 0.000295046,4.3695e-05,0.000366439,0.000338751,0.000151844
342 rs1048290,rs112652199,rs2231485,rs75184451,rs930229 0 139.217 inf 5 0 4.92704e-07 4.19431e-07,5.64598e-07 5.90742e-05,0.00673098,-0.00902387,-0.0090019,0.00229208 4.25027e-05,0.00029511,0.000366512,0.000338738,0.000150738
343 rs112652199,rs1387025,rs2231485,rs75184451,rs930229 0 139.215 inf 5 0 4.9262e-07 4.22427e-07,5.65721e-07 0.00672805,-5.90807e-05,-0.0090199,-0.00900208,0.00236816 0.000295055,4.39132e-05,0.000366446,0.000338746,0.000151878
344 rs112652199,rs2231485,rs75184451,rs8105074,rs930229 0 139.207 inf 5 0 4.92792e-07 4.23013e-07,5.67464e-07 0.00673534,-0.00903535,-0.00900685,-7.05521e-05,0.0023316 0.000295213,0.000366812,0.000338822,4.91679e-05,0.000148731
345 rs112652199,rs12973308,rs2231485,rs75184451,rs930229 0 139.198 inf 5 0 4.92759e-07 4.23709e-07,5.69934e-07 0.00673098,-6.9816e-05,-0.00903227,-0.00900117,0.00233309 0.000295104,4.92279e-05,0.00036672,0.000338725,0.000148761
346 rs112652199,rs12460639,rs2231485,rs75184451,rs930229 0 139.197 inf 5 0 4.92755e-07 4.26159e-07,5.67877e-07 0.00673179,-6.96369e-05,-0.00903335,-0.00900155,0.00233324 0.000295123,4.91632e-05,0.000366756,0.00033873,0.000148765
347 rs112652199,rs2231485,rs4804509,rs75184451,rs930229 0 139.197 inf 5 0 4.92761e-07 4.19538e-07,5.68261e-07 0.00672602,-0.00902587,-6.93015e-05,-0.00899707,0.00233093 0.000295013,0.000366548,4.88219e-05,0.000338681,0.000148722
348 rs112652199,rs144295214,rs2231485,rs75184451,rs930229 0 139.192 inf 5 0 4.92739e-07 4.23004e-07,5.66064e-07 0.00669306,0.000126215,-0.00900626,-0.00898677,0.00234945 0.000295465,8.96476e-05,0.000366366,0.00033868,0.00014958
349 rs112652199,rs12459544,rs2231485,rs75184451,rs930229 0 139.183 inf 5 0 4.92713e-07 4.18192e-07,5.67182e-07 0.00673242,-6.78419e-05,-0.00903434,-0.00900317,0.00233276 0.000295145,4.86497e-05,0.000366803,0.000338758,0.000148756
350 rs112652199,rs2231485,rs2358681,rs75184451,rs930229 0 139.178 inf 5 0 4.92505e-07 4.21077e-07,5.70175e-07 0.00672607,-0.00901344,-5.65046e-05,-0.00899707,0.00236267 0.000295027,0.000366375,4.40896e-05,0.000338685,0.000151343
351 rs112652199,rs116449616,rs2231485,rs75184451,rs930229 0 139.176 inf 5 0 4.92694e-07 4.27706e-07,5.64648e-07 0.00672581,-6.75927e-05,-0.00902546,-0.00899694,0.00233082 0.000295013,4.88219e-05,0.000366548,0.000338681,0.000148722
352 rs112652199,rs146564035,rs2231485,rs75184451,rs930229 0 139.174 inf 5 0 4.92684e-07 4.22796e-07,5.60764e-07 0.00671545,-9.47668e-05,-0.00900812,-0.00899096,0.00231856 0.000294956,6.86943e-05,0.000366361,0.000338661,0.0001488
353 rs112652199,rs2231485,rs73018644,rs75184451,rs930229 0 139.173 inf 5 0 4.92684e-07 4.23127e-07,5.64103e-07 0.00672578,-0.0090254,-6.73326e-05,-0.00899692,0.00233081 0.000295013,0.000366548,4.88219e-05,0.000338681,0.000148722
354 rs112652199,rs2231485,rs73007347,rs75184451,rs930229 0 139.169 inf 5 0 4.92668e-07 4.28118e-07,5.72602e-07 0.00673216,-0.00903391,-6.66828e-05,-0.00900298,0.00233265 0.000295145,0.000366803,4.86497e-05,0.000338758,0.000148756
355 rs112652199,rs113636150,rs2231485,rs75184451,rs930229 0 139.167 inf 5 0 4.92667e-07 4.23343e-07,5.70134e-07 0.00672573,-6.6914e-05,-0.0090253,-0.00899689,0.00233078 0.000295013,4.88219e-05,0.000366548,0.000338681,0.000148722
356 rs112652199,rs2231485,rs73016784,rs75184451,rs930229 0 139.167 inf 5 0 4.92666e-07 4.16465e-07,5.69722e-07 0.00672572,-0.00902529,-6.68803e-05,-0.00899689,0.00233078 0.000295013,0.000366548,4.88219e-05,0.000338681,0.000148722
357 rs112652199,rs2231485,rs73018643,rs75184451,rs930229 0 139.167 inf 5 0 4.92666e-07 4.26178e-07,5.71095e-07 0.00672572,-0.00902529,-6.68743e-05,-0.00899689,0.00233078 0.000295013,0.000366548,4.88219e-05,0.000338681,0.000148722
358 rs111944534,rs112652199,rs2231485,rs75184451,rs930229 0 139.166 inf 5 0 4.92663e-07 4.2671e-07,5.66178e-07 -6.67911e-05,0.00672571,-0.00902527,-0.00899688,0.00233077 4.88219e-05,0.000295013,0.000366548,0.000338681,0.000148722
359 rs112652199,rs2231485,rs73016785,rs75184451,rs930229 0 139.166 inf 5 0 4.92662e-07 4.18327e-07,5.66254e-07 0.00672571,-0.00902526,-6.67812e-05,-0.00899688,0.00233077 0.000295013,0.000366548,4.88219e-05,0.000338681,0.000148722
360 rs112652199,rs2231485,rs4804134,rs75184451,rs930229 0 139.165 inf 5 0 4.92469e-07 4.23059e-07,5.69303e-07 0.00672555,-0.00901304,-5.5461e-05,-0.0089973,0.0023621 0.00029502,0.000366372,4.39829e-05,0.000338688,0.000151344
361 rs112652199,rs2231485,rs7256518,rs75184451,rs930229 0 139.155 inf 5 0 4.92627e-07 4.25831e-07,5.69735e-07 0.00673021,-0.00902441,-0.00011574,-0.00900678,0.00233579 0.000295102,0.000366533,8.57844e-05,0.000338842,0.000148848
362 rs112652199,rs2231485,rs75184451,rs892081,rs930229 0 139.155 inf 5 0 4.92628e-07 4.29288e-07,5.70051e-07 0.0067256,-0.00902505,-0.00899681,-6.58744e-05,0.00233071 0.000295013,0.000366548,0.000338681,4.88219e-05,0.000148722
363 rs112652199,rs12979033,rs2231485,rs75184451,rs930229 0 139.154 inf 5 0 4.92623e-07 4.27645e-07,5.67e-07 0.0067278,-6.5498e-05,-0.00902804,-0.00899933,0.00233117 0.00029505,4.86223e-05,0.000366626,0.000338706,0.000148729
364 rs112652199,rs2231485,rs35523350,rs75184451,rs930229 0 139.153 inf 5 0 4.92622e-07 4.21926e-07,5.65827e-07 0.00673322,-0.00903234,-6.62059e-05,-0.00900429,0.00233093 0.000295182,0.000366762,4.91783e-05,0.000338787,0.000148725
365 rs112652199,rs2231485,rs75120078,rs75184451,rs930229 0 139.152 inf 5 0 4.92614e-07 4.17843e-07,5.72653e-07 0.00673026,-0.00903103,-6.6057e-05,-0.00900067,0.00233273 0.000295104,0.00036672,4.92279e-05,0.000338725,0.000148761
366 rs112652199,rs2231485,rs73018656,rs75184451,rs930229 0 139.151 inf 5 0 4.92617e-07 4.22414e-07,5.64341e-07 0.00672557,-0.00902498,-6.55891e-05,-0.00899679,0.0023307 0.000295013,0.000366548,4.88219e-05,0.000338681,0.000148722
367 rs112652199,rs146317947,rs2231485,rs75184451,rs930229 0 139.149 inf 5 0 4.92581e-07 4.24037e-07,5.65447e-07 0.00670582,0.000201211,-0.00899628,-0.00899788,0.00232659 0.000295085,0.000151954,0.00036649,0.000338691,0.000148689
368 rs112652199,rs11878853,rs2231485,rs75184451,rs930229 0 139.145 inf 5 0 4.92596e-07 4.21763e-07,5.67874e-07 0.00675109,6.77269e-05,-0.00903886,-0.00902275,0.00232827 0.000296025,5.08406e-05,0.000367035,0.000339455,0.000148695
369 rs112652199,rs2231485,rs75184451,rs892082,rs930229 0 139.142 inf 5 0 4.92587e-07 4.23707e-07,5.72357e-07 0.00672547,-0.00902479,-0.00899673,-6.47963e-05,0.00233064 0.000295013,0.000366548,0.000338681,4.88219e-05,0.000148722
370 rs112652199,rs2231485,rs3760648,rs75184451,rs930229 0 139.138 inf 5 0 4.92574e-07 4.24098e-07,5.70055e-07 0.00672543,-0.0090247,-6.44492e-05,-0.00899671,0.00233062 0.000295013,0.000366548,4.88219e-05,0.000338681,0.000148722
371 rs10422687,rs112652199,rs2231485,rs75184451,rs930229 0 139.138 inf 5 0 4.92573e-07 4.19945e-07,5.6721e-07 -6.44182e-05,0.00672542,-0.0090247,-0.0089967,0.00233062 4.88219e-05,0.000295013,0.000366548,0.000338681,0.000148722
372 rs112652199,rs2231485,rs2360746,rs75184451,rs930229 0 139.133 inf 5 0 4.92558e-07 4.22996e-07,5.65216e-07 0.00672598,-0.00902549,-6.37188e-05,-0.00899746,0.0023305 0.000295022,0.00036657,4.8597e-05,0.000338688,0.00014872
373 rs112652199,rs145634406,rs2231485,rs75184451,rs930229 0 139.132 inf 5 0 4.9255e-07 4.17901e-07,5.63965e-07 0.00670122,0.000120769,-0.00901305,-0.00899353,0.00234708 0.000295217,9.23986e-05,0.000366372,0.000338663,0.00014952
374 rs112652199,rs2231485,rs75184451,rs892078,rs930229 0 139.125 inf 5 0 4.92528e-07 4.24684e-07,5.66428e-07 0.00675477,-0.00902866,-0.00902364,-8.13346e-05,0.00232008 0.00029635,0.000366667,0.00033955,6.28194e-05,0.000148772
375 rs112652199,rs2231485,rs7252288,rs75184451,rs930229 0 139.118 inf 5 0 4.92498e-07 4.2031e-07,5.66761e-07 0.0067581,-0.00904016,-4.90677e-05,-0.00903672,0.00232298 0.000296656,0.00036716,3.84105e-05,0.000340478,0.000148714
376 rs112652199,rs12977312,rs2231485,rs75184451,rs930229 0 139.109 inf 5 0 4.92468e-07 4.28189e-07,5.59831e-07 0.00675756,-4.84171e-05,-0.00903975,-0.00903612,0.00232303 0.000296656,3.84105e-05,0.00036716,0.000340478,0.000148714
377 rs112652199,rs2231485,rs74761821,rs75184451,rs930229 0 139.104 inf 5 0 4.92461e-07 4.22236e-07,5.66847e-07 0.00675313,-0.00903328,-8.06543e-05,-0.00902273,0.00231966 0.000296308,0.00036686,6.41936e-05,0.000339552,0.000148788
378 rs112652199,rs115850646,rs2231485,rs75184451,rs930229 0 139.098 inf 5 0 4.92448e-07 4.20145e-07,5.64408e-07 0.006725,-6.09586e-05,-0.00902387,-0.00899644,0.0023304 0.000295013,4.88219e-05,0.000366548,0.000338681,0.000148722
379 rs112652199,rs12460574,rs2231485,rs75184451,rs930229 0 139.096 inf 5 0 4.9244e-07 4.2709e-07,5.68802e-07 0.00672497,-6.0741e-05,-0.00902381,-0.00899643,0.00233039 0.000295013,4.88219e-05,0.000366548,0.000338681,0.000148722
380 rs112652199,rs2231485,rs35643447,rs75184451,rs930229 0 139.089 inf 5 0 4.92412e-07 4.2598e-07,5.6706e-07 0.00673307,-0.0090321,-6.16802e-05,-0.0090032,0.00233264 0.000295223,0.000366834,5.02335e-05,0.000338787,0.000148773
381 rs112652199,rs2231485,rs34511467,rs75184451,rs930229 0 139.089 inf 5 0 4.92417e-07 4.27855e-07,5.66465e-07 0.00673026,-0.00902812,-6.12562e-05,-0.00900121,0.00233084 0.000295133,0.000366682,4.97809e-05,0.000338746,0.000148731
382 rs10402752,rs112652199,rs2231485,rs75184451,rs930229 0 139.087 inf 5 0 4.9241e-07 4.22522e-07,5.65736e-07 -5.26687e-05,0.0067429,-0.00902937,-0.00902094,0.00233433 4.29499e-05,0.000295676,0.000366728,0.000339491,0.000148826
383 rs10409805,rs112652199,rs2231485,rs75184451,rs930229 0 139.085 inf 5 0 4.92407e-07 4.22425e-07,5.62008e-07 -5.96679e-05,0.00672514,-0.009024,-0.00899672,0.00233028 4.87088e-05,0.000295017,0.000366559,0.000338684,0.000148721
384 rs112652199,rs2231485,rs2304160,rs75184451,rs930229 0 139.081 inf 5 0 4.92394e-07 4.20931e-07,5.61253e-07 0.00672509,-0.0090239,-5.92696e-05,-0.00899669,0.00233026 0.000295017,0.000366559,4.87088e-05,0.000338684,0.000148721
385 rs1045361,rs112652199,rs2231485,rs75184451,rs930229 0 139.08 inf 5 0 4.92392e-07 4.2342e-07,5.64553e-07 -5.92143e-05,0.00672508,-0.00902389,-0.00899668,0.00233025 4.87088e-05,0.000295017,0.000366559,0.000338684,0.000148721
386 rs112652199,rs12150913,rs2231485,rs75184451,rs930229 0 139.08 inf 5 0 4.92388e-07 4.24402e-07,5.64929e-07 0.00673008,-6.04056e-05,-0.00902786,-0.00900108,0.00233078 0.000295133,4.97809e-05,0.000366682,0.000338746,0.000148731
387 rs112652199,rs2231485,rs2304161,rs75184451,rs930229 0 139.079 inf 5 0 4.92388e-07 4.1646e-07,5.68678e-07 0.00672507,-0.00902386,-5.91082e-05,-0.00899667,0.00233025 0.000295017,0.000366559,4.87088e-05,0.000338684,0.000148721
388 rs112652199,rs1821281,rs2231485,rs75184451,rs930229 0 139.075 inf 5 0 4.92373e-07 4.18395e-07,5.67654e-07 0.00672474,-5.88093e-05,-0.00902335,-0.00899628,0.00233026 0.000295013,4.88219e-05,0.000366548,0.000338681,0.000148722
389 rs112652199,rs12978787,rs2231485,rs75184451,rs930229 0 139.074 inf 5 0 4.92372e-07 4.2742e-07,5.66684e-07 0.00672501,-5.86347e-05,-0.00902375,-0.00899664,0.00233022 0.000295017,4.87088e-05,0.000366559,0.000338684,0.000148721
390 rs112652199,rs151030943,rs2231485,rs75184451,rs930229 0 139.074 inf 5 0 4.92369e-07 4.20856e-07,5.58786e-07 0.00672996,-5.98425e-05,-0.00902769,-0.00900099,0.00233074 0.000295133,4.97809e-05,0.000366682,0.000338746,0.000148731
391 rs10416073,rs112652199,rs2231485,rs75184451,rs930229 0 139.057 inf 5 0 4.92316e-07 4.20682e-07,5.68307e-07 -0.000101284,0.00672791,-0.00902284,-0.00900542,0.00233556 8.66049e-05,0.000295085,0.000366545,0.00033886,0.000148891
392 rs112652199,rs12981977,rs2231485,rs75184451,rs930229 0 139.056 inf 5 0 4.92316e-07 4.26085e-07,5.70508e-07 0.00671704,4.55286e-05,-0.00900351,-0.00899873,0.00233206 0.000294953,3.89374e-05,0.000366392,0.000338712,0.000148765
393 rs112652199,rs2231485,rs75184451,rs75219918,rs930229 0 139.055 inf 5 0 4.92304e-07 4.22609e-07,5.66862e-07 0.00675033,-0.0090259,-0.00901963,-7.33365e-05,0.00232081 0.000296297,0.000366641,0.000339504,6.30918e-05,0.00014877
394 rs112652199,rs2231485,rs75184451,rs8106361,rs930229 0 139.05 inf 5 0 4.92291e-07 4.22535e-07,5.69026e-07 0.00674775,-0.00902565,-0.00901614,-7.26836e-05,0.0023197 0.000296111,0.000366637,0.000339315,6.29817e-05,0.000148806
395 rs112652199,rs143440430,rs2231485,rs75184451,rs930229 0 139.049 inf 5 0 4.92287e-07 4.2238e-07,5.69999e-07 0.00674942,-7.29761e-05,-0.00902502,-0.00901865,0.00232094 0.000296248,6.337e-05,0.000366617,0.00033946,0.000148767
396 rs112652199,rs2231485,rs35769432,rs75184451,rs930229 0 139.045 inf 5 0 4.9228e-07 4.21844e-07,5.67818e-07 0.00672436,-0.00902269,-5.58265e-05,-0.00899655,0.0023299 0.000295012,0.000366548,4.86747e-05,0.000338686,0.000148718
397 rs112652199,rs1982074,rs2231485,rs75184451,rs930229 0 139.04 inf 5 0 4.92262e-07 4.17887e-07,5.73559e-07 0.00672741,-5.73503e-05,-0.00902407,-0.00899866,0.0023307 0.00029508,5.05066e-05,0.000366593,0.000338714,0.000148735
398 rs112652199,rs12978228,rs2231485,rs75184451,rs930229 0 139.04 inf 5 0 4.92263e-07 4.2105e-07,5.63052e-07 0.00672459,-5.53244e-05,-0.00902292,-0.00899637,0.00233001 0.000295017,4.87088e-05,0.000366559,0.000338684,0.000148721
399 rs112652199,rs2231485,rs2360747,rs75184451,rs930229 0 139.04 inf 5 0 4.92263e-07 4.24285e-07,5.68824e-07 0.00672485,-0.00902332,-5.52017e-05,-0.00899671,0.00232997 0.000295022,0.00036657,4.8597e-05,0.000338688,0.00014872
400 rs112652199,rs2231485,rs2360745,rs75184451,rs930229 0 139.038 inf 5 0 4.92256e-07 4.2109e-07,5.68851e-07 0.00672483,-0.00902326,-5.50025e-05,-0.00899669,0.00232995 0.000295022,0.00036657,4.8597e-05,0.000338688,0.00014872
401 rs11085740,rs112652199,rs2231485,rs75184451,rs930229 0 139.036 inf 5 0 4.92251e-07 4.2215e-07,5.66481e-07 -5.48529e-05,0.00672481,-0.00902323,-0.00899668,0.00232994 4.8597e-05,0.000295022,0.00036657,0.000338688,0.00014872
402 rs11085739,rs112652199,rs2231485,rs75184451,rs930229 0 139.036 inf 5 0 4.92251e-07 4.16646e-07,5.64931e-07 -5.48455e-05,0.00672481,-0.00902322,-0.00899668,0.00232994 4.8597e-05,0.000295022,0.00036657,0.000338688,0.00014872
403 rs112652199,rs2231485,rs75184451,rs75239980,rs930229 0 139.035 inf 5 0 4.91939e-07 4.26624e-07,5.62856e-07 0.00676447,-0.00900465,-0.00902191,-7.5884e-05,0.00233868 0.00029947,0.000366394,0.000340286,8.38124e-05,0.000149296
404 rs112652199,rs12459547,rs2231485,rs75184451,rs930229 0 139.032 inf 5 0 4.9223e-07 4.23442e-07,5.63369e-07 0.00673301,-5.5497e-05,-0.00903191,-0.00900338,0.00233204 0.000295278,4.97825e-05,0.000366925,0.000338819,0.000148772
405 rs112652199,rs2231485,rs4804505,rs75184451,rs930229 0 139.031 inf 5 0 4.91926e-07 4.18165e-07,5.65088e-07 0.00676359,-0.0090036,-7.59406e-05,-0.00902154,0.00233863 0.000299401,0.000366413,8.48206e-05,0.000340282,0.000149305
406 rs112652199,rs2231485,rs62131898,rs75184451,rs930229 0 139.015 inf 5 0 4.92176e-07 4.26924e-07,5.64686e-07 0.00673179,-0.00902429,5.58318e-05,-0.00900961,0.00233709 0.000295247,0.000366626,5.17417e-05,0.000339061,0.000149012
407 rs11085734,rs112652199,rs2231485,rs75184451,rs930229 0 139.009 inf 5 0 4.92057e-07 4.23609e-07,5.64258e-07 4.0187e-05,0.006723,-0.00901254,-0.00899766,0.00234873 4.03492e-05,0.000295003,0.000366375,0.000338711,0.000150354
408 rs112652199,rs12971603,rs2231485,rs75184451,rs930229 0 139.008 inf 5 0 4.92043e-07 4.21281e-07,5.6654e-07 0.00672502,-4.20231e-05,-0.00901707,-0.00900296,0.00235255 0.00029505,4.26373e-05,0.000366447,0.000338849,0.000151019
409 rs112652199,rs2231485,rs7247198,rs75184451,rs930229 0 139.006 inf 5 0 4.92154e-07 4.24921e-07,5.67567e-07 0.00672325,-0.0090161,-7.70963e-05,-0.0089977,0.00233348 0.000295001,0.000366417,7.24536e-05,0.000338706,0.000148833
410 rs112652199,rs144101543,rs2231485,rs75184451,rs930229 0 138.997 inf 5 0 4.92123e-07 4.23992e-07,5.66201e-07 0.0067464,-6.60701e-05,-0.00902352,-0.00901611,0.00232147 0.000296248,6.337e-05,0.000366617,0.00033946,0.000148767
411 rs112652199,rs2231485,rs2360744,rs75184451,rs930229 0 138.996 inf 5 0 4.92121e-07 4.22031e-07,5.71613e-07 0.0067442,-0.00902332,-6.58715e-05,-0.00901304,0.00232041 0.00029606,0.00036661,6.32568e-05,0.000339272,0.000148804
412 rs112652199,rs2231485,rs7249333,rs75184451,rs930229 0 138.988 inf 5 0 4.91891e-07 4.2618e-07,5.64471e-07 0.00669852,-0.00904836,5.05518e-05,-0.00900762,0.00233917 0.000295769,0.000369135,5.83376e-05,0.00033915,0.000149406
413 rs112652199,rs2231485,rs75184451,rs79901027,rs930229 0 138.988 inf 5 0 4.92095e-07 4.20797e-07,5.65341e-07 0.00674373,-0.00902307,-0.00901267,-6.47093e-05,0.00232052 0.00029606,0.00036661,0.000339272,6.32568e-05,0.000148804
414 rs112652199,rs2231485,rs74436647,rs75184451,rs930229 0 138.983 inf 5 0 4.92075e-07 4.20979e-07,5.69715e-07 0.00674684,-0.00902463,-6.45779e-05,-0.00901759,0.00232212 0.000296377,0.000366678,6.40095e-05,0.000339622,0.000148752
415 rs112652199,rs12977138,rs2231485,rs75184451,rs930229 0 138.981 inf 5 0 4.92079e-07 4.1573e-07,5.70438e-07 0.0067118,4.89273e-05,-0.00900479,-0.00898775,0.00233235 0.000295007,4.83787e-05,0.000366386,0.000338685,0.000148801
416 rs112652199,rs147351310,rs2231485,rs75184451,rs930229 0 138.981 inf 5 0 4.9207e-07 4.22419e-07,5.6651e-07 0.00674672,-6.43254e-05,-0.00902457,-0.00901749,0.00232214 0.000296377,6.40095e-05,0.000366678,0.000339622,0.000148752
417 rs112652199,rs146748738,rs2231485,rs75184451,rs930229 0 138.977 inf 5 0 4.9206e-07 4.2384e-07,5.69697e-07 0.00674308,-6.31129e-05,-0.00902273,-0.00901215,0.00232067 0.00029606,6.32568e-05,0.00036661,0.000339272,0.000148804
418 rs112652199,rs2231485,rs75184451,rs77928456,rs930229 0 138.974 inf 5 0 4.9205e-07 4.21145e-07,5.61494e-07 0.0067429,-0.00902264,-0.00901201,-6.26668e-05,0.00232071 0.00029606,0.00036661,0.000339272,6.32568e-05,0.000148804
419 rs112652199,rs2231485,rs75184451,rs78579480,rs930229 0 138.962 inf 5 0 4.92013e-07 4.25704e-07,5.61936e-07 0.0067422,-0.00902227,-0.00901145,-6.09404e-05,0.00232087 0.00029606,0.00036661,0.000339272,6.32568e-05,0.000148804
420 rs112652199,rs2231485,rs75184451,rs75323740,rs930229 0 138.96 inf 5 0 4.92004e-07 4.20774e-07,5.66321e-07 0.00673145,-0.00902082,-0.00901105,-3.85987e-05,0.00232535 0.00029531,0.000366561,0.000339256,4.03565e-05,0.000148694
421 rs112652199,rs2231485,rs7252654,rs75184451,rs930229 0 138.954 inf 5 0 4.91668e-07 4.18061e-07,5.67084e-07 0.00671329,-0.00900769,-3.91287e-05,-0.00899178,0.00235664 0.000295024,0.000366367,5.99674e-05,0.000338661,0.000155697
422 rs112652199,rs11881227,rs2231485,rs75184451,rs930229 0 138.944 inf 5 0 4.91442e-07 4.17907e-07,5.6846e-07 0.00671612,-2.00558e-05,-0.00900691,-0.00899028,0.00234362 0.000294988,6.43975e-05,0.000366434,0.000338698,0.000158525
423 rs112652199,rs11879176,rs2231485,rs75184451,rs930229 0 138.941 inf 5 0 4.91425e-07 4.17822e-07,5.62775e-07 0.00671636,-1.75015e-05,-0.00900725,-0.00899035,0.00234141 0.000294985,6.45134e-05,0.000366431,0.000338705,0.000158518
424 rs112652199,rs2231485,rs75184451,rs930229,rs9749078 0 138.937 inf 5 0 4.91938e-07 4.22962e-07,5.72374e-07 0.00672041,-0.00900637,-0.00899875,0.00232871,3.56991e-05 0.000294969,0.000366373,0.000338747,0.000148709,3.94661e-05
425 rs112652199,rs2231485,rs59451338,rs75184451,rs930229 0 138.936 inf 5 0 4.91422e-07 4.21226e-07,5.67595e-07 0.00671635,-0.00900729,-1.67403e-05,-0.00899054,0.00234078 0.000294988,0.000366434,6.40906e-05,0.000338697,0.000158413
426 rs112652199,rs117471232,rs2231485,rs75184451,rs930229 0 138.916 inf 5 0 4.91864e-07 4.16179e-07,5.6054e-07 0.00674204,-5.39905e-05,-0.0090221,-0.00901337,0.00232284 0.000296377,6.40095e-05,0.000366678,0.000339622,0.000148752
427 rs112652199,rs12462316,rs2231485,rs75184451,rs930229 0 138.908 inf 5 0 4.91847e-07 4.20172e-07,5.59591e-07 0.00671674,3.23204e-05,-0.00900455,-0.00899589,0.00233013 0.000294954,3.90033e-05,0.000366403,0.000338696,0.000148753
428 rs112652199,rs2231485,rs73496553,rs75184451,rs930229 0 138.905 inf 5 0 4.91834e-07 4.25571e-07,5.61865e-07 0.00670548,-0.0090102,5.34017e-05,-0.00898738,0.00233468 0.000295322,0.000366362,6.53374e-05,0.000338705,0.000149025
429 rs112652199,rs2231485,rs74179927,rs75184451,rs930229 0 138.903 inf 5 0 4.91817e-07 4.26486e-07,5.66497e-07 0.00672696,-0.00900403,-5.60573e-05,-0.00898801,0.00230951 0.000295186,0.000366417,6.99635e-05,0.000338694,0.000150194
430 rs10419401,rs112652199,rs2231485,rs75184451,rs930229 0 138.899 inf 5 0 4.91813e-07 4.25315e-07,5.62441e-07 -5.02561e-05,0.00673843,-0.00902058,-0.00900864,0.0023218 6.29817e-05,0.000296111,0.000366637,0.000339315,0.000148806
431 rs112652199,rs12609501,rs2231485,rs75184451,rs930229 0 138.897 inf 5 0 4.91806e-07 4.23505e-07,5.65333e-07 0.00672905,-3.19349e-05,-0.00901881,-0.00900773,0.00232555 0.00029531,4.03565e-05,0.000366561,0.000339256,0.000148694
432 rs112652199,rs143756038,rs2231485,rs75184451,rs930229 0 138.889 inf 5 0 4.91787e-07 4.17996e-07,5.65976e-07 0.00671698,-0.000103054,-0.00900892,-0.0089916,0.00232437 0.000294953,0.000133115,0.00036636,0.000338661,0.000148714
433 rs112652199,rs12979266,rs2231485,rs75184451,rs930229 0 138.888 inf 5 0 4.91774e-07 4.22684e-07,5.6776e-07 0.00672862,-3.07425e-05,-0.00901845,-0.00900714,0.00232558 0.00029531,4.03565e-05,0.000366561,0.000339256,0.000148694
434 rs112652199,rs2231485,rs75184451,rs75192074,rs930229 0 138.887 inf 5 0 4.91771e-07 4.21575e-07,5.69201e-07 0.00672858,-0.00901842,-0.00900709,-3.06425e-05,0.00232559 0.00029531,0.000366561,0.000339256,4.03565e-05,0.000148694
435 rs112652199,rs2231485,rs73018660,rs75184451,rs930229 0 138.879 inf 5 0 4.91746e-07 4.19499e-07,5.65813e-07 0.00672822,-0.00901813,-2.96484e-05,-0.00900659,0.00232562 0.00029531,0.000366561,4.03565e-05,0.000339256,0.000148694
436 rs112652199,rs2231485,rs34924007,rs75184451,rs930229 0 138.876 inf 5 0 4.91743e-07 4.2198e-07,5.64392e-07 0.00672278,-0.0090212,-3.17741e-05,-0.00899573,0.00232883 0.000295039,0.000366726,4.34311e-05,0.000338703,0.000148723
437 rs112652199,rs2231485,rs7248408,rs75184451,rs930229 0 138.875 inf 5 0 4.91708e-07 4.25518e-07,5.64846e-07 0.00671678,-0.00902333,3.04835e-05,-0.00899158,0.00232246 0.000294954,0.000366921,4.38067e-05,0.000338661,0.000148802
438 rs112652199,rs2231485,rs28580742,rs75184451,rs930229 0 138.874 inf 5 0 4.91738e-07 4.18183e-07,5.59882e-07 0.00671682,-0.00900511,2.83025e-05,-0.00899536,0.00232973 0.000294954,0.000366403,3.89788e-05,0.000338696,0.000148755
439 rs112652199,rs2231485,rs3177696,rs75184451,rs930229 0 138.873 inf 5 0 4.91573e-07 4.25673e-07,5.73234e-07 0.00674188,-0.00900652,-3.87445e-05,-0.00900974,0.00232906 0.000298423,0.000366394,7.22615e-05,0.000340303,0.000148765
440 rs112652199,rs118171875,rs2231485,rs75184451,rs930229 0 138.872 inf 5 0 4.91493e-07 4.23193e-07,5.59775e-07 0.00670097,4.75359e-05,-0.00898658,-0.00898542,0.00232047 0.00029765,0.000114671,0.000370404,0.000339015,0.0001494
441 rs112652199,rs2231485,rs75184451,rs8112449,rs930229 0 138.871 inf 5 0 4.91433e-07 4.19592e-07,5.62062e-07 0.00672664,-0.0090076,-0.00899019,-1.47322e-05,0.00232771 0.000296591,0.000366402,0.000338708,5.04424e-05,0.000148746
442 rs112652199,rs11671107,rs2231485,rs75184451,rs930229 0 138.871 inf 5 0 4.91723e-07 4.18904e-07,5.62211e-07 0.00672788,-2.86956e-05,-0.00901784,-0.00900612,0.00232564 0.00029531,4.03565e-05,0.000366561,0.000339256,0.000148694
443 rs112652199,rs1465701,rs2231485,rs75184451,rs930229 0 138.87 inf 5 0 4.91728e-07 4.2081e-07,5.60517e-07 0.00672148,3.19981e-05,-0.00901466,-0.00899474,0.00232779 0.000295003,4.46519e-05,0.000366439,0.000338685,0.0001487
444 rs112652199,rs2231485,rs74179939,rs75184451,rs930229 0 138.869 inf 5 0 4.91716e-07 4.19767e-07,5.6348e-07 0.00672778,-0.00901776,-2.8427e-05,-0.00900599,0.00232565 0.00029531,0.000366561,4.03565e-05,0.000339256,0.000148694
445 rs112652199,rs2231485,rs35615354,rs75184451,rs930229 0 138.868 inf 5 0 4.91421e-07 4.20716e-07,5.67112e-07 0.00672564,-0.00900777,-1.31147e-05,-0.00899037,0.00232758 0.000296591,0.000366402,5.04424e-05,0.000338708,0.000148746
446 rs112652199,rs1975160,rs2231485,rs75184451,rs930229 0 138.865 inf 5 0 4.91702e-07 4.18542e-07,5.6831e-07 0.00672757,-2.78266e-05,-0.00901758,-0.00900569,0.00232567 0.00029531,4.03565e-05,0.000366561,0.000339256,0.000148694
447 rs112652199,rs137954228,rs2231485,rs75184451,rs930229 0 138.861 inf 5 0 4.91699e-07 4.21654e-07,5.6373e-07 0.00671712,-0.000105213,-0.00900899,-0.00899166,0.00232487 0.000294953,0.000153251,0.00036636,0.000338661,0.000148708
448 rs112652199,rs12976824,rs2231485,rs75184451,rs930229 0 138.86 inf 5 0 4.91687e-07 4.20555e-07,5.67465e-07 0.00672734,-2.71919e-05,-0.00901739,-0.00900537,0.00232569 0.00029531,4.03565e-05,0.000366561,0.000339256,0.000148694
449 rs112652199,rs12983573,rs2231485,rs75184451,rs930229 0 138.86 inf 5 0 4.91686e-07 4.23449e-07,5.69829e-07 0.00672731,-2.71223e-05,-0.00901737,-0.00900534,0.00232569 0.00029531,4.03565e-05,0.000366561,0.000339256,0.000148694
450 rs112652199,rs12982179,rs2231485,rs75184451,rs930229 0 138.848 inf 5 0 4.91404e-07 4.24888e-07,5.66685e-07 0.00671302,1.02578e-05,-0.00900165,-0.0089944,0.00232543 0.000295782,5.01112e-05,0.000368215,0.000338892,0.00014878
451 rs112652199,rs140326356,rs2231485,rs75184451,rs930229 0 138.843 inf 5 0 4.91608e-07 4.22645e-07,5.66478e-07 0.00671177,8.61509e-05,-0.00900284,-0.00899438,0.00232646 0.00029512,0.000148044,0.000366524,0.000338689,0.000148689
452 rs112652199,rs2231485,rs34457396,rs75184451,rs930229 0 138.843 inf 5 0 4.91643e-07 4.21394e-07,5.71506e-07 0.0067239,-0.00901427,5.44478e-05,-0.00900113,0.00232765 0.000295128,0.000366449,8.72621e-05,0.000338988,0.0001487
453 rs112652199,rs11880990,rs2231485,rs75184451,rs930229 0 138.843 inf 5 0 4.91382e-07 4.21295e-07,5.6127e-07 0.00671535,4.99909e-06,-0.00900556,-0.00899316,0.002326 0.000295777,5.02189e-05,0.000368196,0.000338923,0.000148774
454 rs112652199,rs138394234,rs2231485,rs75184451,rs930229 0 138.842 inf 5 0 4.91632e-07 4.25842e-07,5.67158e-07 0.00670745,3.93952e-05,-0.00900997,-0.00898708,0.00233199 0.000295415,6.44544e-05,0.000366362,0.00033875,0.00014896
455 rs112652199,rs11883423,rs2231485,rs75184451,rs930229 0 138.837 inf 5 0 4.91624e-07 4.21577e-07,5.63649e-07 0.00671461,-2.40808e-05,-0.00901181,-0.00899221,0.00232898 0.000294993,3.99936e-05,0.000366385,0.000338661,0.000148746
456 rs112652199,rs2231485,rs3218222,rs75184451,rs930229 0 138.836 inf 5 0 4.91621e-07 4.21058e-07,5.64939e-07 0.00672082,-0.00901376,2.66906e-05,-0.00899426,0.00232757 0.000295003,0.000366439,4.46519e-05,0.000338685,0.0001487
457 rs112652199,rs2231485,rs3745245,rs75184451,rs930229 0 138.833 inf 5 0 4.9161e-07 4.16731e-07,5.66152e-07 0.00672076,-0.00901366,2.61257e-05,-0.00899421,0.00232755 0.000295003,0.000366439,4.46519e-05,0.000338685,0.0001487
458 rs112652199,rs2231485,rs7259486,rs75184451,rs930229 0 138.831 inf 5 0 4.91439e-07 4.25332e-07,5.60389e-07 0.00673076,-0.00900706,-2.17714e-05,-0.00900084,0.00232773 0.000298106,0.000366428,7.1274e-05,0.00033994,0.000148743
459 rs112652199,rs2231485,rs61223991,rs75184451,rs930229 0 138.829 inf 5 0 4.91433e-07 4.20767e-07,5.61363e-07 0.00673018,-0.00900715,-2.08187e-05,-0.00900044,0.00232767 0.000298106,0.000366428,7.1274e-05,0.00033994,0.000148743
460 rs112652199,rs2231485,rs75184451,rs76617690,rs930229 0 138.829 inf 5 0 4.91597e-07 4.25651e-07,5.63134e-07 0.00671798,-0.00900944,-0.00899202,7.22928e-05,0.00232815 0.000294953,0.00036636,0.000338661,0.000127072,0.000148717
461 rs112652199,rs2231485,rs3745246,rs75184451,rs930229 0 138.828 inf 5 0 4.91596e-07 4.22126e-07,5.62442e-07 0.00672066,-0.00901353,2.53141e-05,-0.00899413,0.00232752 0.000295003,0.000366439,4.46519e-05,0.000338685,0.0001487
462 rs112023341,rs112652199,rs2231485,rs75184451,rs930229 0 138.828 inf 5 0 4.91588e-07 4.25364e-07,5.63709e-07 3.62298e-05,0.00670823,-0.00900994,-0.00898712,0.00233149 6.51108e-05,0.000295427,0.000366362,0.000338767,0.000148959
463 rs112652199,rs187371841,rs2231485,rs75184451,rs930229 0 138.826 inf 5 0 4.91581e-07 4.18994e-07,5.64729e-07 0.00670816,3.53325e-05,-0.00900979,-0.00898706,0.00233171 0.00029545,6.44943e-05,0.000366361,0.000338773,0.000148993
464 rs112652199,rs11666515,rs2231485,rs75184451,rs930229 0 138.825 inf 5 0 4.9158e-07 4.21698e-07,5.64387e-07 0.0067082,3.51863e-05,-0.00900979,-0.00898708,0.00233169 0.00029545,6.44943e-05,0.000366361,0.000338773,0.000148993
465 rs10402512,rs112652199,rs2231485,rs75184451,rs930229 0 138.823 inf 5 0 4.91576e-07 4.1998e-07,5.65214e-07 2.11063e-05,0.00671702,-0.00900617,-0.00899448,0.00232887 3.90033e-05,0.000294954,0.000366403,0.000338696,0.000148753
466 rs112652199,rs11671455,rs2231485,rs75184451,rs930229 0 138.823 inf 5 0 4.91571e-07 4.18008e-07,5.66511e-07 0.00670839,3.44482e-05,-0.00900977,-0.00898718,0.00233158 0.00029545,6.44943e-05,0.000366361,0.000338773,0.000148993
467 rs112652199,rs11669879,rs2231485,rs75184451,rs930229 0 138.821 inf 5 0 4.91565e-07 4.20654e-07,5.65768e-07 0.00670926,3.32913e-05,-0.00901043,-0.00898886,0.0023298 0.000295374,6.33854e-05,0.000366367,0.000338708,0.000148821
468 rs112652199,rs2231485,rs75184451,rs930229,rs9676881 0 138.821 inf 5 0 4.91452e-07 4.2563e-07,5.70264e-07 0.00671414,-0.00900549,-0.00898939,0.00233476,-1.42297e-05 0.000295126,0.000366527,0.000338739,0.000150705,4.23637e-05
469 rs10948,rs112652199,rs2231485,rs75184451,rs930229 0 138.82 inf 5 0 4.91569e-07 4.23306e-07,5.65166e-07 2.04135e-05,0.00672372,-0.00901972,-0.00899975,0.00232784 3.84401e-05,0.000295181,0.000366893,0.000338988,0.00014871
470 rs112652199,rs2231485,rs45524632,rs75184451,rs930229 0 138.82 inf 5 0 4.91559e-07 4.21942e-07,5.65308e-07 0.0067188,-0.00902024,-8.26477e-05,-0.00899967,0.00233548 0.000294962,0.000366979,0.000159798,0.000338999,0.000149698
471 rs112652199,rs138295910,rs2231485,rs75184451,rs930229 0 138.814 inf 5 0 4.91544e-07 4.22385e-07,5.67469e-07 0.00670915,3.21253e-05,-0.0090098,-0.00898757,0.00233108 0.000295438,6.47992e-05,0.000366362,0.00033877,0.000148975
472 rs112652199,rs2231485,rs73496517,rs75184451,rs930229 0 138.813 inf 5 0 4.91531e-07 4.18941e-07,5.61074e-07 0.00673098,-0.00901595,-3.18953e-05,-0.00900532,0.00232432 0.000296293,0.000366632,6.68624e-05,0.000339838,0.000148759
473 rs112652199,rs2231485,rs73496510,rs75184451,rs930229 0 138.812 inf 5 0 4.91529e-07 4.18939e-07,5.69989e-07 0.00673086,-0.00901588,-3.16052e-05,-0.00900519,0.00232434 0.000296293,0.000366632,6.68624e-05,0.000339838,0.000148759
474 rs112652199,rs2231485,rs73496512,rs75184451,rs930229 0 138.811 inf 5 0 4.91528e-07 4.20526e-07,5.65578e-07 0.00673042,-0.00901549,-3.16585e-05,-0.0090048,0.00232447 0.000296214,0.000366602,6.71785e-05,0.000339776,0.000148751
475 rs112652199,rs12460868,rs2231485,rs75184451,rs930229 0 138.81 inf 5 0 4.91537e-07 4.24908e-07,5.65028e-07 0.0067153,2.0453e-05,-0.00900888,-0.00899209,0.00232704 0.000294988,4.20659e-05,0.00036636,0.000338661,0.000148693
476 rs112652199,rs2231485,rs75184451,rs77123125,rs930229 0 138.806 inf 5 0 4.91516e-07 4.25076e-07,5.66719e-07 0.00671832,-0.00900961,-0.00899216,2.84646e-05,0.00232942 0.000294957,0.000366361,0.000338662,6.28693e-05,0.000148828
477 rs112652199,rs11668429,rs2231485,rs75184451,rs930229 0 138.806 inf 5 0 4.91386e-07 4.19161e-07,5.65191e-07 0.00671497,-5.71735e-06,-0.00900724,-0.0089898,0.00233012 0.000295623,4.41609e-05,0.000366676,0.000339026,0.000151289
478 rs112652199,rs2231485,rs4804135,rs75184451,rs930229 0 138.806 inf 5 0 4.9138e-07 4.19377e-07,5.65758e-07 0.00671579,-0.00900787,-3.98305e-06,-0.00899041,0.00232903 0.000295603,0.000366663,4.43253e-05,0.000339034,0.00015132
479 rs112652199,rs12459219,rs2231485,rs75184451,rs930229 0 138.804 inf 5 0 4.91444e-07 4.18221e-07,5.64958e-07 0.0067208,-1.25654e-05,-0.00901269,-0.00899423,0.00232028 0.000295131,3.9739e-05,0.000366525,0.000338745,0.000149986
480 rs112652199,rs2231485,rs4371270,rs75184451,rs930229 0 138.803 inf 5 0 4.91507e-07 4.2433e-07,5.5695e-07 0.00672353,-0.00901799,-2.17666e-05,-0.00899645,0.00232861 0.000295268,0.000366908,4.97238e-05,0.000338824,0.000148767
481 rs112652199,rs113845278,rs2231485,rs75184451,rs930229 0 138.802 inf 5 0 4.91481e-07 4.18031e-07,5.70726e-07 0.00670574,4.99634e-05,-0.0089984,-0.00898341,0.00232472 0.000296484,0.0001274,0.000367395,0.000339341,0.000148758
482 rs112652199,rs2231485,rs73496507,rs75184451,rs930229 0 138.8 inf 5 0 4.91492e-07 4.26798e-07,5.62132e-07 0.00670922,-0.00900931,3.0705e-05,-0.00898496,0.00232937 0.00029564,0.00036636,7.42961e-05,0.000339069,0.00014885
483 rs112652199,rs2231485,rs7245388,rs75184451,rs930229 0 138.8 inf 5 0 4.91376e-07 4.25017e-07,5.64808e-07 0.00671709,-0.0090087,-2.08179e-06,-0.00899149,0.00232773 0.000295105,0.000366513,4.29167e-05,0.000338737,0.000150821
484 rs112652199,rs2231485,rs6511701,rs75184451,rs930229 0 138.799 inf 5 0 4.91489e-07 4.24218e-07,5.67733e-07 0.00672177,-0.00900893,1.92079e-05,-0.00899529,0.00232234 0.000295134,0.00036636,4.71919e-05,0.000338767,0.000149039
485 rs112652199,rs2231485,rs73512851,rs75184451,rs930229 0 138.799 inf 5 0 4.9149e-07 4.23471e-07,5.62906e-07 0.00670932,-0.00900931,3.03495e-05,-0.00898504,0.00232934 0.00029564,0.00036636,7.42961e-05,0.000339069,0.00014885
486 rs112652199,rs12977562,rs2231485,rs75184451,rs930229 0 138.798 inf 5 0 4.91491e-07 4.18272e-07,5.64235e-07 0.00672316,-2.04218e-05,-0.00901745,-0.00899616,0.00232848 0.000295268,4.97238e-05,0.000366908,0.000338824,0.000148767
487 rs112652199,rs2231485,rs34479588,rs75184451,rs930229 0 138.798 inf 5 0 4.91497e-07 4.25067e-07,5.66024e-07 0.00672032,-0.00901059,-1.80003e-05,-0.00899459,0.00232443 0.000295026,0.000366374,4.27758e-05,0.000338724,0.00014877
488 rs112652199,rs11882133,rs2231485,rs75184451,rs930229 0 138.798 inf 5 0 4.91375e-07 4.16078e-07,5.7243e-07 0.00671726,-1.26499e-06,-0.0090089,-0.00899162,0.00232724 0.00029511,4.25027e-05,0.000366512,0.000338738,0.000150738
489 rs112652199,rs12985734,rs2231485,rs75184451,rs930229 0 138.792 inf 5 0 4.91475e-07 4.19943e-07,5.60136e-07 0.00672249,-1.53753e-05,-0.00901303,-0.00899851,0.00232588 0.000295237,4.03317e-05,0.000366496,0.000339113,0.000148698
490 rs10418435,rs112652199,rs2231485,rs75184451,rs930229 0 138.791 inf 5 0 4.91476e-07 4.22256e-07,5.64101e-07 -3.44637e-05,0.00671705,-0.00900969,-0.00899086,0.0023278 9.00257e-05,0.000294955,0.000366362,0.00033867,0.000148727
491 rs112652199,rs2231485,rs35781735,rs75184451,rs930229 0 138.79 inf 5 0 4.91469e-07 4.21412e-07,5.61295e-07 0.00672178,-0.00901357,-1.50499e-05,-0.00899778,0.00232598 0.000295175,0.00036655,4.07453e-05,0.000339043,0.000148696
492 rs112652199,rs2231485,rs75184451,rs75670586,rs930229 0 138.789 inf 5 0 4.91458e-07 4.23999e-07,5.67676e-07 0.00671054,-0.0090093,-0.00898605,2.58362e-05,0.00232891 0.00029564,0.00036636,0.000339069,7.42961e-05,0.00014885
493 rs112652199,rs2231485,rs55800225,rs75184451,rs930229 0 138.788 inf 5 0 4.91462e-07 4.20884e-07,5.68006e-07 0.00671171,-0.00900976,2.34025e-05,-0.00898889,0.0023295 0.000295408,0.000366363,6.57548e-05,0.000338762,0.000148927
494 rs112652199,rs2231485,rs74180161,rs75184451,rs930229 0 138.784 inf 5 0 4.91453e-07 4.23437e-07,5.67158e-07 0.00671546,-0.00900788,1.45197e-05,-0.0089898,0.00232814 0.000295017,0.000366381,4.29324e-05,0.000338714,0.000148768
495 rs112652199,rs17677316,rs2231485,rs75184451,rs930229 0 138.784 inf 5 0 4.91453e-07 4.22986e-07,5.64357e-07 0.00671547,1.44758e-05,-0.00900788,-0.00898981,0.00232813 0.000295017,4.29324e-05,0.000366381,0.000338714,0.000148768
496 rs112652199,rs2231485,rs62129985,rs75184451,rs930229 0 138.784 inf 5 0 4.91448e-07 4.19752e-07,5.63466e-07 0.00672128,-0.00901306,-1.32727e-05,-0.00899708,0.00232604 0.000295175,0.00036655,4.07453e-05,0.000339043,0.000148696
497 rs112652199,rs113222059,rs2231485,rs75184451,rs930229 0 138.779 inf 5 0 4.91425e-07 4.21023e-07,5.58408e-07 0.00671211,2.00387e-05,-0.00900928,-0.00898735,0.00232837 0.00029564,7.42961e-05,0.00036636,0.000339069,0.00014885
498 rs112652199,rs144892110,rs2231485,rs75184451,rs930229 0 138.779 inf 5 0 4.91438e-07 4.2066e-07,5.66913e-07 0.00671654,-3.30364e-05,-0.00900812,-0.00899078,0.00232526 0.000294971,0.000109348,0.000366378,0.000338679,0.000148746
499 rs112652199,rs2231485,rs28642201,rs75184451,rs930229 0 138.775 inf 5 0 4.91428e-07 4.19026e-07,5.64963e-07 0.0067164,-0.00900805,-1.34673e-05,-0.00898961,0.00232651 0.000294981,0.000366384,4.862e-05,0.000338756,0.000148689
500 rs112652199,rs11668224,rs2231485,rs75184451,rs930229 0 138.775 inf 5 0 4.91422e-07 4.20023e-07,5.6341e-07 0.00672019,-1.06952e-05,-0.00901181,-0.00899545,0.00232598 0.000295122,4.06332e-05,0.000366493,0.000338939,0.000148702
501 rs112652199,rs117212300,rs2231485,rs75184451,rs930229 0 138.774 inf 5 0 4.91422e-07 4.1812e-07,5.63691e-07 0.00671785,2.31065e-05,-0.00900937,-0.00899196,0.00232763 0.000294954,8.8269e-05,0.00036636,0.000338661,0.000148751
502 rs112652199,rs2231485,rs35093578,rs75184451,rs930229 0 138.774 inf 5 0 4.91417e-07 4.20022e-07,5.67501e-07 0.00672004,-0.00901166,-1.00926e-05,-0.00899525,0.00232601 0.000295122,0.000366493,4.06332e-05,0.000338939,0.000148702
503 rs112652199,rs149993211,rs2231485,rs75184451,rs930229 0 138.773 inf 5 0 4.91415e-07 4.22581e-07,5.615e-07 0.00671786,1.9154e-05,-0.00900938,-0.00899197,0.00232769 0.000294955,7.87577e-05,0.00036636,0.000338661,0.000148769
504 rs112652199,rs2231485,rs56272419,rs75184451,rs930229 0 138.773 inf 5 0 4.91404e-07 4.23502e-07,5.6268e-07 0.00671285,-0.00900872,1.49491e-05,-0.00898792,0.00232814 0.000295832,0.000366368,7.24791e-05,0.000339193,0.000148902
505 rs112652199,rs2231485,rs34318261,rs75184451,rs930229 0 138.772 inf 5 0 4.91411e-07 4.22669e-07,5.65212e-07 0.00671984,-0.00901147,-9.2941e-06,-0.00899498,0.00232605 0.000295122,0.000366493,4.06332e-05,0.000338939,0.000148702
506 rs112652199,rs2231485,rs74180163,rs75184451,rs930229 0 138.771 inf 5 0 4.91411e-07 4.23244e-07,5.6497e-07 0.00671603,-0.00900846,9.86755e-06,-0.00899033,0.00232764 0.000295026,0.000366374,4.27758e-05,0.000338724,0.00014877
507 rs112652199,rs113379022,rs2231485,rs75184451,rs930229 0 138.771 inf 5 0 4.91408e-07 4.23508e-07,5.66082e-07 0.00671977,-8.93711e-06,-0.0090114,-0.00899487,0.00232608 0.000295125,4.06661e-05,0.000366495,0.000338942,0.000148701
508 rs112652199,rs150540855,rs2231485,rs75184451,rs930229 0 138.77 inf 5 0 4.91406e-07 4.22729e-07,5.68342e-07 0.00671408,1.41101e-05,-0.00900956,-0.00899009,0.00232824 0.000295399,6.60876e-05,0.000366363,0.00033876,0.000148912
509 rs112652199,rs2231485,rs75184451,rs78671428,rs930229 0 138.77 inf 5 0 4.91405e-07 4.24076e-07,5.66433e-07 0.00671417,-0.00900955,-0.00899013,1.3747e-05,0.0023282 0.000295399,0.000366363,0.00033876,6.60876e-05,0.000148912
510 rs112652199,rs2231485,rs62129964,rs75184451,rs930229 0 138.77 inf 5 0 4.91405e-07 4.18987e-07,5.6548e-07 0.00671966,-0.0090113,-8.5742e-06,-0.00899473,0.00232608 0.000295122,0.000366493,4.06332e-05,0.000338939,0.000148702
511 rs112652199,rs2231485,rs75184451,rs76374006,rs930229 0 138.769 inf 5 0 4.91407e-07 4.24715e-07,5.72057e-07 0.00671726,-0.00900959,-0.00899225,1.6812e-05,0.00232792 0.000294955,0.000366364,0.000338666,7.79317e-05,0.000148833
512 rs112652199,rs11668623,rs2231485,rs75184451,rs930229 0 138.768 inf 5 0 4.91406e-07 4.24838e-07,5.65478e-07 0.00671911,1.095e-05,-0.00901054,-0.00899261,0.00232642 0.000295043,5.11963e-05,0.000366412,0.00033868,0.000148689
513 rs112652199,rs113540846,rs2231485,rs75184451,rs930229 0 138.768 inf 5 0 4.91404e-07 4.1937e-07,5.66777e-07 0.00671921,1.06528e-05,-0.00901065,-0.00899273,0.00232641 0.00029506,5.13278e-05,0.000366425,0.000338688,0.00014869
514 rs112652199,rs12460981,rs2231485,rs75184451,rs930229 0 138.766 inf 5 0 4.91397e-07 4.21009e-07,5.70945e-07 0.00671803,-7.84023e-06,-0.00901108,-0.00899187,0.00232687 0.000294964,4.35755e-05,0.000366507,0.000338661,0.000148703
515 rs11085730,rs112652199,rs2231485,rs75184451,rs930229 0 138.766 inf 5 0 4.91387e-07 4.16121e-07,5.6578e-07 6.55106e-06,0.0067199,-0.00901028,-0.00899315,0.00232648 4.97225e-05,0.000295491,0.00036645,0.000338807,0.000148689
516 rs112652199,rs2231485,rs55775037,rs75184451,rs930229 0 138.765 inf 5 0 4.91393e-07 4.23256e-07,5.68441e-07 0.00671772,-0.00901161,2.33243e-05,-0.00899253,0.00232747 0.000294954,0.000366661,0.000144475,0.000338688,0.00014881
517 rs112652199,rs11666754,rs2231485,rs75184451,rs930229 0 138.765 inf 5 0 4.91395e-07 4.19154e-07,5.64914e-07 0.0067188,8.77026e-06,-0.00901027,-0.00899245,0.00232643 0.000295043,5.11963e-05,0.000366412,0.00033868,0.000148689
518 rs112652199,rs2231485,rs60956147,rs75184451,rs930229 0 138.764 inf 5 0 4.91393e-07 4.21574e-07,5.66874e-07 0.00671875,-0.00901023,8.38535e-06,-0.00899243,0.00232644 0.000295043,0.000366412,5.11963e-05,0.00033868,0.000148689
519 rs112652199,rs2231485,rs75184451,rs75688257,rs930229 0 138.764 inf 5 0 4.91393e-07 4.19567e-07,5.6552e-07 0.00671886,-0.00901036,-0.00899262,8.24107e-06,0.0023265 0.000295063,0.000366428,0.000338695,5.08007e-05,0.000148689
520 rs112652199,rs2231485,rs6511706,rs75184451,rs930229 0 138.764 inf 5 0 4.9138e-07 4.24465e-07,5.63512e-07 0.0067192,-0.00901005,-3.26227e-06,-0.00899348,0.00232594 0.000295587,0.000366491,3.83199e-05,0.000339209,0.000148836
521 rs112652199,rs11669341,rs2231485,rs75184451,rs930229 0 138.764 inf 5 0 4.91379e-07 4.20501e-07,5.66628e-07 0.00671913,-3.13456e-06,-0.00901001,-0.00899341,0.00232596 0.000295587,3.83199e-05,0.000366491,0.000339209,0.000148836
522 rs112652199,rs2231485,rs57653312,rs75184451,rs930229 0 138.763 inf 5 0 4.9139e-07 4.1984e-07,5.63148e-07 0.00671863,-0.00901013,7.57402e-06,-0.00899237,0.00232644 0.000295043,0.000366412,5.11963e-05,0.00033868,0.000148689
523 rs112350143,rs112652199,rs2231485,rs75184451,rs930229 0 138.763 inf 5 0 4.91389e-07 4.25202e-07,5.64213e-07 -7.31632e-06,0.00671651,-0.00900871,-0.0089912,0.00232644 5.08233e-05,0.00029504,0.000366377,0.000338689,0.00014869
524 rs112652199,rs17677095,rs2231485,rs75184451,rs930229 0 138.763 inf 5 0 4.91384e-07 4.23274e-07,5.63269e-07 0.0067177,9.01661e-06,-0.00900929,-0.0089919,0.00232706 0.000294955,7.87577e-05,0.00036636,0.000338661,0.000148769
525 rs10418550,rs112652199,rs2231485,rs75184451,rs930229 0 138.763 inf 5 0 4.91375e-07 4.22294e-07,5.64809e-07 -1.17162e-06,0.00671814,-0.00900952,-0.00899243,0.0023263 3.83311e-05,0.000295595,0.000366495,0.000339216,0.000148832
526 rs112652199,rs2231485,rs58116906,rs75184451,rs930229 0 138.762 inf 5 0 4.91383e-07 4.23638e-07,5.67137e-07 0.00671743,-0.00900756,-1.60813e-05,-0.00899136,0.00232583 0.000294954,0.000366661,0.000144475,0.000338688,0.00014881
527 rs112652199,rs2231485,rs35041134,rs75184451,rs930229 0 138.761 inf 5 0 4.91378e-07 4.19355e-07,5.66166e-07 0.00671801,-0.00900944,-3.02015e-06,-0.0089923,0.00232615 0.000295026,0.000366374,4.27758e-05,0.000338724,0.00014877
528 rs10416139,rs112652199,rs2231485,rs75184451,rs930229 0 138.76 inf 5 0 4.91383e-07 4.23053e-07,5.64662e-07 4.66805e-06,0.00671685,-0.00900886,-0.00899104,0.00232639 4.38764e-05,0.000295025,0.000366375,0.000338744,0.000148692
529 rs112652199,rs11665795,rs2231485,rs75184451,rs930229 0 138.76 inf 5 0 4.91375e-07 4.19969e-07,5.6465e-07 0.00671739,6.7844e-07,-0.00900907,-0.00899162,0.00232654 0.000295113,4.03908e-05,0.000366453,0.000338917,0.00014871
530 rs112652199,rs2231485,rs7258256,rs75184451,rs930229 0 138.76 inf 5 0 4.91375e-07 4.21622e-07,5.6173e-07 0.00671757,-0.00900923,-1.00449e-07,-0.00899187,0.0023265 0.000295113,0.000366453,4.03908e-05,0.000338917,0.00014871
531 rs112652199,rs12979378,rs2231485,rs75184451,rs930229 0 138.76 inf 5 0 4.91376e-07 4.26776e-07,5.68432e-07 0.00671783,-1.84452e-06,-0.00900935,-0.00899212,0.00232629 0.000295024,4.27263e-05,0.000366374,0.000338723,0.000148773
532 rs112652199,rs2231485,rs73005251,rs75184451,rs930229 0 138.759 inf 5 0 4.91375e-07 4.23422e-07,5.62274e-07 0.00671757,-0.00900923,2.12076e-06,-0.00899185,0.00232659 0.000294954,0.00036636,9.30887e-05,0.000338661,0.000148744
533 rs112652199,rs2231485,rs59351473,rs75184451,rs930229 0 138.759 inf 5 0 4.91378e-07 4.22342e-07,5.69073e-07 0.00671805,-0.00900964,3.51188e-06,-0.00899208,0.00232648 0.000295043,0.000366412,5.11963e-05,0.00033868,0.000148689
534 rs112652199,rs12974442,rs2231485,rs75184451,rs930229 0 138.759 inf 5 0 4.91375e-07 4.23509e-07,5.65365e-07 0.00671754,-2.17837e-07,-0.00900921,-0.00899183,0.00232649 0.000294966,5.04923e-05,0.000366364,0.000338669,0.000148733
535 rs112652199,rs147351845,rs2231485,rs75184451,rs930229 0 138.759 inf 5 0 4.91375e-07 4.21495e-07,5.61755e-07 0.00671781,-1.74282e-06,-0.00900933,-0.00899193,0.00232637 0.000295169,7.67065e-05,0.000366395,0.000338685,0.000148799
536 rs112652199,rs2231485,rs7252897,rs74453701,rs75184451 0 133.803 inf 5 0 4.75127e-07 4.07498e-07,5.494e-07 0.00721157,-0.00976427,0.00257825,-0.0010024,-0.0092334 0.000303047,0.000400016,0.00017434,0.000110491,0.000353772
537 rs112652199,rs2231485,rs73923221,rs74453701,rs75184451 0 133.532 inf 5 0 4.74269e-07 4.04212e-07,5.45335e-07 0.00720875,-0.00975419,0.00257089,-0.000999964,-0.00922475 0.000303047,0.000400016,0.00017434,0.000110491,0.000353772
538 rs112652199,rs2231485,rs58344707,rs74453701,rs75184451 0 133.516 inf 5 0 4.74221e-07 4.02997e-07,5.42578e-07 0.00720859,-0.00975362,0.00257047,-0.000999826,-0.00922425 0.000303047,0.000400016,0.00017434,0.000110491,0.000353772
539 rs112652199,rs2231485,rs74453701,rs75184451,rs923367 0 129.643 inf 5 0 4.62e-07 3.95853e-07,5.3704e-07 0.00712993,-0.00946799,-0.000930721,-0.00897908,0.00236381 0.000302472,0.000394233,0.000109267,0.000348956,0.000167303
540 rs112652199,rs2231485,rs7252897,rs75184451 0 119.038 inf 4 -nan 4.17805e-07 3.56684e-07,4.86022e-07 0.00658035,-0.00830723,0.00175242,-0.00830537 0.000294952,0.00036636,0.000148689,0.000338661
541 rs112652199,rs2231485,rs73923221,rs75184451 0 118.854 inf 4 -nan 4.17222e-07 3.55627e-07,4.91921e-07 0.00657907,-0.00830069,0.00174707,-0.00829897 0.000294952,0.00036636,0.000148689,0.000338661
542 rs112652199,rs2231485,rs58344707,rs75184451 0 118.844 inf 4 -nan 4.17188e-07 3.48219e-07,4.81481e-07 0.00657899,-0.00830031,0.00174677,-0.00829861 0.000294952,0.00036636,0.000148689,0.000338661
543 rs2231485,rs34452734,rs74453701,rs75184451,rs930229 0 121.167 inf 5 0 1.60967e-07 1.2437e-07,2.05454e-07 -0.00239694,7.39014e-05,-0.000627096,-0.00231246,0.00243877 0.00020904,3.83953e-05,0.00010761,0.000157197,0.000170446
544 rs10418278,rs2231485,rs74453701,rs75184451,rs930229 0 120.496 inf 5 0 1.61056e-07 1.22927e-07,2.01833e-07 7.51748e-05,-0.00239706,-0.000626966,-0.00231262,0.00243914 3.83953e-05,0.00020904,0.00010761,0.000157197,0.000170446
545 rs112652199,rs2231485,rs75184451,rs923367 0 117.002 inf 4 -nan 4.11388e-07 3.51488e-07,4.81099e-07 0.0065545,-0.00817131,-0.00817237,0.00164245 0.000294832,0.000363656,0.000335859,0.000144285
546 rs2231485,rs7248036,rs74453701,rs75184451,rs930229 0 119.637 inf 5 0 1.61172e-07 1.23742e-07,2.06197e-07 -0.00239721,7.68093e-05,-0.000626799,-0.00231282,0.00243962 0.00020904,3.83953e-05,0.00010761,0.000157197,0.000170446
547 rs112652199,rs2231485,rs62128799,rs7252897,rs75184451 0 117.414 inf 5 0 4.23713e-07 3.60808e-07,4.93914e-07 0.00660039,-0.00834478,0.000105,0.00179835,-0.00834564 0.000295042,0.000366613,3.81218e-05,0.000149621,0.000338976
548 rs112652199,rs2231485,rs62128799,rs73923221,rs75184451 0 117.225 inf 5 0 4.23115e-07 3.55264e-07,4.92141e-07 0.00659908,-0.00833818,0.000104846,0.00179293,-0.00833918 0.000295042,0.000366613,3.81218e-05,0.000149621,0.000338976
549 rs112652199,rs2231485,rs58344707,rs62128799,rs75184451 0 117.214 inf 5 0 4.23081e-07 3.59058e-07,4.97042e-07 0.00659901,-0.00833781,0.00179262,0.000104837,-0.00833882 0.000295042,0.000366613,0.000149621,3.81218e-05,0.000338976
550 rs112652199,rs2231485,rs62128799,rs75184451,rs923367 0 115.429 inf 5 0 4.17458e-07 3.50751e-07,4.84494e-07 0.00657528,-0.00821143,0.000106709,-0.00821521,0.00169076 0.000294925,0.000363939,3.81549e-05,0.000336208,0.000145315
551 rs2231485,rs61223991,rs74453701,rs75184451,rs930229 0 110.942 inf 5 0 1.59734e-07 1.22614e-07,2.04133e-07 -0.00243055,0.000101784,-0.000590198,-0.00231193,0.0023802 0.000211057,7.3602e-05,0.000112239,0.000157247,0.000172152
552 rs2231485,rs7259486,rs74453701,rs75184451,rs930229 0 110.768 inf 5 0 1.59708e-07 1.2144e-07,2.02635e-07 -0.00243014,0.000100769,-0.000590642,-0.00231184,0.00238056 0.000211057,7.3602e-05,0.000112239,0.000157247,0.000172152
553 rs112652199,rs116947105,rs2231485,rs75184451 0 103.91 inf 4 -nan 3.71192e-07 3.1115e-07,4.34603e-07 0.00719038,0.00111092,-0.00718898,-0.00720923 0.000317188,0.000131688,0.000340461,0.000311629
554 rs2231485,rs6511703,rs74453701,rs75184451,rs930229 0 104.702 inf 5 0 1.63529e-07 1.24567e-07,2.05865e-07 -0.0024042,0.0001194,-0.000618266,-0.0023173,0.00244465 0.000209074,4.38097e-05,0.000107707,0.000157209,0.000170373
555 rs111817537,rs2231485,rs74453701,rs75184451,rs930229 0 104.248 inf 5 0 1.71388e-07 1.3217e-07,2.12996e-07 -0.000207814,-0.00248566,-0.000609099,-0.00238665,0.00251761 4.7868e-05,0.000210167,0.0001077,0.000158292,0.000171642
556 rs112652199,rs2231485,rs35452057,rs75184451 0 99.2879 inf 4 -nan 3.5659e-07 3.02343e-07,4.19293e-07 0.00670768,-0.00676412,-0.00037957,-0.0068034 0.000302831,0.000329187,5.37088e-05,0.00030022
557 rs112652199,rs2231485,rs62130736,rs75184451 0 98.5425 inf 4 -nan 3.54233e-07 2.98685e-07,4.1422e-07 0.00666523,-0.00671854,-0.000366035,-0.00675853 0.000301974,0.000328274,5.3667e-05,0.000299249
558 rs112652199,rs116947105,rs2231485,rs74453701,rs75184451 0 101.212 inf 5 0 3.734e-07 3.14914e-07,4.41754e-07 0.00724889,0.00110865,-0.00724936,-0.000140036,-0.00719888 0.000319623,0.000131696,0.000342878,9.42402e-05,0.000311707
559 rs112652199,rs116947105,rs2231485,rs62128799,rs75184451 0 101.011 inf 5 0 3.7307e-07 3.15661e-07,4.35918e-07 0.00719262,0.00110868,-0.00717809,4.98202e-05,-0.00720027 0.000317193,0.000131699,0.000340562,3.78875e-05,0.000311703
560 rs112652199,rs2231485,rs74179926,rs75184451 0 97.4142 inf 4 -nan 3.50662e-07 2.92426e-07,4.10888e-07 0.00661485,-0.00666411,-0.000344824,-0.00670486 0.000301175,0.000327422,5.36373e-05,0.000298341
561 rs112652199,rs2231485,rs58172634,rs75184451 0 96.6721 inf 4 -nan 3.48314e-07 2.93802e-07,4.09784e-07 0.00657574,-0.00662195,-0.000330174,-0.00666332 0.000300431,0.000326625,5.36191e-05,0.000297492
562 rs1051738,rs112652199,rs2231485,rs75184451 0 96.5466 inf 4 -nan 3.47917e-07 2.89936e-07,4.07295e-07 -0.000327648,0.00657257,-0.00661845,-0.00665986 5.36191e-05,0.000300431,0.000326625,0.000297492
563 rs112652199,rs2231485,rs4804136,rs75184451 0 96.1202 inf 4 -nan 3.46392e-07 2.87324e-07,4.0688e-07 0.00666227,-0.00626288,-0.000696971,-0.00670805 0.000304751,0.000318495,0.000117602,0.000300241
564 rs2231485,rs74453701,rs75184451,rs8113381,rs930229 0 98.5779 inf 5 0 1.63425e-07 1.24628e-07,2.07897e-07 -0.00240639,-0.000619073,-0.00231776,0.000118796,0.00244513 0.000209097,0.000107694,0.000157216,4.40408e-05,0.000170391
565 rs112652199,rs2231485,rs34266232,rs75184451 0 95.7341 inf 4 -nan 3.4512e-07 2.82679e-07,4.09188e-07 0.00621415,-0.00616028,0.000290319,-0.0064942 0.000292946,0.000318062,5.03284e-05,0.000292419
566 rs2231485,rs74453701,rs75184451,rs8113274,rs930229 0 97.9521 inf 5 0 1.63564e-07 1.22448e-07,2.07613e-07 -0.00240661,-0.000618859,-0.00231796,0.00012043,0.00244552 0.000209097,0.000107694,0.000157216,4.40408e-05,0.000170391
567 rs2231485,rs55898302,rs74453701,rs75184451,rs930229 0 97.7894 inf 5 0 1.61704e-07 1.23695e-07,2.05168e-07 -0.0023871,0.00010867,-0.000631492,-0.00230372,0.00243614 0.000209013,4.97317e-05,0.000107549,0.000157126,0.000170296
568 rs112652199,rs2231485,rs7256672,rs75184451 0 94.9722 inf 4 -nan 3.42907e-07 2.8084e-07,4.04044e-07 0.00644523,-0.00653752,-0.000225186,-0.00656606 0.000297341,0.000325261,4.10728e-05,0.000295465
569 rs112652199,rs2231485,rs62131887,rs75184451 0 94.9625 inf 4 -nan 3.42885e-07 2.85242e-07,4.00273e-07 0.00662337,-0.00660614,0.000250105,-0.00661778 0.000304693,0.000328118,4.56418e-05,0.000297692
570 rs112652199,rs150340043,rs2231485,rs75184451 0 94.8895 inf 4 -nan 3.41464e-07 2.85145e-07,4.02107e-07 0.0065177,-0.00163154,-0.00503487,-0.00655689 0.000300451,0.000308542,0.00038313,0.000295611
571 rs112652199,rs11670704,rs2231485,rs75184451 0 94.8716 inf 4 -nan 3.42616e-07 2.86355e-07,4.03653e-07 0.00646854,-0.000291974,-0.00652204,-0.00655642 0.000298185,5.36327e-05,0.000324775,0.00029518
572 rs112652199,rs11672021,rs2231485,rs75184451 0 94.8104 inf 4 -nan 3.42424e-07 2.85215e-07,4.0748e-07 0.00644886,-0.000287761,-0.00650263,-0.00653773 0.000297567,5.31089e-05,0.000324129,0.000294517
573 rs112652199,rs11666164,rs2231485,rs75184451 0 94.7059 inf 4 -nan 3.42096e-07 2.84415e-07,4.03831e-07 0.00646764,-0.000284907,-0.00650831,-0.00654825 0.000298293,5.30151e-05,0.000324435,0.000295032
574 rs10416143,rs112652199,rs2231485,rs75184451 0 94.6226 inf 4 -nan 3.41829e-07 2.8539e-07,4.06892e-07 -0.000283491,0.00644459,-0.00649761,-0.00653286 5.31089e-05,0.000297567,0.000324129,0.000294517
575 rs112652199,rs12983921,rs2231485,rs75184451 0 94.544 inf 4 -nan 3.41578e-07 2.85474e-07,4.05352e-07 0.00646062,-0.000284446,-0.00651282,-0.00654748 0.000298185,5.36327e-05,0.000324775,0.00029518
576 rs112652199,rs2231485,rs60167376,rs75184451 0 94.5394 inf 4 -nan 3.41566e-07 2.86006e-07,4.0387e-07 0.00644268,-0.00649536,-0.000281579,-0.00653069 0.000297567,0.000324129,5.31089e-05,0.000294517
577 rs112652199,rs2231485,rs75184451 0 91.7022 inf 3 -nan 3.21535e-07 2.62574e-07,3.82794e-07 0.00616152,-0.00616439,-0.0062099 0.000292804,0.000318061,0.000288235
578 rs112652199,rs11879176,rs2231485,rs75184451 0 94.3646 inf 4 -nan 3.40612e-07 2.80644e-07,4.06576e-07 0.00624645,0.000312825,-0.00652526,-0.00655511 0.000293264,6.05131e-05,0.000325631,0.00029587
579 rs112652199,rs2231485,rs59451338,rs75184451 0 94.3232 inf 4 -nan 3.40491e-07 2.81234e-07,4.05207e-07 0.00624696,-0.00652319,0.000309958,-0.00655003 0.000293273,0.000325595,6.01562e-05,0.000295698
580 rs112652199,rs11881227,rs2231485,rs75184451 0 94.282 inf 4 -nan 3.40357e-07 2.84488e-07,4.0399e-07 0.00624691,0.000310079,-0.00652361,-0.00655046 0.000293276,6.04019e-05,0.000325667,0.000295771
581 rs10409101,rs112652199,rs2231485,rs75184451 0 94.2704 inf 4 -nan 3.40593e-07 2.81704e-07,3.956e-07 0.000320357,0.00637055,-0.00634788,-0.00656084 6.20018e-05,0.000295585,0.000320037,0.00029613
582 rs112652199,rs2231485,rs35452057,rs74453701,rs75184451 0 96.7205 inf 5 0 3.59212e-07 2.96392e-07,4.24522e-07 0.00677774,-0.00683645,-0.000380744,-0.000157961,-0.00679586 0.000305702,0.000332004,5.37133e-05,9.42419e-05,0.000300254
583 rs112652199,rs12462978,rs2231485,rs75184451 0 93.6518 inf 4 -nan 3.3875e-07 2.79294e-07,3.9786e-07 0.00637596,-0.0001956,-0.00643182,-0.00636187 0.000296055,3.99118e-05,0.000322708,0.000289899
584 rs10409101,rs112652199,rs2231485,rs74453701,rs75184451 0 96.1338 inf 5 0 3.5706e-07 3.01592e-07,4.13887e-07 0.000490607,0.00670676,-0.00667747,-0.000520166,-0.0067165 7.14723e-05,0.00030381,0.000327355,0.000108628,0.000297909
585 rs112652199,rs2231485,rs35452057,rs62128799,rs75184451 0 96.0938 inf 5 0 3.57524e-07 2.98456e-07,4.23223e-07 0.00670419,-0.00675408,-0.000375773,2.27758e-05,-0.00679428 0.000302887,0.000329616,5.40838e-05,3.81489e-05,0.000300608
586 rs112652199,rs2231485,rs62130736,rs74453701,rs75184451 0 95.9646 inf 5 0 3.56821e-07 2.94822e-07,4.19688e-07 0.0067344,-0.00678994,-0.000367052,-0.000156589,-0.00675076 0.00030483,0.000331075,5.36705e-05,9.424e-05,0.000299286
587 rs112652199,rs2231485,rs35084366,rs75184451 0 93.1185 inf 4 -nan 3.37071e-07 2.78433e-07,4.01619e-07 0.00640428,-0.00643585,-0.000249364,-0.00647972 0.000297431,0.000323385,5.36817e-05,0.00029403
588 rs10413422,rs112652199,rs2231485,rs75184451 0 93.0929 inf 4 -nan 3.37001e-07 2.82452e-07,3.99524e-07 0.000220218,0.00639972,-0.0063789,-0.00643016 4.7519e-05,0.000297281,0.000321411,0.000292128
589 rs112652199,rs11671552,rs2231485,rs75184451 0 93.0455 inf 4 -nan 3.36857e-07 2.78619e-07,3.99011e-07 0.00632673,-0.000321997,-0.0063583,-0.00639392 0.000294987,6.98241e-05,0.000320829,0.000290984
590 rs11085734,rs62128799,rs74453701,rs75184451,rs930229 0 95.6279 inf 5 0 7.20273e-08 4.6325e-08,1.00009e-07 1.88825e-05,8.3896e-05,-0.000121536,-0.00102088,0.000887528 4.05021e-05,3.8281e-05,9.86202e-05,0.000109111,0.0001039
591 rs112652199,rs2231485,rs7259385,rs75184451 0 92.8607 inf 4 -nan 3.36257e-07 2.78607e-07,4.00758e-07 0.006385,-0.00641502,-0.000242614,-0.0064592 0.000296956,0.000322866,5.37222e-05,0.000293474
592 rs112652199,rs2231485,rs62128799,rs62130736,rs75184451 0 95.3576 inf 5 0 3.55196e-07 2.93585e-07,4.19516e-07 0.00666182,-0.00670824,2.40975e-05,-0.00036205,-0.00674919 0.000302022,0.000328679,3.81453e-05,5.40366e-05,0.000299614
593 rs111740485,rs112652199,rs2231485,rs75184451 0 92.3314 inf 4 -nan 3.34601e-07 2.77521e-07,3.97587e-07 0.000421044,0.00628441,-0.00629142,-0.00631098 9.92737e-05,0.000294234,0.000319468,0.000289219
594 rs112652199,rs2231485,rs7253253,rs75184451 0 92.2362 inf 4 -nan 3.34288e-07 2.74059e-07,3.94527e-07 0.00633923,-0.00637659,-0.000385694,-0.00636303 0.000295863,0.000322073,9.21103e-05,0.000290546
595 rs112652199,rs12981546,rs2231485,rs75184451 0 92.1481 inf 4 -nan 3.34017e-07 2.72445e-07,3.96756e-07 0.00628096,-0.000286478,-0.00629587,-0.00634762 0.000294222,6.91963e-05,0.000319642,0.000290149
596 rs112652199,rs2231485,rs74179926,rs74453701,rs75184451 0 94.8256 inf 5 0 3.53216e-07 2.98863e-07,4.09262e-07 0.00668315,-0.00673459,-0.000345687,-0.00015518,-0.0066969 0.000304018,0.000330208,5.36399e-05,9.42384e-05,0.00029838
597 rs112652199,rs2231485,rs7252654,rs75184451 0 92.0122 inf 4 -nan 3.33333e-07 2.75984e-07,3.93263e-07 0.0062289,-0.00639005,0.00023012,-0.00642215 0.000293283,0.000322981,5.72684e-05,0.000293036
598 rs1048290,rs112652199,rs2231485,rs75184451 0 91.8304 inf 4 -nan 3.32916e-07 2.74966e-07,3.89863e-07 0.000165268,0.00622211,-0.00632316,-0.00635321 4.1925e-05,0.000293207,0.000320601,0.000290519
599 rs112652199,rs2231485,rs62131889,rs75184451 0 91.6129 inf 4 -nan 3.32303e-07 2.77645e-07,3.92139e-07 0.00639451,-0.00637811,0.000195112,-0.00642759 0.000299064,0.000322925,5.09764e-05,0.000293794
600 rs112652199,rs2231485,rs62128799,rs74179926,rs75184451 0 94.2243 inf 5 0 3.51607e-07 2.88476e-07,4.14071e-07 0.00661134,-0.00665388,2.3344e-05,-0.000340621,-0.00669557 0.00030123,0.000327849,3.81944e-05,5.40763e-05,0.000298728
601 rs112652199,rs2231485,rs75184451,rs79342923 0 91.458 inf 4 -nan 3.31656e-07 2.74962e-07,3.90534e-07 0.00630287,-0.00629002,-0.00646365,0.000245404 0.000295282,0.000319866,0.000296271,6.62789e-05
602 rs112652199,rs2231485,rs34883264,rs75184451 0 91.4466 inf 4 -nan 3.31757e-07 2.76229e-07,3.90945e-07 0.00637707,-0.00639753,0.000150117,-0.00637732 0.000298475,0.00032417,4.03291e-05,0.000291724
603 rs112652199,rs116080838,rs2231485,rs75184451 0 91.4285 inf 4 -nan 3.31731e-07 2.73048e-07,3.95822e-07 0.00626926,-0.000202536,-0.00629779,-0.006288 0.000294235,5.44858e-05,0.000320079,0.000289
604 rs10420809,rs112652199,rs2231485,rs75184451 0 91.3972 inf 4 -nan 3.31645e-07 2.72523e-07,3.96109e-07 -0.000153762,0.00625754,-0.00626143,-0.00629984 4.15527e-05,0.000293951,0.00031914,0.000289258
605 rs112652199,rs2231485,rs58172634,rs74453701,rs75184451 0 94.0746 inf 5 0 3.5084e-07 2.9046e-07,4.06791e-07 0.00664329,-0.00669165,-0.000330891,-0.000154001,-0.00665517 0.000303262,0.000329399,5.36209e-05,9.4237e-05,0.000297534
606 rs112652199,rs11542916,rs2231485,rs75184451 0 91.2248 inf 4 -nan 3.31098e-07 2.72151e-07,3.92205e-07 0.00625318,0.000259588,-0.00623927,-0.00629731 0.000293914,7.2281e-05,0.000318744,0.000289261
607 rs112652199,rs149324369,rs2231485,rs75184451 0 91.2224 inf 4 -nan 3.3108e-07 2.69734e-07,3.91576e-07 0.00629909,0.000372759,-0.00632581,-0.00632888 0.000295304,0.000103899,0.000321227,0.000290137
608 rs1051738,rs112652199,rs2231485,rs74453701,rs75184451 0 93.9488 inf 5 0 3.50442e-07 2.95051e-07,4.11909e-07 -0.000328365,0.00664011,-0.00668813,-0.000153965,-0.00665171 5.36209e-05,0.000303262,0.000329399,9.4237e-05,0.000297534
609 rs10413128,rs2231485,rs74453701,rs75184451,rs930229 0 93.9088 inf 5 0 1.63529e-07 1.24599e-07,2.11908e-07 0.000120178,-0.00240708,-0.00061882,-0.00231829,0.00244553 4.40967e-05,0.000209103,0.000107696,0.000157221,0.000170393
610 rs112652199,rs2231485,rs4804136,rs62128799,rs75184451 0 93.8564 inf 5 0 3.50273e-07 2.93176e-07,4.1389e-07 0.00669148,-0.00625266,-0.000727743,8.2207e-05,-0.00671857 0.000305052,0.00031853,0.000118466,3.81628e-05,0.000300281
611 rs112652199,rs2231485,rs74179931,rs75184451 0 91.1055 inf 4 -nan 3.30691e-07 2.73077e-07,3.91638e-07 0.00622756,-0.00627932,-0.000146171,-0.00631348 0.000293408,0.000319744,4.16667e-05,0.000289744
612 rs112652199,rs2231485,rs7247481,rs75184451 0 91.0791 inf 4 -nan 3.30607e-07 2.72896e-07,3.89839e-07 0.00637868,-0.00635362,0.000179436,-0.00640575 0.00029934,0.000322648,5.14058e-05,0.000293646
613 rs112652199,rs117831057,rs2231485,rs75184451 0 91.0307 inf 4 -nan 3.30483e-07 2.73306e-07,3.94223e-07 0.00624995,0.000250433,-0.00623663,-0.00629423 0.000293914,7.2281e-05,0.000318744,0.000289261
614 rs112652199,rs2231485,rs7251746,rs75184451 0 90.9877 inf 4 -nan 3.30345e-07 2.73017e-07,3.92877e-07 0.00624171,-0.00621522,0.000174379,-0.00628185 0.000293733,0.000318405,5.07562e-05,0.000288995
615 rs10412246,rs112652199,rs2231485,rs75184451 0 90.9504 inf 4 -nan 3.30027e-07 2.74624e-07,3.89043e-07 0.000232722,0.0062836,-0.00627354,-0.00644177 6.91028e-05,0.000295039,0.000319708,0.000296344
616 rs112652199,rs141848087,rs2231485,rs75184451 0 90.9481 inf 4 -nan 3.30204e-07 2.73819e-07,3.90121e-07 0.00630751,0.000228577,-0.00631962,-0.00632855 0.000295925,6.71153e-05,0.00032131,0.000290333
617 rs112652199,rs1865065,rs2231485,rs75184451 0 90.9165 inf 4 -nan 3.30118e-07 2.73043e-07,3.86655e-07 0.00621963,0.000126575,-0.00622724,-0.00624508 0.000293306,3.73694e-05,0.000318602,0.000288422
618 rs112652199,rs2231485,rs7343087,rs75184451 0 90.8743 inf 4 -nan 3.29964e-07 2.77295e-07,3.88153e-07 0.00635514,-0.006337,0.00017697,-0.00638719 0.000298439,0.000322197,5.27612e-05,0.000293042
619 rs112652199,rs13346189,rs2231485,rs75184451 0 90.8434 inf 4 -nan 3.29695e-07 2.73195e-07,3.94044e-07 0.0062827,0.000227575,-0.00627292,-0.00643628 0.000295104,6.90625e-05,0.000319762,0.00029631
620 rs112652199,rs11879547,rs2231485,rs75184451 0 90.8202 inf 4 -nan 3.29621e-07 2.77691e-07,3.92114e-07 0.00628211,0.000226453,-0.00627238,-0.00643517 0.000295104,6.90625e-05,0.000319762,0.00029631
621 rs112652199,rs2231485,rs4804136,rs74453701,rs75184451 0 93.5134 inf 5 0 3.48888e-07 2.90604e-07,4.0941e-07 0.00672926,-0.00633121,-0.000698174,-0.000152774,-0.00669984 0.000307539,0.000321272,0.000117604,9.42357e-05,0.000300284
622 rs112652199,rs2231485,rs7259088,rs75184451 0 90.7726 inf 4 -nan 3.29654e-07 2.70967e-07,3.9818e-07 0.00626867,-0.00629147,-0.000173755,-0.00633335 0.000294613,0.000320403,5.28729e-05,0.000290673
623 rs112652199,rs2231485,rs58172634,rs62128799,rs75184451 0 93.5011 inf 5 0 3.4932e-07 2.87998e-07,4.11952e-07 0.00657238,-0.00661116,-0.000325707,2.59372e-05,-0.00665357 0.000300472,0.000327011,5.40205e-05,3.81679e-05,0.000297838
624 rs10415088,rs112652199,rs2231485,rs75184451 0 90.7588 inf 4 -nan 3.2961e-07 2.7326e-07,3.91074e-07 -0.000173241,0.00626835,-0.00629109,-0.00633298 5.28729e-05,0.000294613,0.000320403,0.000290673
625 rs112652199,rs2231485,rs7259116,rs75184451 0 90.7129 inf 4 -nan 3.29453e-07 2.74089e-07,3.91065e-07 0.00634863,-0.0063312,0.000171023,-0.00638123 0.000298439,0.000322197,5.27612e-05,0.000293042
626 rs1051738,rs112652199,rs2231485,rs62128799,rs75184451 0 93.3773 inf 5 0 3.48928e-07 2.89458e-07,4.07193e-07 -0.000323144,0.00656918,-0.00660757,2.61576e-05,-0.00665002 5.40205e-05,0.000300472,0.000327011,3.81679e-05,0.000297838
627 rs112652199,rs117093042,rs2231485,rs75184451 0 90.6228 inf 4 -nan 3.29173e-07 2.71606e-07,3.85582e-07 0.00629775,0.000213304,-0.00630925,-0.00632062 0.000295925,6.71153e-05,0.00032131,0.000290333
628 rs112652199,rs2231485,rs55765999,rs75184451 0 90.6058 inf 4 -nan 3.28918e-07 2.69777e-07,3.915e-07 0.00621436,-0.00618305,0.000146982,-0.00637205 0.000293293,0.000318117,4.71194e-05,0.000292885
629 rs112652199,rs2231485,rs7256611,rs75184451 0 90.564 inf 4 -nan 3.28988e-07 2.74079e-07,3.90066e-07 0.00631259,-0.00634441,0.000131749,-0.00635256 0.000296741,0.000323201,4.20187e-05,0.000291805
630 rs112652199,rs2231485,rs34266232,rs74453701,rs75184451 0 93.2266 inf 5 0 3.47931e-07 2.88867e-07,4.11617e-07 0.00628629,-0.00623411,0.00029295,-0.000165569,-0.00648696 0.000295812,0.000320828,5.03507e-05,9.42756e-05,0.000292448
631 rs112652199,rs11670508,rs2231485,rs75184451 0 90.4172 inf 4 -nan 3.28529e-07 2.73047e-07,3.87873e-07 0.00625337,-0.000160322,-0.00627411,-0.00631642 0.000294371,5.29572e-05,0.000320119,0.000290375
632 rs112652199,rs2231485,rs34681319,rs75184451 0 90.404 inf 4 -nan 3.28228e-07 2.68286e-07,3.952e-07 0.00618733,-0.00616124,0.000149006,-0.00635482 0.000292934,0.000318063,5.04391e-05,0.00029238
633 rs112652199,rs2231485,rs3760650,rs75184451 0 90.3896 inf 4 -nan 3.28183e-07 2.70397e-07,3.93137e-07 0.00618723,-0.00616125,0.000148439,-0.00635427 0.000292934,0.000318063,5.04391e-05,0.00029238
634 rs112652199,rs11673386,rs2231485,rs75184451 0 90.3821 inf 4 -nan 3.28423e-07 2.69374e-07,3.91888e-07 0.00620851,-0.000233391,-0.00618524,-0.00627071 0.000293222,7.77545e-05,0.000318137,0.000288947
635 rs112652199,rs2231485,rs74179927,rs75184451 0 90.3818 inf 4 -nan 3.28427e-07 2.72035e-07,3.93638e-07 0.00621152,-0.00622225,-0.000207971,-0.00627109 0.000293277,0.000318644,6.92625e-05,0.000288955
636 rs11085731,rs112652199,rs2231485,rs75184451 0 90.3649 inf 4 -nan 3.28104e-07 2.75632e-07,3.85451e-07 0.000147461,0.00618706,-0.00616128,-0.00635332 5.04391e-05,0.000292934,0.000318063,0.00029238
637 rs112652199,rs2231485,rs34266232,rs62128799,rs75184451 0 93.0995 inf 5 0 3.47835e-07 2.9783e-07,4.03994e-07 0.00622056,-0.00614868,0.000294666,6.50899e-05,-0.00648938 0.00029297,0.000318133,5.03922e-05,3.79323e-05,0.000292432
638 rs10418489,rs112652199,rs2231485,rs75184451 0 90.3496 inf 4 -nan 3.28291e-07 2.74722e-07,3.92827e-07 -0.000176901,0.00628269,-0.0062942,-0.00629194 5.95723e-05,0.000295633,0.000321051,0.000289556
639 rs112652199,rs12611227,rs2231485,rs75184451 0 90.2833 inf 4 -nan 3.27847e-07 2.72839e-07,3.92207e-07 0.00618761,0.000143884,-0.00616235,-0.0063508 0.000292946,5.03284e-05,0.000318062,0.000292419
640 rs112652199,rs2231485,rs7255312,rs75184451 0 90.2747 inf 4 -nan 3.2808e-07 2.70007e-07,3.85263e-07 0.00622707,-0.00620417,0.000151348,-0.00625662 0.000293664,0.000318353,5.18749e-05,0.00028868
641 rs112652199,rs2231485,rs4804510,rs75184451 0 90.2661 inf 4 -nan 3.28062e-07 2.69104e-07,3.87082e-07 0.00621723,-0.0062075,0.000112412,-0.00626854 0.000293428,0.000318405,3.85902e-05,0.000288938
642 rs112652199,rs2231485,rs2304165,rs75184451 0 90.2636 inf 4 -nan 3.28045e-07 2.69306e-07,3.89741e-07 0.00622687,-0.00620405,0.000150895,-0.00625648 0.000293664,0.000318353,5.18749e-05,0.00028868
643 rs112652199,rs11878501,rs2231485,rs75184451 0 90.2437 inf 4 -nan 3.27722e-07 2.70785e-07,3.8416e-07 0.00618731,0.000142269,-0.00616237,-0.00634922 0.000292946,5.03284e-05,0.000318062,0.000292419
644 rs112652199,rs2231485,rs56395932,rs75184451 0 90.2258 inf 4 -nan 3.27925e-07 2.71208e-07,3.88919e-07 0.0062262,-0.00620364,0.000149334,-0.006256 0.000293664,0.000318353,5.18749e-05,0.00028868
645 rs112652199,rs2231485,rs4804135,rs75184451 0 90.1837 inf 4 -nan 3.27682e-07 2.74397e-07,3.89539e-07 0.00623435,-0.00630071,0.000122678,-0.00634691 0.000293943,0.000321722,4.35547e-05,0.000292311
646 rs112652199,rs2231485,rs7260034,rs75184451 0 90.1533 inf 4 -nan 3.27582e-07 2.72719e-07,3.83882e-07 0.00631009,-0.00618492,-0.000263683,-0.00631998 0.000297604,0.000318146,9.44851e-05,0.000290922
647 rs112652199,rs12327798,rs2231485,rs75184451 0 90.1393 inf 4 -nan 3.27386e-07 2.72931e-07,3.87259e-07 0.00633792,-0.000171836,-0.00625831,-0.00627707 0.000299801,6.27314e-05,0.000319904,0.000289277
648 rs112652199,rs139154013,rs2231485,rs75184451 0 90.1308 inf 4 -nan 3.27616e-07 2.73337e-07,3.88625e-07 0.00629177,-0.000260744,-0.0063074,-0.00634738 0.000296477,9.31378e-05,0.000322137,0.000292389
649 rs112652199,rs2231485,rs59451338,rs74453701,rs75184451 0 92.8543 inf 5 0 3.46559e-07 2.80006e-07,4.05553e-07 0.00637445,-0.00668802,0.000348209,-0.000270202,-0.00657598 0.000296796,0.000330889,6.16922e-05,9.66399e-05,0.000295844
650 rs112652199,rs11668429,rs2231485,rs75184451 0 90.1148 inf 4 -nan 3.27469e-07 2.70612e-07,3.8747e-07 0.00623363,0.000119835,-0.00629835,-0.00634319 0.000293966,4.3402e-05,0.00032174,0.00029225
651 rs112652199,rs11879176,rs2231485,rs74453701,rs75184451 0 92.8428 inf 5 0 3.46515e-07 2.86085e-07,4.05167e-07 0.00637129,0.000349289,-0.0066858,-0.000265551,-0.0065796 0.00029675,6.19459e-05,0.000330813,9.6465e-05,0.000296004
652 rs112652199,rs12984270,rs2231485,rs75184451 0 90.1068 inf 4 -nan 3.27546e-07 2.73124e-07,3.89333e-07 0.00627022,-0.000122617,-0.00628812,-0.00630529 0.0002954,4.40872e-05,0.000321157,0.000290269
653 rs112652199,rs1465700,rs2231485,rs75184451 0 90.0941 inf 4 -nan 3.27509e-07 2.65515e-07,3.87137e-07 0.00620996,0.000139774,-0.00618732,-0.00624009 0.000293325,5.04314e-05,0.000318168,0.000288441
654 rs112652199,rs11881227,rs2231485,rs74453701,rs75184451 0 92.8155 inf 5 0 3.46432e-07 2.87063e-07,4.07325e-07 0.00637461,0.000348706,-0.00668902,-0.00027046,-0.00657684 0.000296806,6.19595e-05,0.00033099,9.66639e-05,0.000295922
655 rs112652199,rs2231485,rs28834106,rs75184451 0 90.0241 inf 4 -nan 3.27248e-07 2.73587e-07,3.84291e-07 0.00623034,-0.00631181,0.00012228,-0.00629806 0.000293909,0.000322706,4.52498e-05,0.000290076
656 rs112652199,rs12463093,rs2231485,rs75184451 0 90.0151 inf 4 -nan 3.27251e-07 2.74581e-07,3.92454e-07 0.00627684,-0.000119518,-0.0063027,-0.00631258 0.000295895,4.4214e-05,0.00032215,0.000290728
657 rs112652199,rs2231485,rs62128801,rs75184451 0 89.9862 inf 4 -nan 3.27168e-07 2.70834e-07,3.87325e-07 0.0062118,-0.00619086,0.000137411,-0.00624465 0.000293404,0.000318214,5.12562e-05,0.000288527
658 rs112652199,rs2231485,rs34312839,rs75184451 0 89.9804 inf 4 -nan 3.27142e-07 2.72976e-07,3.90855e-07 0.00627236,-0.00629496,-0.000119374,-0.00630675 0.000295723,0.000321788,4.46478e-05,0.000290503
659 rs112652199,rs12975591,rs2231485,rs75184451 0 89.9692 inf 4 -nan 3.271e-07 2.73287e-07,3.81347e-07 0.00626957,0.000111992,-0.00628436,-0.00629389 0.000295603,4.20664e-05,0.000321238,0.000289957
660 rs10403668,rs112652199,rs2231485,rs75184451 0 89.9355 inf 4 -nan 3.27006e-07 2.71896e-07,3.86624e-07 0.00013266,0.00620694,-0.00618542,-0.00623768 5.03183e-05,0.00029331,0.000318161,0.000288428
661 rs112652199,rs2231485,rs75184451,rs8107037 0 89.9334 inf 4 -nan 3.27007e-07 2.68306e-07,3.91379e-07 0.00622994,-0.0062334,-0.00627472,-0.000109436 0.000293951,0.000319136,0.000289282,4.15053e-05
662 rs112652199,rs2231485,rs73496568,rs75184451 0 89.9306 inf 4 -nan 3.26991e-07 2.72717e-07,3.89267e-07 0.00618473,-0.00619716,-0.000126649,-0.00621268 0.000292936,0.000318304,4.8114e-05,0.000288237
663 rs112652199,rs2231485,rs75184451,rs8111572 0 89.9277 inf 4 -nan 3.26993e-07 2.7216e-07,3.90877e-07 0.00617906,-0.00617408,-0.00622788,9.89307e-05 0.000292879,0.000318082,0.000288316,3.75738e-05
664 rs112652199,rs2231485,rs62128856,rs75184451 0 89.922 inf 4 -nan 3.26963e-07 2.70505e-07,3.84549e-07 0.00620673,-0.00618532,0.000132067,-0.00623755 0.00029331,0.000318161,5.03183e-05,0.000288428
665 rs10421956,rs112652199,rs2231485,rs75184451 0 89.905 inf 4 -nan 3.26764e-07 2.75523e-07,3.8541e-07 -0.000237145,0.00631188,-0.00617921,-0.00632187 9.23135e-05,0.000298596,0.000318113,0.000291513
666 rs112652199,rs2231485,rs73007345,rs75184451 0 89.9017 inf 4 -nan 3.26899e-07 2.72061e-07,3.88604e-07 0.00621078,-0.0061905,0.000135207,-0.00624153 0.000293413,0.000318219,5.18687e-05,0.000288491
667 rs112652199,rs2231485,rs7245388,rs75184451 0 89.8961 inf 4 -nan 3.26781e-07 2.72831e-07,3.86414e-07 0.00620091,-0.00626965,0.000108891,-0.00630482 0.000293203,0.00032068,4.23101e-05,0.000290585
668 rs112652199,rs11882133,rs2231485,rs75184451 0 89.8589 inf 4 -nan 3.26668e-07 2.69237e-07,3.84139e-07 0.00620058,0.000106558,-0.00626676,-0.0063023 0.000293207,4.1925e-05,0.000320601,0.000290519
669 rs112652199,rs2231485,rs75184451,rs78853431 0 89.8539 inf 4 -nan 3.26594e-07 2.7241e-07,3.87456e-07 0.00625403,-0.00626613,-0.00622431,-0.000177085 0.000295095,0.000320612,0.000288292,7.0261e-05
670 rs10423320,rs112652199,rs2231485,rs75184451 0 89.8348 inf 4 -nan 3.26686e-07 2.66923e-07,3.89143e-07 0.000132103,0.00620965,-0.0061899,-0.00624081 5.18687e-05,0.000293413,0.000318219,0.000288491
671 rs112652199,rs2231485,rs62128850,rs75184451 0 89.8213 inf 4 -nan 3.26646e-07 2.74132e-07,3.91063e-07 0.00620353,-0.00618396,0.000130609,-0.00623675 0.000293272,0.000318155,5.15167e-05,0.00028843
672 rs112652199,rs2231485,rs75184451,rs78256348 0 89.8162 inf 4 -nan 3.26629e-07 2.69968e-07,3.89534e-07 0.00617982,-0.0061912,-0.00620868,-0.000122227 0.000292893,0.000318237,0.000288236,4.83047e-05
673 rs112652199,rs2231485,rs7258823,rs75184451 0 89.7975 inf 4 -nan 3.26569e-07 2.6749e-07,3.89143e-07 0.00618309,-0.00619472,-0.000121186,-0.00621172 0.00029293,0.00031829,4.82216e-05,0.000288236
674 rs112652199,rs2231485,rs3826708,rs75184451 0 89.787 inf 4 -nan 3.26535e-07 2.70433e-07,3.90272e-07 0.00620464,-0.00618436,0.000125967,-0.00623627 0.00029331,0.000318161,5.03183e-05,0.000288428
675 rs112652199,rs2231485,rs3745247,rs75184451 0 89.7793 inf 4 -nan 3.26511e-07 2.70416e-07,3.92435e-07 0.00620452,-0.0061843,0.000125609,-0.0062362 0.00029331,0.000318161,5.03183e-05,0.000288428
676 rs112652199,rs2231485,rs7256672,rs74453701,rs75184451 0 92.5142 inf 5 0 3.45874e-07 2.88417e-07,4.04703e-07 0.00652355,-0.0066194,-0.000228384,-0.000171643,-0.00656093 0.00030044,0.000328358,4.11104e-05,9.43201e-05,0.000295479
677 rs10854116,rs112652199,rs2231485,rs75184451 0 89.7609 inf 4 -nan 3.26161e-07 2.72906e-07,3.85805e-07 0.00012034,0.0061593,-0.00625899,-0.00630458 5.03043e-05,0.000292805,0.00032051,0.00029094
678 rs112652199,rs2231485,rs6417247,rs75184451 0 89.756 inf 4 -nan 3.26143e-07 2.73814e-07,3.90772e-07 0.0061593,-0.00625912,0.000120342,-0.00630471 0.000292805,0.000320528,5.04169e-05,0.00029096
679 rs112652199,rs2231485,rs35295222,rs75184451 0 89.7272 inf 4 -nan 3.2622e-07 2.67433e-07,3.84354e-07 0.00624114,-0.00625328,-0.000166021,-0.00622197 0.000294661,0.000320192,6.88864e-05,0.000288279
680 rs112652199,rs2231485,rs7253917,rs75184451 0 89.7132 inf 4 -nan 3.26008e-07 2.70888e-07,3.89734e-07 0.00615934,-0.00625747,0.000118245,-0.00630306 0.000292805,0.000320528,5.04169e-05,0.00029096
681 rs112652199,rs115347026,rs2231485,rs75184451 0 89.7114 inf 4 -nan 3.2617e-07 2.7073e-07,3.88169e-07 0.00624063,-0.000164976,-0.00625272,-0.0062219 0.000294661,6.88864e-05,0.000320192,0.000288279
682 rs112652199,rs11881782,rs2231485,rs75184451 0 89.7106 inf 4 -nan 3.26e-07 2.71341e-07,3.85274e-07 0.00615934,0.000118113,-0.00625737,-0.00630296 0.000292805,5.04169e-05,0.000320528,0.00029096
683 rs112652199,rs12977594,rs2231485,rs75184451 0 89.7073 inf 4 -nan 3.25989e-07 2.71337e-07,3.8894e-07 0.00615934,0.000117949,-0.00625724,-0.00630283 0.000292805,5.04169e-05,0.000320528,0.00029096
684 rs112652199,rs11666263,rs2231485,rs75184451 0 89.6929 inf 4 -nan 3.26202e-07 2.70206e-07,3.85931e-07 0.00619867,9.99094e-05,-0.00626893,-0.00626627 0.000293211,4.15457e-05,0.000321018,0.000289187
685 rs112652199,rs117281937,rs2231485,rs75184451 0 89.6905 inf 4 -nan 3.26103e-07 2.63273e-07,3.87288e-07 0.00623997,-0.000163585,-0.00625197,-0.0062218 0.000294661,6.88864e-05,0.000320192,0.000288279
686 rs112652199,rs2231485,rs73007316,rs75184451 0 89.6901 inf 4 -nan 3.26229e-07 2.70736e-07,3.84185e-07 0.00620282,-0.00618457,0.00012644,-0.00623506 0.000293304,0.000318171,5.24051e-05,0.000288424
687 rs112652199,rs2231485,rs2633973,rs75184451 0 89.6894 inf 4 -nan 3.26185e-07 2.70214e-07,3.86169e-07 0.0061594,-0.00620081,9.74451e-05,-0.00624475 0.000292805,0.000318423,4.06105e-05,0.000288601
688 rs112652199,rs12978105,rs2231485,rs75184451 0 89.6814 inf 4 -nan 3.25907e-07 2.71844e-07,3.78927e-07 0.00615937,0.000116661,-0.00625623,-0.00630181 0.000292805,5.04169e-05,0.000320528,0.00029096
689 rs112652199,rs2231485,rs75184451,rs77793651 0 89.6763 inf 4 -nan 3.2604e-07 2.66652e-07,3.88403e-07 0.00624689,-0.00625825,-0.00622456,-0.000166679 0.000295038,0.000320548,0.000288303,7.07667e-05
690 rs112652199,rs2231485,rs75184451,rs8110479 0 89.6741 inf 4 -nan 3.26189e-07 2.68759e-07,3.9163e-07 0.00617837,-0.00617176,-0.00622222,-0.000228155 0.000292888,0.000318076,0.000288281,9.50361e-05
691 rs112652199,rs2231485,rs75184451,rs9749588 0 89.6667 inf 4 -nan 3.26039e-07 2.66837e-07,3.89696e-07 0.00623685,-0.0062488,-0.00622221,-0.000162396 0.000294546,0.000320075,0.000288283,6.89609e-05
692 rs112652199,rs2231485,rs35916055,rs75184451 0 89.6635 inf 4 -nan 3.2585e-07 2.70098e-07,3.86027e-07 0.00615938,-0.00625551,0.000115756,-0.0063011 0.000292805,0.000320528,5.04169e-05,0.00029096
693 rs112652199,rs141567219,rs2231485,rs75184451 0 89.6618 inf 4 -nan 3.26012e-07 2.69122e-07,3.86006e-07 0.00623904,-0.000161656,-0.00625094,-0.00622166 0.000294661,6.88864e-05,0.000320192,0.000288279
694 rs112652199,rs12459219,rs2231485,rs75184451 0 89.6602 inf 4 -nan 3.26079e-07 2.72968e-07,3.92955e-07 0.00619668,-9.32586e-05,-0.00624667,-0.00628292 0.00029318,3.93952e-05,0.000319954,0.000289881
695 rs112652199,rs150340043,rs2231485,rs74453701,rs75184451 0 92.3896 inf 5 0 3.44298e-07 2.88205e-07,4.03034e-07 0.00659385,-0.00165024,-0.00509623,-0.000166529,-0.00655099 0.00030353,0.000308724,0.000384702,9.42893e-05,0.000295629
696 rs112652199,rs2231485,rs34159543,rs75184451 0 89.6506 inf 4 -nan 3.2581e-07 2.7533e-07,3.86393e-07 0.00615939,-0.006255,0.000115104,-0.00630059 0.000292805,0.000320528,5.04169e-05,0.00029096
697 rs112652199,rs11878494,rs2231485,rs75184451 0 89.6449 inf 4 -nan 3.2597e-07 2.69804e-07,3.83682e-07 0.00623617,-0.000160922,-0.00624804,-0.0062221 0.000294546,6.89609e-05,0.000320075,0.000288283
698 rs112652199,rs2231485,rs34197572,rs75184451 0 89.6283 inf 4 -nan 3.25906e-07 2.66603e-07,3.84177e-07 0.00623795,-0.00624972,-0.00015938,-0.00622149 0.000294661,0.000320192,6.88864e-05,0.000288279
699 rs10409101,rs112652199,rs2231485,rs62128799,rs75184451 0 92.3555 inf 5 0 3.45563e-07 2.89028e-07,4.09797e-07 0.000351544,0.00639922,-0.00634866,9.63986e-05,-0.00658156 6.32499e-05,0.000295809,0.000320038,3.8647e-05,0.000296247
700 rs112652199,rs2231485,rs34256230,rs75184451 0 89.6024 inf 4 -nan 3.25824e-07 2.71572e-07,3.82182e-07 0.00623709,-0.00624877,-0.000157591,-0.00622136 0.000294661,0.000320192,6.88864e-05,0.000288279
701 rs112652199,rs2231485,rs34346015,rs75184451 0 89.6023 inf 4 -nan 3.25824e-07 2.70169e-07,3.90081e-07 0.00623709,-0.00624876,-0.000157587,-0.00622136 0.000294661,0.000320192,6.88864e-05,0.000288279
702 rs112652199,rs2231485,rs75184451,rs9797854 0 89.5977 inf 4 -nan 3.25947e-07 2.65966e-07,3.89022e-07 0.00616437,-0.00616259,-0.00620684,-0.000101785 0.000292806,0.000318062,0.000288238,4.37534e-05
703 rs112652199,rs2231485,rs75184451,rs8105546 0 89.5836 inf 4 -nan 3.25902e-07 2.69383e-07,3.84704e-07 0.00616409,-0.00616211,-0.00620638,-0.000101031 0.000292806,0.000318062,0.000288239,4.36934e-05
704 rs112652199,rs1560709,rs2231485,rs75184451 0 89.5834 inf 4 -nan 3.25902e-07 2.71018e-07,3.87423e-07 0.00616409,-0.000101024,-0.00616211,-0.00620638 0.000292806,4.36934e-05,0.000318062,0.000288239
705 rs112652199,rs1560710,rs2231485,rs75184451 0 89.5829 inf 4 -nan 3.259e-07 2.71938e-07,3.84095e-07 0.00616409,-0.000101,-0.00616211,-0.00620638 0.000292806,4.36934e-05,0.000318062,0.000288239
706 rs112652199,rs2231485,rs62128799,rs62131887,rs75184451 0 92.3084 inf 5 0 3.45537e-07 2.86965e-07,4.04662e-07 0.00663578,-0.00660135,6.40854e-05,0.000253824,-0.00661491 0.000304781,0.000328131,3.79284e-05,4.56948e-05,0.000297696
707 rs112652199,rs2231485,rs75184451,rs9797861 0 89.5653 inf 4 -nan 3.25844e-07 2.69258e-07,3.86361e-07 0.00616407,-0.00616213,-0.0062064,-0.000100234 0.000292806,0.000318062,0.000288239,4.36934e-05
708 rs112652199,rs2231485,rs75184451,rs8107247 0 89.5458 inf 4 -nan 3.25783e-07 2.69901e-07,3.85397e-07 0.0061648,-0.00616363,-0.00620817,-9.97843e-05 0.000292807,0.000318061,0.000288236,4.38713e-05
709 rs112652199,rs11879158,rs2231485,rs75184451 0 89.5451 inf 4 -nan 3.25654e-07 2.6399e-07,3.84178e-07 0.00623295,-0.00015398,-0.00624443,-0.00622157 0.000294546,6.89609e-05,0.000320075,0.000288283
710 rs112652199,rs2231485,rs75184451,rs930230 0 89.5434 inf 4 -nan 3.24435e-07 2.6513e-07,3.83446e-07 0.00597151,-0.00622189,-0.00626042,0.000251611 0.00031139,0.000319674,0.000289609,0.000140327
711 rs112652199,rs2231485,rs2288904,rs75184451 0 89.5431 inf 4 -nan 3.25774e-07 2.71535e-07,3.82145e-07 0.0061643,-0.00616263,-9.93937e-05,-0.00620692 0.000292806,0.000318062,4.37534e-05,0.000288238
712 rs112652199,rs2231485,rs34777454,rs75184451 0 89.5407 inf 4 -nan 3.2564e-07 2.71928e-07,3.84946e-07 0.0062328,-0.00624427,-0.000153668,-0.00622155 0.000294546,0.000320075,6.89609e-05,0.000288283
713 rs112652199,rs150340043,rs2231485,rs62128799,rs75184451 0 92.27 inf 5 0 3.44225e-07 2.83321e-07,4.0605e-07 0.00653023,-0.0016629,-0.00500149,6.58741e-05,-0.00655437 0.000300538,0.00030907,0.000383613,3.79493e-05,0.000295614
714 rs112652199,rs2231485,rs2360742,rs75184451 0 89.528 inf 4 -nan 3.25726e-07 2.70991e-07,3.85418e-07 0.00616418,-0.00616244,-9.87471e-05,-0.00620591 0.000292806,0.000318062,4.37674e-05,0.000288241
715 rs112652199,rs2231485,rs74453701,rs75184451,rs79342923 0 92.261 inf 5 0 3.44723e-07 2.87551e-07,4.04531e-07 0.00661139,-0.00659339,-0.000474114,-0.006621,0.000424781 0.00030411,0.000327765,0.000111784,0.000298585,7.86228e-05
716 rs112652199,rs2231485,rs75184451,rs9676881 0 89.5246 inf 4 -nan 3.25613e-07 2.65488e-07,3.90917e-07 0.00619658,-0.00625443,-0.00629022,9.27715e-05 0.000293229,0.000320638,0.000290498,4.17969e-05
717 rs112652199,rs2231485,rs35597394,rs75184451 0 89.5216 inf 4 -nan 3.25579e-07 2.6813e-07,3.87886e-07 0.00623217,-0.00624356,-0.000152303,-0.00622145 0.000294546,0.000320075,6.89609e-05,0.000288283
718 rs112652199,rs2231485,rs62131887,rs74453701,rs75184451 0 92.2508 inf 5 0 3.45049e-07 2.86554e-07,4.10689e-07 0.00668042,-0.00666515,0.000248645,-0.000138029,-0.00660721 0.000307173,0.000330583,4.56527e-05,9.42563e-05,0.000297779
719 rs112652199,rs138517309,rs2231485,rs75184451 0 89.5151 inf 4 -nan 3.2431e-07 2.67776e-07,3.8905e-07 0.00597181,0.000251481,-0.00622236,-0.00626089 0.000312408,0.000144392,0.000319798,0.000289719
720 rs112652199,rs12972963,rs2231485,rs75184451 0 89.515 inf 4 -nan 3.25685e-07 2.70747e-07,3.8366e-07 0.00616401,-9.80021e-05,-0.00616218,-0.00620648 0.000292806,4.36934e-05,0.000318062,0.000288239
721 rs112652199,rs151334671,rs2231485,rs75184451 0 89.5094 inf 4 -nan 3.24292e-07 2.70497e-07,3.89233e-07 0.00597263,0.000250394,-0.00622211,-0.00626067 0.000312408,0.000144392,0.000319798,0.000289719
722 rs112652199,rs2231485,rs3087969,rs75184451 0 89.5092 inf 4 -nan 3.25667e-07 2.69646e-07,3.87122e-07 0.00616426,-0.00616266,-9.78772e-05,-0.00620696 0.000292806,0.000318062,4.37534e-05,0.000288238
723 rs10416653,rs112652199,rs2231485,rs75184451 0 89.5059 inf 4 -nan 3.25643e-07 2.70353e-07,3.8787e-07 0.000177839,0.00623579,-0.00623991,-0.00626975 7.97683e-05,0.000294692,0.00031986,0.000289483
724 rs112652199,rs1560711,rs2231485,rs75184451 0 89.5059 inf 4 -nan 3.25656e-07 2.71454e-07,3.89707e-07 0.006164,-9.75927e-05,-0.00616219,-0.0062065 0.000292806,4.36934e-05,0.000318062,0.000288239
725 rs112652199,rs2231485,rs75184451,rs8112355 0 89.503 inf 4 -nan 3.25647e-07 2.66787e-07,3.85031e-07 0.00616514,-0.00616418,-0.00620793,-9.80235e-05 0.000292808,0.000318061,0.000288237,4.39449e-05
726 rs112652199,rs2231485,rs2885055,rs75184451 0 89.4995 inf 4 -nan 3.25636e-07 2.67809e-07,3.93538e-07 0.00616473,-0.00616365,-9.77056e-05,-0.00620821 0.000292807,0.000318061,4.38713e-05,0.000288236
727 rs112652199,rs2231485,rs35817519,rs75184451 0 89.4927 inf 4 -nan 3.25487e-07 2.64696e-07,3.85145e-07 0.0062312,-0.00624247,-0.000150205,-0.00622129 0.000294546,0.000320075,6.89609e-05,0.000288283
728 rs10414622,rs112652199,rs2231485,rs75184451 0 89.4925 inf 4 -nan 3.25614e-07 2.66462e-07,3.8759e-07 -9.69882e-05,0.00616399,-0.0061622,-0.00620652 4.36934e-05,0.000292806,0.000318062,0.000288239
729 rs112652199,rs2231485,rs4548995,rs75184451 0 89.4906 inf 4 -nan 3.25607e-07 2.6717e-07,3.887e-07 0.00616439,-0.00616295,-9.71939e-05,-0.00620644 0.000292807,0.000318062,4.38276e-05,0.00028824
730 rs112652199,rs2043305,rs2231485,rs75184451 0 89.4895 inf 4 -nan 3.25604e-07 2.70551e-07,3.87146e-07 0.00616495,-9.73894e-05,-0.00616411,-0.00620866 0.000292808,4.39336e-05,0.000318061,0.000288236
731 rs112652199,rs2231485,rs75184451,rs8107248 0 89.4869 inf 4 -nan 3.25596e-07 2.67046e-07,3.86157e-07 0.00616471,-0.00616365,-0.00620822,-9.71356e-05 0.000292807,0.000318061,0.000288236,4.38713e-05
732 rs112652199,rs2231485,rs75184451,rs8112675 0 89.4754 inf 4 -nan 3.25286e-07 2.70028e-07,3.80188e-07 0.00616031,-0.0062443,-0.00628874,0.000102777 0.000292804,0.000320308,0.000290648,4.87139e-05
733 rs112652199,rs2231485,rs55939834,rs75184451 0 89.4738 inf 4 -nan 3.25541e-07 2.71959e-07,3.83437e-07 0.0062221,-0.00622312,0.000145697,-0.00625387 0.0002941,0.000319184,6.63486e-05,0.00028893
734 rs112652199,rs140999255,rs2231485,rs75184451 0 89.473 inf 4 -nan 3.24177e-07 2.65605e-07,3.81816e-07 0.00597797,0.000243322,-0.00622048,-0.00625924 0.000312408,0.000144392,0.000319798,0.000289719
735 rs112652199,rs11670704,rs2231485,rs74453701,rs75184451 0 92.2085 inf 5 0 3.44934e-07 2.81473e-07,4.00662e-07 0.0065306,-0.000291296,-0.00658592,-0.000145037,-0.00654701 0.000300899,5.36345e-05,0.000327417,9.4237e-05,0.000295243
736 rs112652199,rs183143244,rs2231485,rs75184451 0 89.471 inf 4 -nan 3.25539e-07 2.70546e-07,3.91318e-07 0.00622172,0.000349503,-0.00622977,-0.00626256 0.000294085,0.000159205,0.000319453,0.000289232
737 rs112652199,rs2231485,rs75184451,rs79343819 0 89.4709 inf 4 -nan 3.25532e-07 2.69522e-07,3.85505e-07 0.00622201,-0.00622304,-0.0062538,0.000145492 0.0002941,0.000319184,0.00028893,6.63486e-05
738 rs11085732,rs112652199,rs2231485,rs75184451 0 89.4701 inf 4 -nan 3.25268e-07 2.70504e-07,3.83109e-07 0.000102673,0.00616031,-0.00624434,-0.00628877 4.88115e-05,0.000292804,0.000320324,0.000290664
739 rs111817537,rs112652199,rs2231485,rs75184451 0 89.4636 inf 4 -nan 3.25516e-07 2.71596e-07,3.87514e-07 -0.000102768,0.00616186,-0.00616329,-0.00619737 4.69743e-05,0.000292804,0.000318061,0.000288292
740 rs112652199,rs17697965,rs2231485,rs75184451 0 89.4633 inf 4 -nan 3.25216e-07 2.65587e-07,3.86467e-07 0.00615958,0.000105147,-0.00624716,-0.00629274 0.000292805,5.04169e-05,0.000320528,0.00029096
741 rs112652199,rs2231485,rs75184451,rs8109681 0 89.4343 inf 4 -nan 3.25429e-07 2.69561e-07,3.85163e-07 0.00616407,-0.00616252,-0.00620608,-9.44693e-05 0.000292806,0.000318062,0.000288241,4.37674e-05
742 rs112652199,rs11672021,rs2231485,rs74453701,rs75184451 0 92.1656 inf 5 0 3.448e-07 2.91173e-07,4.08841e-07 0.00651246,-0.000287491,-0.00656816,-0.000147587,-0.00652867 0.000300326,5.31092e-05,0.000326818,9.42343e-05,0.000294574
743 rs112652199,rs12983665,rs2231485,rs75184451 0 89.4297 inf 4 -nan 3.2515e-07 2.70459e-07,3.83194e-07 0.006161,9.98182e-05,-0.00624252,-0.00628587 0.000292804,4.83993e-05,0.000320309,0.00029058
744 rs10411070,rs112652199,rs2231485,rs75184451 0 89.4073 inf 4 -nan 3.25163e-07 2.66613e-07,3.82799e-07 -0.00014256,0.00623898,-0.00624977,-0.00621981 6.89725e-05,0.000295192,0.000320732,0.000288275
745 rs112652199,rs2231485,rs75184451,rs8109412 0 89.4048 inf 4 -nan 3.25335e-07 2.66953e-07,3.87889e-07 0.00616403,-0.00616255,-0.00620614,-9.30777e-05 0.000292806,0.000318062,0.000288241,4.37674e-05
746 rs112652199,rs2231485,rs56202490,rs75184451 0 89.3867 inf 4 -nan 3.2527e-07 2.69863e-07,3.87352e-07 0.00622435,-0.00621418,-0.000133188,-0.00627507 0.000294322,0.00031894,6.32953e-05,0.000289895
747 rs10413128,rs112652199,rs2231485,rs75184451 0 89.385 inf 4 -nan 3.25263e-07 2.71324e-07,3.89385e-07 9.20963e-05,0.00617292,-0.00616759,-0.00620547 4.38152e-05,0.000292854,0.000318065,0.000288243
748 rs112652199,rs2231485,rs3760647,rs75184451 0 89.3813 inf 4 -nan 3.25262e-07 2.6817e-07,3.92139e-07 0.00616162,-0.00616668,-8.79972e-05,-0.00620709 0.000292804,0.000318063,4.18731e-05,0.000288238
749 rs112652199,rs2231485,rs75184451,rs8113274 0 89.3786 inf 4 -nan 3.25242e-07 2.67063e-07,3.91896e-07 0.00617229,-0.00616668,-0.00620474,9.16685e-05 0.000292849,0.000318063,0.000288246,4.37615e-05
750 rs112652199,rs2043306,rs2231485,rs75184451 0 89.3755 inf 4 -nan 3.25241e-07 2.72644e-07,3.91415e-07 0.00619094,-0.000186444,-0.00620116,-0.00623264 0.00029314,8.90329e-05,0.000318545,0.00028844
751 rs112652199,rs2231485,rs74179932,rs75184451 0 89.3741 inf 4 -nan 3.25057e-07 2.64604e-07,3.87013e-07 0.00623758,-0.00624822,-0.000139982,-0.00621963 0.000295192,0.000320732,6.89725e-05,0.000288275
752 rs112652199,rs11880127,rs2231485,rs75184451 0 89.3713 inf 4 -nan 3.25048e-07 2.71068e-07,3.85774e-07 0.00623746,-0.000139763,-0.00624809,-0.00621961 0.000295192,6.89725e-05,0.000320732,0.000288275
753 rs112652199,rs12978984,rs2231485,rs75184451 0 89.367 inf 4 -nan 3.24927e-07 2.65778e-07,3.85747e-07 0.00615139,9.89416e-05,-0.0062222,-0.00627977 0.000292848,4.99072e-05,0.000319395,0.000290382
754 rs112652199,rs2231485,rs4804133,rs75184451 0 89.3663 inf 4 -nan 3.24906e-07 2.70072e-07,3.85535e-07 0.00616022,-0.00624467,0.000100431,-0.00628916 0.000292804,0.000320649,5.08645e-05,0.000291017
755 rs112652199,rs1465702,rs2231485,rs75184451 0 89.3554 inf 4 -nan 3.25177e-07 2.69193e-07,3.90009e-07 0.00619063,-0.000184467,-0.00620077,-0.0062324 0.00029314,8.90329e-05,0.000318545,0.00028844
756 rs112652199,rs2231485,rs75184451,rs8113212 0 89.3531 inf 4 -nan 3.25173e-07 2.73339e-07,3.86556e-07 0.00616162,-0.00616665,-0.00620713,-8.66968e-05 0.000292804,0.000318063,0.000288238,4.18731e-05
757 rs112652199,rs11882859,rs2231485,rs75184451 0 89.3523 inf 4 -nan 3.24988e-07 2.66874e-07,3.84981e-07 0.00623665,-0.00013827,-0.0062472,-0.00621951 0.000295192,6.89725e-05,0.000320732,0.000288275
758 rs112652199,rs12979469,rs2231485,rs75184451 0 89.3519 inf 4 -nan 3.25169e-07 2.64199e-07,3.80901e-07 0.00616162,-8.66381e-05,-0.00616665,-0.00620713 0.000292804,4.18731e-05,0.000318063,0.000288238
759 rs112652199,rs2231485,rs4024546,rs75184451 0 89.3519 inf 4 -nan 3.25166e-07 2.72988e-07,3.86341e-07 0.00619057,-0.0062007,-0.000184113,-0.00623236 0.00029314,0.000318545,8.90329e-05,0.00028844
760 rs112652199,rs2231485,rs34246431,rs75184451 0 89.3497 inf 4 -nan 3.24853e-07 2.70409e-07,3.89678e-07 0.00616023,-0.00624388,9.9442e-05,-0.00628837 0.000292804,0.000320649,5.08645e-05,0.000291017
761 rs112652199,rs117679913,rs2231485,rs75184451 0 89.3487 inf 4 -nan 3.2502e-07 2.65476e-07,3.92071e-07 0.00622813,-0.000138895,-0.00623875,-0.00622 0.000294661,6.88864e-05,0.000320192,0.000288279
762 rs112652199,rs139729675,rs2231485,rs75184451 0 89.3453 inf 4 -nan 3.25116e-07 2.69159e-07,3.8322e-07 0.00621203,-0.000272407,-0.00616432,-0.00626277 0.000293838,0.000132855,0.000318061,0.000289387
763 rs112652199,rs2231485,rs75184451,rs8113381 0 89.3453 inf 4 -nan 3.25137e-07 2.68752e-07,3.87367e-07 0.0061721,-0.00616663,-0.00620483,9.00552e-05 0.000292849,0.000318063,0.000288246,4.37615e-05
764 rs112652199,rs112923715,rs2231485,rs75184451 0 89.3436 inf 4 -nan 3.24961e-07 2.71158e-07,3.88149e-07 0.00623627,-0.000137574,-0.00624678,-0.00621946 0.000295192,6.89725e-05,0.000320732,0.000288275
765 rs112652199,rs2231485,rs62131902,rs75184451 0 89.335 inf 4 -nan 3.25104e-07 2.67759e-07,3.8382e-07 0.00618706,-0.0061722,0.000108394,-0.00622137 0.00029307,0.000318084,5.29772e-05,0.00028829
766 rs112652199,rs2231485,rs75184451,rs8107703 0 89.3315 inf 4 -nan 3.25101e-07 2.68358e-07,3.8488e-07 0.00619025,-0.0062003,-0.00623211,-0.000182081 0.00029314,0.000318545,0.00028844,8.90329e-05
767 rs112652199,rs2231485,rs28665500,rs75184451 0 89.3252 inf 4 -nan 3.24902e-07 2.65923e-07,3.86445e-07 0.00623547,-0.0062459,-0.000136103,-0.00621936 0.000295192,0.000320732,6.89725e-05,0.000288275
768 rs112652199,rs1968445,rs2231485,rs75184451 0 89.3236 inf 4 -nan 3.25076e-07 2.70361e-07,3.84149e-07 0.00619012,-0.000181287,-0.00620015,-0.00623201 0.00029314,8.90329e-05,0.000318545,0.00028844
769 rs112652199,rs138523949,rs2231485,rs75184451 0 89.3227 inf 4 -nan 3.24938e-07 2.70567e-07,3.87747e-07 0.00622714,-0.000136829,-0.00623765,-0.00621985 0.000294661,6.88864e-05,0.000320192,0.000288279
770 rs112652199,rs11666164,rs2231485,rs74453701,rs75184451 0 92.0537 inf 5 0 3.44448e-07 2.90347e-07,4.06432e-07 0.00653061,-0.00028447,-0.00657317,-0.000146564,-0.00653904 0.000301028,5.30159e-05,0.000327105,9.42352e-05,0.000295091
771 rs112652199,rs2231485,rs56121920,rs75184451 0 89.3136 inf 4 -nan 3.25039e-07 2.70538e-07,3.85607e-07 0.00622052,-0.00621052,-0.000128593,-0.00627081 0.000294253,0.000318878,6.35708e-05,0.000289804
772 rs10426276,rs112652199,rs2231485,rs75184451 0 89.313 inf 4 -nan 3.25042e-07 2.71924e-07,3.84377e-07 -0.000180218,0.00618996,-0.00619994,-0.00623188 8.90329e-05,0.00029314,0.000318545,0.00028844
773 rs112652199,rs118171875,rs2231485,rs75184451 0 89.3116 inf 4 -nan 3.24805e-07 2.70345e-07,3.85365e-07 0.00609115,0.000221073,-0.00609347,-0.0062136 0.000295049,0.000114125,0.000320161,0.000288242
774 rs112652199,rs2231485,rs513663,rs75184451 0 89.2948 inf 4 -nan 3.24796e-07 2.68239e-07,3.8692e-07 0.00616062,-0.00622379,8.47988e-05,-0.00626834 0.000292804,0.000319541,4.38485e-05,0.000289815
775 rs112652199,rs11670504,rs2231485,rs75184451 0 89.2915 inf 4 -nan 3.24678e-07 2.68438e-07,3.85238e-07 0.00616084,9.54016e-05,-0.00624108,-0.00628457 0.000292804,5.05028e-05,0.000320642,0.000290934
776 rs112652199,rs2231485,rs2633971,rs75184451 0 89.2833 inf 4 -nan 3.24758e-07 2.68659e-07,3.85991e-07 0.00616016,-0.00622247,8.41031e-05,-0.00626803 0.000292805,0.000319498,4.38197e-05,0.000289823
777 rs112652199,rs146564035,rs2231485,rs75184451 0 89.28 inf 4 -nan 3.24932e-07 2.70529e-07,3.83806e-07 0.00616123,-0.000136196,-0.00617678,-0.00622229 0.000292804,6.86428e-05,0.000318122,0.000288303
778 rs10405870,rs112652199,rs2231485,rs75184451 0 89.2769 inf 4 -nan 3.24749e-07 2.68666e-07,3.82777e-07 -0.000132162,0.00623333,-0.00624354,-0.00621908 6.89725e-05,0.000295192,0.000320732,0.000288275
779 rs112652199,rs2231485,rs4804138,rs75184451 0 89.2748 inf 4 -nan 3.24921e-07 2.67122e-07,3.82571e-07 0.00619009,-0.00619944,-0.000174528,-0.00623193 0.000293159,0.000318553,8.81345e-05,0.00028845
780 rs112652199,rs2231485,rs6511703,rs75184451 0 89.2733 inf 4 -nan 3.24909e-07 2.65261e-07,3.90905e-07 0.00616807,-0.00616179,8.59892e-05,-0.00620143 0.000292822,0.000318064,4.35256e-05,0.000288267
781 rs112652199,rs1560712,rs2231485,rs75184451 0 89.2636 inf 4 -nan 3.24886e-07 2.69055e-07,3.82866e-07 0.00618916,-0.000175146,-0.00619894,-0.00623127 0.00029314,8.90329e-05,0.000318545,0.00028844
782 rs112652199,rs2231485,rs7250421,rs75184451 0 89.2524 inf 4 -nan 3.24853e-07 2.70908e-07,3.90445e-07 0.00616469,-0.0061642,-8.59097e-05,-0.00620818 0.000292808,0.000318061,4.39449e-05,0.000288237
783 rs112652199,rs2231485,rs3843750,rs75184451 0 89.2499 inf 4 -nan 3.24843e-07 2.71915e-07,3.84274e-07 0.00614267,-0.00613235,-7.50592e-05,-0.00618936 0.000292963,0.000318484,3.8465e-05,0.000288427
784 rs112652199,rs12978354,rs2231485,rs75184451 0 89.2477 inf 4 -nan 3.24657e-07 2.68932e-07,3.8358e-07 0.006232,-0.000129712,-0.00624207,-0.00621891 0.000295192,6.89725e-05,0.000320732,0.000288275
785 rs10416143,rs112652199,rs2231485,rs74453701,rs75184451 0 91.9779 inf 5 0 3.44206e-07 2.84895e-07,4.0706e-07 -0.000283221,0.00650821,-0.00656315,-0.000147611,-0.0065238 5.31092e-05,0.000300326,0.000326818,9.42343e-05,0.000294574
786 rs112652199,rs11878887,rs2231485,rs75184451 0 89.2406 inf 4 -nan 3.24392e-07 2.66513e-07,3.89124e-07 0.00610305,0.00010694,-0.00620045,-0.00624056 0.00029465,6.02338e-05,0.000318709,0.000288753
787 rs112652199,rs1387025,rs2231485,rs75184451 0 89.239 inf 4 -nan 3.24636e-07 2.72231e-07,3.86486e-07 0.00616079,8.05053e-05,-0.00621923,-0.00626381 0.000292804,4.2991e-05,0.000319406,0.00028967
788 rs112652199,rs2231485,rs75184451,rs892080 0 89.2382 inf 4 -nan 3.24806e-07 2.6545e-07,3.82784e-07 0.00618874,-0.00619841,-0.00623094,-0.000172484 0.00029314,0.000318545,0.00028844,8.90329e-05
789 rs112652199,rs117039536,rs2231485,rs75184451 0 89.2359 inf 4 -nan 3.24797e-07 2.65035e-07,3.82172e-07 0.00620385,0.0002083,-0.00619985,-0.00624811 0.00029362,0.0001077,0.000318589,0.000288912
790 rs112652199,rs2231485,rs75184451,rs9305017 0 89.2345 inf 4 -nan 3.24797e-07 2.71877e-07,3.83649e-07 0.00617391,-0.00617132,-0.00622243,7.27327e-05 0.000292874,0.000318081,0.000288308,3.76078e-05
791 rs1048287,rs112652199,rs2231485,rs75184451 0 89.2265 inf 4 -nan 3.24606e-07 2.67401e-07,3.91262e-07 -0.000125812,0.0062265,-0.00623682,-0.00621719 6.76092e-05,0.000294878,0.000320434,0.000288262
792 rs112652199,rs1352426,rs2231485,rs75184451 0 89.213 inf 4 -nan 3.2456e-07 2.66854e-07,3.84807e-07 0.00616137,7.88502e-05,-0.00621855,-0.00626221 0.000292804,4.27871e-05,0.000319416,0.00028963
793 rs112652199,rs2231485,rs35072639,rs75184451 0 89.2054 inf 4 -nan 3.24523e-07 2.6744e-07,3.82193e-07 0.00623003,-0.0062399,-0.000126095,-0.00621866 0.000295192,0.000320732,6.89725e-05,0.000288275
794 rs112652199,rs117196614,rs2231485,rs75184451 0 89.2014 inf 4 -nan 3.24688e-07 2.65579e-07,3.85709e-07 0.00620294,0.000203827,-0.00619908,-0.00624729 0.00029362,0.0001077,0.000318589,0.000288912
795 rs112652199,rs1808664,rs2231485,rs75184451 0 89.1929 inf 4 -nan 3.24642e-07 2.65693e-07,3.87964e-07 0.00622952,-7.21312e-05,-0.00622368,-0.00628989 0.000295041,3.847e-05,0.000319629,0.000291376
796 rs112652199,rs2231485,rs75184451,rs8110715 0 89.1906 inf 4 -nan 3.23397e-07 2.68784e-07,3.82775e-07 0.00603139,-0.00620541,-0.00624285,0.000174003 0.00030929,0.000319608,0.000289337,0.000133219
797 rs112652199,rs1560708,rs2231485,rs75184451 0 89.1891 inf 4 -nan 3.24651e-07 2.68047e-07,3.91334e-07 0.006141,-7.11388e-05,-0.00613369,-0.00618912 0.000293008,3.78704e-05,0.00031848,0.000288447
798 rs112652199,rs1560707,rs2231485,rs75184451 0 89.1812 inf 4 -nan 3.24626e-07 2.69922e-07,3.86944e-07 0.00614107,-7.06436e-05,-0.00613322,-0.00618909 0.000293008,3.78018e-05,0.000318498,0.00028845
799 rs112652199,rs2231485,rs477174,rs75184451 0 89.1775 inf 4 -nan 3.24432e-07 2.69096e-07,3.81485e-07 0.00616117,-0.0062195,7.81686e-05,-0.0062632 0.000292804,0.000319545,4.36283e-05,0.000289767
800 rs112652199,rs2231485,rs75184451,rs8113472 0 89.1772 inf 4 -nan 3.2444e-07 2.68671e-07,3.84876e-07 0.00622773,-0.00623747,-0.00621864,-0.000123741 0.000295118,0.000320657,0.000288277,6.89368e-05
801 rs111980498,rs112652199,rs2231485,rs75184451 0 89.1747 inf 4 -nan 3.24556e-07 2.70055e-07,3.8269e-07 0.000232425,0.00620995,-0.00621042,-0.00628519 0.000126232,0.000293982,0.000319042,0.000291122
802 rs10439163,rs112652199,rs2231485,rs75184451 0 89.1733 inf 4 -nan 3.24603e-07 2.6867e-07,3.84711e-07 6.9875e-05,0.00617391,-0.00617124,-0.0062226 3.75738e-05,0.000292879,0.000318082,0.000288316
803 rs112652199,rs2231485,rs6511702,rs75184451 0 89.1725 inf 4 -nan 3.24597e-07 2.67811e-07,3.86115e-07 0.00618832,-0.00619727,-0.000163703,-0.00623056 0.000293159,0.000318553,8.81345e-05,0.00028845
804 rs112652199,rs2231485,rs75184451,rs77357782 0 89.1711 inf 4 -nan 3.24418e-07 2.68047e-07,3.79437e-07 0.00622725,-0.00623706,-0.00621788,-0.000122367 0.000295108,0.000320654,0.00028827,6.85189e-05
805 rs112652199,rs115075894,rs2231485,rs75184451 0 89.1638 inf 4 -nan 3.2457e-07 2.6867e-07,3.83929e-07 0.00618702,-0.000187382,-0.00618196,-0.00623038 0.000293129,0.000101458,0.000318203,0.000288449
806 rs112652199,rs2231485,rs75184451,rs8111563 0 89.1621 inf 4 -nan 3.24567e-07 2.63193e-07,3.85659e-07 0.00617381,-0.00617118,-0.0062225,6.93498e-05 0.000292879,0.000318082,0.000288316,3.75738e-05
807 rs112652199,rs2231485,rs3843751,rs75184451 0 89.1606 inf 4 -nan 3.24561e-07 2.63855e-07,3.85291e-07 0.00614122,-0.00613363,-7.08385e-05,-0.006188 0.000293011,0.000318498,3.84345e-05,0.00028848
808 rs112652199,rs2231485,rs75184451,rs8111926 0 89.1601 inf 4 -nan 3.24383e-07 2.67583e-07,3.82793e-07 0.00622672,-0.00623648,-0.00621782,-0.000121386 0.000295108,0.000320654,0.00028827,6.85189e-05
809 rs112652199,rs2231485,rs60167376,rs74453701,rs75184451 0 91.8949 inf 5 0 3.43943e-07 2.87891e-07,4.07579e-07 0.00650631,-0.00656091,-0.000281309,-0.000147622,-0.00652162 0.000300326,0.000326818,5.31092e-05,9.42343e-05,0.000294574
810 rs112652199,rs2231485,rs75184451,rs78916770 0 89.1571 inf 4 -nan 3.24537e-07 2.69066e-07,3.82325e-07 0.00621245,-0.00621151,-0.00624629,0.000117085 0.000294118,0.000319097,0.000288918,6.38531e-05
811 rs112652199,rs2231485,rs75184451,rs76619635 0 89.1557 inf 4 -nan 3.24123e-07 2.70706e-07,3.81242e-07 0.0061068,-0.00619814,-0.0062386,0.000100082 0.00029465,0.000318709,0.000288753,6.02338e-05
812 rs112652199,rs11878725,rs2231485,rs75184451 0 89.1544 inf 4 -nan 3.24132e-07 2.6723e-07,3.81607e-07 0.00610745,9.93675e-05,-0.00619802,-0.00623751 0.000294598,5.96559e-05,0.000318701,0.000288712
813 rs112652199,rs2231485,rs74761821,rs75184451 0 89.1507 inf 4 -nan 3.24523e-07 2.70816e-07,3.84632e-07 0.00621564,-0.00621155,-0.000117281,-0.00626672 0.000294296,0.000319105,6.41506e-05,0.000289906
814 rs112652199,rs2231485,rs3859514,rs75184451 0 89.1493 inf 4 -nan 3.24525e-07 2.67789e-07,3.80665e-07 0.00614154,-0.0061345,-6.92675e-05,-0.00618966 0.000293008,0.00031848,3.78704e-05,0.000288447
815 rs112652199,rs12983921,rs2231485,rs74453701,rs75184451 0 91.8817 inf 5 0 3.43898e-07 2.91178e-07,4.07872e-07 0.00652273,-0.000283767,-0.00657675,-0.000145146,-0.00653807 0.000300899,5.36345e-05,0.000327417,9.4237e-05,0.000295243
816 rs112652199,rs2231485,rs35948484,rs75184451 0 89.1436 inf 4 -nan 3.24327e-07 2.65782e-07,3.84538e-07 0.00622705,-0.00623662,-0.000120604,-0.00621828 0.000295192,0.000320732,6.89725e-05,0.000288275
817 rs112652199,rs2231485,rs75184451,rs892078 0 89.1419 inf 4 -nan 3.24492e-07 2.6893e-07,3.82146e-07 0.00621585,-0.00620266,-0.00626525,-0.000114022 0.000294328,0.000318758,0.000289843,6.27844e-05
818 rs10405536,rs112652199,rs2231485,rs75184451 0 89.1402 inf 4 -nan 3.24496e-07 2.67519e-07,3.78812e-07 -6.8856e-05,0.00614169,-0.00613485,-0.00618995 3.78843e-05,0.000293007,0.000318476,0.000288444
819 rs112652199,rs147750986,rs2231485,rs75184451 0 89.1357 inf 4 -nan 3.2448e-07 2.69505e-07,3.84101e-07 0.00616522,0.000176747,-0.006161,-0.00620575 0.000292811,9.75872e-05,0.000318066,0.000288244
820 rs112652199,rs12971603,rs2231485,rs75184451 0 89.1336 inf 4 -nan 3.24373e-07 2.67892e-07,3.80701e-07 0.00615933,7.42124e-05,-0.00620676,-0.00624526 0.000292806,4.19793e-05,0.000318963,0.000288929
821 rs112652199,rs11670254,rs2231485,rs75184451 0 89.1321 inf 4 -nan 3.24472e-07 2.66863e-07,3.87589e-07 0.00617356,6.79284e-05,-0.00617104,-0.00622224 0.000292879,3.75738e-05,0.000318082,0.000288316
822 rs112652199,rs2231485,rs34983936,rs75184451 0 89.1198 inf 4 -nan 3.24255e-07 2.66627e-07,3.88674e-07 0.00622477,-0.00623432,-0.000117746,-0.00621758 0.000295108,0.000320654,6.85189e-05,0.00028827
823 rs112652199,rs2231485,rs4804503,rs75184451 0 89.1185 inf 4 -nan 3.24005e-07 2.70152e-07,3.79684e-07 0.00610852,-0.00619708,9.69331e-05,-0.00623769 0.00029465,0.000318709,6.02338e-05,0.000288753
824 rs112652199,rs12985702,rs2231485,rs75184451 0 89.1176 inf 4 -nan 3.24251e-07 2.67137e-07,3.84482e-07 0.00622484,-0.000118348,-0.00623429,-0.00621826 0.000295118,6.89368e-05,0.000320657,0.000288277
825 rs112652199,rs2231485,rs75184451,rs8106361 0 89.1075 inf 4 -nan 3.24387e-07 2.65628e-07,3.8578e-07 0.00621039,-0.0062024,-0.00625971,-0.000111594 0.000294098,0.000318783,0.000289601,6.29322e-05
826 rs112652199,rs11490554,rs2231485,rs75184451 0 89.0978 inf 4 -nan 3.2436e-07 2.68875e-07,3.82874e-07 0.00618628,-0.000156917,-0.00619534,-0.00622904 0.00029314,8.90329e-05,0.000318545,0.00028844
827 rs112652199,rs2231485,rs4804134,rs75184451 0 89.0887 inf 4 -nan 3.24164e-07 2.659e-07,3.8617e-07 0.00616219,-0.00621633,7.25691e-05,-0.00625844 0.000292804,0.000319561,4.32112e-05,0.000289681
828 rs112652199,rs2007535,rs2231485,rs75184451 0 89.0877 inf 4 -nan 3.24068e-07 2.65258e-07,3.84288e-07 0.0061646,9.98695e-05,-0.00621472,-0.00627597 0.00029281,6.09908e-05,0.000319543,0.000291046
829 rs112652199,rs2231485,rs75184451,rs77404078 0 89.0818 inf 4 -nan 3.22889e-07 2.69006e-07,3.8342e-07 0.00630897,-0.00616852,-0.00621539,-0.00014584 0.000328918,0.000318089,0.000288289,0.000148214
830 rs112652199,rs1821276,rs2231485,rs75184451 0 89.0797 inf 4 -nan 3.24306e-07 2.69112e-07,3.8821e-07 0.00616468,-6.46993e-05,-0.00616315,-0.00621072 0.000292809,3.71847e-05,0.000318062,0.000288236
831 rs112652199,rs12981279,rs2231485,rs75184451 0 89.0795 inf 4 -nan 3.24305e-07 2.65066e-07,3.88648e-07 0.00617113,6.5724e-05,-0.00617262,-0.0062214 0.000292856,3.77799e-05,0.000318096,0.000288311
832 rs112652199,rs2231485,rs35467002,rs75184451 0 89.0779 inf 4 -nan 3.24122e-07 2.65511e-07,3.81351e-07 0.00622267,-0.00623199,-0.000113834,-0.00621732 0.000295108,0.000320654,6.85189e-05,0.00028827
833 rs112652199,rs2231485,rs2358681,rs75184451 0 89.075 inf 4 -nan 3.24116e-07 2.65819e-07,3.82961e-07 0.00616168,-0.00621524,7.18382e-05,-0.00625823 0.000292804,0.000319536,4.33163e-05,0.000289705
834 rs112652199,rs2231485,rs75184451,rs77410883 0 89.0749 inf 4 -nan 3.2411e-07 2.64334e-07,3.8266e-07 0.00622282,-0.00623204,-0.0062172,-0.000114159 0.000295134,0.000320673,0.000288269,6.89334e-05
835 rs112652199,rs2231485,rs59919460,rs75184451 0 89.0724 inf 4 -nan 3.23859e-07 2.69475e-07,3.82325e-07 0.00611074,-0.00619571,9.28691e-05,-0.00623653 0.00029465,0.000318709,6.02338e-05,0.000288753
836 rs112652199,rs2231485,rs75184451,rs77376335 0 89.0703 inf 4 -nan 3.24265e-07 2.68148e-07,3.8797e-07 0.0061961,-0.00619807,-0.00623209,0.000115247 0.000293491,0.000318661,0.000288523,6.68925e-05
837 rs112652199,rs2231485,rs74453701,rs75184451 0 89.0694 inf 4 -nan 3.23949e-07 2.6654e-07,3.86762e-07 0.00622612,-0.00623097,-0.000149243,-0.00620104 0.000295631,0.000320828,9.42339e-05,0.00028829
838 rs112652199,rs117337009,rs2231485,rs75184451 0 89.0675 inf 4 -nan 3.24264e-07 2.66123e-07,3.85181e-07 0.00616642,0.000158417,-0.00616151,-0.00620733 0.000292818,9.19883e-05,0.000318065,0.000288239
839 rs112652199,rs150445689,rs2231485,rs75184451 0 89.0656 inf 4 -nan 3.24251e-07 2.68229e-07,3.84298e-07 0.00619597,0.000114828,-0.00619795,-0.00623201 0.000293491,6.68925e-05,0.000318661,0.000288523
840 rs112652199,rs2007529,rs2231485,rs75184451 0 89.0626 inf 4 -nan 3.23988e-07 2.67058e-07,3.81838e-07 0.00616453,9.76903e-05,-0.00621362,-0.00627452 0.00029281,6.09908e-05,0.000319543,0.000291046
841 rs112652199,rs2231485,rs28382780,rs75184451 0 89.0578 inf 4 -nan 3.24226e-07 2.64502e-07,3.80344e-07 0.00619576,-0.00619775,0.000114131,-0.00623188 0.000293491,0.000318661,6.68925e-05,0.000288523
842 rs112652199,rs2231485,rs62128799,rs7256672,rs75184451 0 91.7874 inf 5 0 3.43864e-07 2.85178e-07,4.00863e-07 0.00644249,-0.00652696,2.39737e-05,-0.000221372,-0.00655668 0.000297373,0.000325699,3.8299e-05,4.15223e-05,0.000295845
843 rs112652199,rs2231485,rs75184451,rs75219918 0 89.0364 inf 4 -nan 3.24158e-07 2.71277e-07,3.86585e-07 0.00621075,-0.00619849,-0.00625979,-0.000105754 0.000294271,0.00031871,0.000289767,6.30575e-05
844 rs112652199,rs2231485,rs73007332,rs75184451 0 89.0272 inf 4 -nan 3.24137e-07 2.67609e-07,3.79926e-07 0.00616167,-0.00615804,0.00017673,-0.00620354 0.000292804,0.000318084,0.000105969,0.000288261
845 rs112652199,rs143440430,rs2231485,rs75184451 0 89.0231 inf 4 -nan 3.24116e-07 2.68171e-07,3.87841e-07 0.00620932,-0.000105066,-0.00619693,-0.00625807 0.000294218,6.33366e-05,0.000318665,0.000289694
846 rs112652199,rs2231485,rs2360744,rs75184451 0 89.0196 inf 4 -nan 3.24108e-07 2.74142e-07,3.87626e-07 0.00620616,-0.00619863,-0.00010463,-0.00625514 0.000294043,0.000318733,6.3208e-05,0.000289528
847 rs112652199,rs2231485,rs75184451,rs76456798 0 89.018 inf 4 -nan 3.241e-07 2.6843e-07,3.79973e-07 0.00619467,-0.00619668,-0.00623117,0.000110473 0.000293491,0.000318661,0.000288523,6.68925e-05
848 rs112652199,rs2231485,rs34275421,rs75184451 0 89.0121 inf 4 -nan 3.24081e-07 2.63095e-07,3.80312e-07 0.00618976,-0.00620219,-7.67113e-05,-0.00622737 0.000293307,0.000318892,4.66799e-05,0.000288431
849 rs112652199,rs148695781,rs2231485,rs75184451 0 89.0082 inf 4 -nan 3.2278e-07 2.67707e-07,3.8369e-07 0.00606913,0.000122945,-0.00619293,-0.00623388 0.000310279,0.000136599,0.000319638,0.000289464
850 rs112652199,rs2231485,rs75184451,rs79901027 0 89.0065 inf 4 -nan 3.24067e-07 2.69782e-07,3.86724e-07 0.00620567,-0.00619825,-0.00625464,-0.00010347 0.000294043,0.000318733,0.000289528,6.3208e-05
851 rs112652199,rs11670704,rs2231485,rs62128799,rs75184451 0 91.7351 inf 5 0 3.43732e-07 2.88148e-07,4.08455e-07 0.00646587,-0.000286962,-0.00651057,3.00785e-05,-0.00654627 0.000298205,5.40081e-05,0.000325101,3.81496e-05,0.00029546
852 rs112652199,rs12710257,rs2231485,rs75184451 0 88.9957 inf 4 -nan 3.24034e-07 2.65973e-07,3.82928e-07 0.00614524,-7.29176e-05,-0.00613242,-0.00618884 0.000292976,4.49495e-05,0.000318671,0.000288527
853 rs112652199,rs2231485,rs75184451,rs78064630 0 88.9944 inf 4 -nan 3.24025e-07 2.67338e-07,3.83577e-07 0.00619593,-0.00619495,-0.00623321,0.000114512 0.000293574,0.000318621,0.000288595,7.0753e-05
854 rs112652199,rs117320342,rs2231485,rs75184451 0 88.9917 inf 4 -nan 3.24016e-07 2.68774e-07,3.86522e-07 0.00619392,0.000107994,-0.00619595,-0.0062307 0.000293491,6.68925e-05,0.000318661,0.000288523
855 rs112652199,rs118115488,rs2231485,rs75184451 0 88.9912 inf 4 -nan 3.24015e-07 2.68015e-07,3.85466e-07 0.00619583,0.000114186,-0.00619486,-0.00623314 0.000293574,7.0753e-05,0.000318621,0.000288595
856 rs112652199,rs12972405,rs2231485,rs75184451 0 88.9899 inf 4 -nan 3.24022e-07 2.73038e-07,3.8466e-07 0.00616985,6.07497e-05,-0.00616977,-0.00621823 0.000292849,3.75741e-05,0.000318078,0.000288281
857 rs112652199,rs146748738,rs2231485,rs75184451 0 88.9887 inf 4 -nan 3.2401e-07 2.70237e-07,3.82808e-07 0.00620499,-0.000101876,-0.00619772,-0.00625395 0.000294043,6.3208e-05,0.000318733,0.000289528
858 rs112652199,rs2231485,rs75184451,rs77928456 0 88.9838 inf 4 -nan 3.23995e-07 2.69966e-07,3.81673e-07 0.0062048,-0.00619758,-0.00625375,-0.00010143 0.000294043,0.000318733,0.000289528,6.3208e-05
859 rs112652199,rs2231485,rs74806945,rs75184451 0 88.9818 inf 4 -nan 3.23986e-07 2.72858e-07,3.84049e-07 0.00619157,-0.00619388,0.000107576,-0.00622875 0.000293405,0.000318594,6.72107e-05,0.000288476
860 rs112652199,rs12373520,rs2231485,rs75184451 0 88.9653 inf 4 -nan 3.23944e-07 2.69177e-07,3.84885e-07 0.00616971,5.9441e-05,-0.0061698,-0.0062182 0.00029285,3.75862e-05,0.000318079,0.000288283
861 rs112652199,rs2231485,rs75184451,rs78579480 0 88.965 inf 4 -nan 3.23935e-07 2.637e-07,3.83227e-07 0.00620406,-0.00619701,-0.00625301,-9.97066e-05 0.000294043,0.000318733,0.000289528,6.3208e-05
862 rs112652199,rs2231485,rs7252288,rs75184451 0 88.9619 inf 4 -nan 3.23914e-07 2.68903e-07,3.84477e-07 0.00621231,-0.00620764,-6.01983e-05,-0.00627013 0.000294591,0.000319256,3.84038e-05,0.000290785
863 rs112652199,rs11666992,rs2231485,rs75184451 0 88.9601 inf 4 -nan 3.2392e-07 2.69384e-07,3.82769e-07 0.00619958,0.000106496,-0.00621068,-0.00624149 0.000293805,6.78187e-05,0.000319424,0.000288937
864 rs112652199,rs2231485,rs2361220,rs75184451 0 88.953 inf 4 -nan 3.23905e-07 2.67198e-07,3.80871e-07 0.00616958,-0.00616959,5.87418e-05,-0.00621795 0.000292849,0.000318078,3.75741e-05,0.000288281
865 rs112652199,rs2231485,rs34506478,rs75184451 0 88.9522 inf 4 -nan 3.23902e-07 2.67335e-07,3.91312e-07 0.00616957,-0.00616959,5.86987e-05,-0.00621795 0.000292849,0.000318078,3.75741e-05,0.000288281
866 rs112652199,rs11882255,rs2231485,rs75184451 0 88.9506 inf 4 -nan 3.22474e-07 2.68875e-07,3.81318e-07 0.00625196,-8.94504e-05,-0.00616692,-0.00621327 0.000328918,0.000148214,0.000318089,0.000288289
867 rs112652199,rs12977312,rs2231485,rs75184451 0 88.9505 inf 4 -nan 3.23877e-07 2.67364e-07,3.80344e-07 0.00621176,-5.95479e-05,-0.00620717,-0.00626948 0.000294591,3.84038e-05,0.000319256,0.000290785
868 rs112652199,rs11545166,rs2231485,rs75184451 0 88.9489 inf 4 -nan 3.23886e-07 2.72084e-07,3.85276e-07 0.00620073,0.000148236,-0.00619733,-0.00624575 0.000293888,9.53472e-05,0.000318766,0.000289156
869 rs112652199,rs11672021,rs2231485,rs62128799,rs75184451 0 91.683 inf 5 0 3.4357e-07 2.84277e-07,4.0577e-07 0.00644661,-0.000282825,-0.00649132,3.10857e-05,-0.00652777 0.00029758,5.34529e-05,0.000324426,3.81298e-05,0.000294771
870 rs112652199,rs144101543,rs2231485,rs75184451 0 88.9472 inf 4 -nan 3.23876e-07 2.65979e-07,3.79382e-07 0.00620618,-9.81675e-05,-0.00619479,-0.0062549 0.000294218,6.33366e-05,0.000318665,0.000289694
871 rs112652199,rs2231485,rs56250792,rs75184451 0 88.9416 inf 4 -nan 3.23869e-07 2.70229e-07,3.78136e-07 0.00616949,-0.00616954,5.81109e-05,-0.00621787 0.000292849,0.000318078,3.75741e-05,0.000288281
872 rs112652199,rs2231485,rs28382800,rs75184451 0 88.9357 inf 4 -nan 3.23839e-07 2.63971e-07,3.84436e-07 0.00619228,-0.00619435,0.000102512,-0.00622964 0.000293491,0.000318661,6.68925e-05,0.000288523
873 rs10408934,rs112652199,rs2231485,rs75184451 0 88.9173 inf 4 -nan 3.23789e-07 2.68821e-07,3.84206e-07 7.20973e-05,0.00617267,-0.00616864,-0.00621592 4.77915e-05,0.000292897,0.000318073,0.000288263
874 rs112652199,rs12979445,rs2231485,rs75184451 0 88.9073 inf 4 -nan 3.23748e-07 2.70095e-07,3.87888e-07 0.00618567,-7.04766e-05,-0.00619127,-0.00622274 0.000293252,4.73362e-05,0.000318573,0.000288364
875 rs112652199,rs2231485,rs6511701,rs75184451 0 88.9017 inf 4 -nan 3.23728e-07 2.65158e-07,3.82804e-07 0.00618041,-0.00618177,6.96177e-05,-0.00624044 0.000293082,0.000318278,4.70809e-05,0.000288975
876 rs112652199,rs2231485,rs74436647,rs75184451 0 88.892 inf 4 -nan 3.237e-07 2.69426e-07,3.85391e-07 0.00620556,-0.00619454,-9.3746e-05,-0.00625489 0.000294342,0.000318726,6.39822e-05,0.000289867
877 rs112652199,rs2231485,rs7255048,rs75184451 0 88.8916 inf 4 -nan 3.2371e-07 2.69128e-07,3.87648e-07 0.00616906,-0.00616914,5.52226e-05,-0.00621733 0.000292849,0.000318077,3.75622e-05,0.00028828
878 rs112652199,rs2231485,rs73005286,rs75184451 0 88.8914 inf 4 -nan 3.23707e-07 2.65668e-07,3.87241e-07 0.00616166,-0.00615879,0.000155596,-0.0062043 0.000292804,0.000318084,0.000105969,0.000288261
879 rs112652199,rs147351310,rs2231485,rs75184451 0 88.8895 inf 4 -nan 3.23692e-07 2.6695e-07,3.84002e-07 0.00620544,-9.34937e-05,-0.00619446,-0.00625477 0.000294342,6.39822e-05,0.000318726,0.000289867
880 rs112273932,rs112652199,rs2231485,rs75184451 0 88.8857 inf 4 -nan 3.22228e-07 2.67046e-07,3.77812e-07 -1.35544e-05,0.00617521,-0.00616474,-0.00621038 0.000152989,0.00033107,0.000318086,0.000288286
881 rs112652199,rs2231485,rs4804506,rs75184451 0 88.875 inf 4 -nan 3.23645e-07 2.67433e-07,3.87889e-07 0.00618952,-0.00619868,-6.85085e-05,-0.00622715 0.000293451,0.000318954,4.76561e-05,0.000288485
882 rs112652199,rs2231485,rs7245722,rs75184451 0 88.8743 inf 4 -nan 3.23652e-07 2.69129e-07,3.81101e-07 0.00618231,-0.0061899,-0.000127022,-0.00622593 0.000293159,0.000318553,8.81345e-05,0.00028845
883 rs112652199,rs117679371,rs2231485,rs75184451 0 88.8735 inf 4 -nan 3.23643e-07 2.67537e-07,3.80315e-07 0.00619281,0.000101582,-0.00619233,-0.00623197 0.000293612,7.07079e-05,0.000318655,0.000288645
884 rs112652199,rs2231485,rs55898302,rs75184451 0 88.8715 inf 4 -nan 3.23628e-07 2.6517e-07,3.80712e-07 0.00616223,-0.006151,7.08934e-05,-0.0061978 0.000292804,0.000318199,4.96169e-05,0.00028836
885 rs112652199,rs2231485,rs62128799,rs75184451 0 88.8678 inf 4 -nan 3.23618e-07 2.66456e-07,3.89978e-07 0.00616618,-0.00615483,5.39375e-05,-0.00620237 0.000292822,0.000318132,3.78844e-05,0.000288284
886 rs10419401,rs112652199,rs2231485,rs75184451 0 88.861 inf 4 -nan 3.23605e-07 2.69013e-07,3.87173e-07 -8.92022e-05,0.00620059,-0.00619478,-0.00624971 6.29322e-05,0.000294098,0.000318783,0.000289601
887 rs112652199,rs2011172,rs2231485,rs75184451 0 88.8531 inf 4 -nan 3.23585e-07 2.68624e-07,3.83888e-07 0.00618129,-0.000125261,-0.0061891,-0.00622518 0.00029314,8.90329e-05,0.000318545,0.00028844
888 rs112652199,rs2231485,rs75184451,rs8106261 0 88.8525 inf 4 -nan 3.23581e-07 2.68228e-07,3.85522e-07 0.00615281,-0.00615066,-0.00619406,-5.82069e-05 0.00029287,0.000318211,0.000288456,4.14404e-05
889 rs11085734,rs112652199,rs2231485,rs75184451 0 88.8417 inf 4 -nan 3.23454e-07 2.67982e-07,3.79408e-07 -5.3371e-05,0.00616134,-0.00619606,-0.00623746 3.99022e-05,0.000292804,0.000318941,0.000288971
890 rs112652199,rs2231485,rs73005297,rs75184451 0 88.837 inf 4 -nan 3.23523e-07 2.6468e-07,3.86379e-07 0.00618027,-0.00618587,-6.79685e-05,-0.00621701 0.000293121,0.000318444,4.94451e-05,0.000288282
891 rs112652199,rs12460655,rs2231485,rs75184451 0 88.8353 inf 4 -nan 3.2353e-07 2.72077e-07,3.82401e-07 0.00617831,-0.000143792,-0.00618422,-0.00622253 0.000293057,0.000104347,0.000318386,0.000288381
892 rs112652199,rs115771260,rs2231485,rs75184451 0 88.8346 inf 4 -nan 3.22879e-07 2.66456e-07,3.83808e-07 0.00625239,-0.000111346,-0.00614409,-0.00624888 0.000307231,0.000114013,0.000318739,0.000290986
893 rs112305679,rs112652199,rs2231485,rs75184451 0 88.8339 inf 4 -nan 3.23522e-07 2.68212e-07,3.82299e-07 -5.68646e-05,0.00615309,-0.00615115,-0.0061946 4.13901e-05,0.000292868,0.000318207,0.00028845
894 rs112652199,rs11666164,rs2231485,rs62128799,rs75184451 0 91.5611 inf 5 0 3.43184e-07 2.8504e-07,4.03904e-07 0.00646472,-0.00027985,-0.00649704,2.91269e-05,-0.00653819 0.000298317,5.34279e-05,0.000324771,3.81793e-05,0.000295327
895 rs112652199,rs2231485,rs3087689,rs75184451 0 88.8167 inf 4 -nan 3.23467e-07 2.68254e-07,3.79562e-07 0.00615326,-0.00615144,-5.56565e-05,-0.00619493 0.000292868,0.000318207,4.13901e-05,0.00028845
896 rs112652199,rs116979350,rs2231485,rs75184451 0 88.8124 inf 4 -nan 3.23456e-07 2.70728e-07,3.81445e-07 0.00617991,-0.000132267,-0.00617745,-0.00622395 0.000293126,9.88069e-05,0.000318211,0.000288427
897 rs112652199,rs2231485,rs73005294,rs75184451 0 88.8119 inf 4 -nan 3.23446e-07 2.69445e-07,3.87737e-07 0.0061835,-0.00618901,-6.2985e-05,-0.00622189 0.000293267,0.000318597,4.72377e-05,0.000288376
898 rs112652199,rs2231485,rs3745244,rs75184451 0 88.8113 inf 4 -nan 3.23449e-07 2.64812e-07,3.82536e-07 0.00615186,-0.00614862,-5.62325e-05,-0.00619333 0.000292893,0.00031828,4.21209e-05,0.000288502
899 rs112652199,rs146317947,rs2231485,rs75184451 0 88.8095 inf 4 -nan 3.23417e-07 2.61461e-07,3.80203e-07 0.00614984,0.000200139,-0.00615142,-0.0062158 0.000292938,0.000151954,0.000318213,0.00028827
900 rs112652199,rs2231485,rs6511697,rs75184451 0 88.8067 inf 4 -nan 3.22791e-07 2.66032e-07,3.80111e-07 0.00624605,-0.0061455,-0.000103579,-0.00624616 0.000307231,0.000318739,0.000114013,0.000290986
901 rs112652199,rs2231485,rs7248408,rs75184451 0 88.8044 inf 4 -nan 3.23396e-07 2.71067e-07,3.81571e-07 0.00616189,-0.00620012,5.7162e-05,-0.00621847 0.000292804,0.000319236,4.37734e-05,0.00028831
902 rs112652199,rs11667004,rs2231485,rs75184451 0 88.8021 inf 4 -nan 3.23423e-07 2.66774e-07,3.82009e-07 0.00618058,-0.000116399,-0.00618777,-0.00622459 0.000293159,8.81345e-05,0.000318553,0.00028845
903 rs112652199,rs117471232,rs2231485,rs75184451 0 88.7928 inf 4 -nan 3.23386e-07 2.6866e-07,3.83898e-07 0.00620059,-8.31676e-05,-0.00619114,-0.00624981 0.000294342,6.39822e-05,0.000318726,0.000289867
904 rs112652199,rs2231485,rs2360750,rs75184451 0 88.7922 inf 4 -nan 3.23393e-07 2.67744e-07,3.84582e-07 0.00615724,-0.00615551,5.15872e-05,-0.00620113 0.000292822,0.000318134,3.95647e-05,0.000288314
905 rs112652199,rs12978976,rs2231485,rs75184451 0 88.7912 inf 4 -nan 3.23389e-07 2.66754e-07,3.81e-07 0.00615725,5.15121e-05,-0.00615552,-0.00620114 0.000292822,3.95647e-05,0.000318134,0.000288314
906 rs112652199,rs2231485,rs45524632,rs75184451 0 88.79 inf 4 -nan 3.23386e-07 2.68347e-07,3.81614e-07 0.00616375,-0.00616426,0.000206311,-0.00621713 0.000292809,0.000318061,0.000158721,0.000288289
907 rs112652199,rs11879191,rs2231485,rs75184451 0 88.77 inf 4 -nan 3.23303e-07 2.65697e-07,3.84833e-07 0.00616124,-6.31677e-05,-0.00617638,-0.00622189 0.000292804,5.04166e-05,0.000318205,0.000288394
908 rs112652199,rs142641751,rs2231485,rs75184451 0 88.7691 inf 4 -nan 3.23319e-07 2.63656e-07,3.79912e-07 0.00617895,-0.000128072,-0.0061764,-0.0062239 0.000293129,0.000101458,0.000318203,0.000288449
909 rs112652199,rs2231485,rs7248036,rs75184451 0 88.766 inf 4 -nan 3.23298e-07 2.64254e-07,3.8536e-07 0.00616679,-0.00616042,4.77447e-05,-0.00620498 0.000292834,0.000318077,3.81941e-05,0.000288262
910 rs112652199,rs2231485,rs75184451,rs892084 0 88.7641 inf 4 -nan 3.23304e-07 2.6911e-07,3.82546e-07 0.00615752,-0.00615604,-0.00620167,4.95397e-05 0.000292821,0.000318131,0.00028831,3.95307e-05
911 rs112652199,rs2231485,rs7246323,rs75184451 0 88.7633 inf 4 -nan 3.23301e-07 2.67746e-07,3.82986e-07 0.0061788,-0.00617629,-0.000126981,-0.00622378 0.000293129,0.000318203,0.000101458,0.000288449
912 rs112652199,rs116957244,rs2231485,rs75184451 0 88.763 inf 4 -nan 3.233e-07 2.65595e-07,3.81906e-07 0.0061788,-0.00012694,-0.00617629,-0.00622377 0.000293129,0.000101458,0.000318203,0.000288449
913 rs10416143,rs112652199,rs2231485,rs62128799,rs75184451 0 91.4984 inf 5 0 3.42985e-07 2.82229e-07,4.03416e-07 -0.000278499,0.00644232,-0.00648617,3.14352e-05,-0.00652279 5.34529e-05,0.00029758,0.000324426,3.81298e-05,0.000294771
914 rs112652199,rs2231485,rs7252007,rs75184451 0 88.7628 inf 4 -nan 3.23296e-07 2.6976e-07,3.80972e-07 0.00615972,-0.00617548,-6.74556e-05,-0.00620417 0.000292807,0.000318185,5.40316e-05,0.000288272
915 rs112652199,rs1560688,rs2231485,rs75184451 0 88.7582 inf 4 -nan 3.23285e-07 2.6823e-07,3.87361e-07 0.00615755,4.91089e-05,-0.00615612,-0.00620174 0.000292821,3.95307e-05,0.000318131,0.00028831
916 rs112652199,rs2231485,rs34953890,rs75184451 0 88.7563 inf 4 -nan 3.2326e-07 2.63682e-07,3.82885e-07 0.00616125,-0.00617613,-6.1893e-05,-0.00622165 0.000292804,0.000318205,5.04166e-05,0.000288394
917 rs112652199,rs2231485,rs3745255,rs75184451 0 88.7546 inf 4 -nan 3.23274e-07 2.66649e-07,3.83855e-07 0.00615758,-0.00615616,4.88442e-05,-0.00620179 0.000292821,0.000318131,3.95307e-05,0.00028831
918 rs112652199,rs2231485,rs7256396,rs75184451 0 88.7534 inf 4 -nan 3.2327e-07 2.68628e-07,3.82421e-07 0.00615758,-0.00615617,4.87622e-05,-0.0062018 0.000292821,0.000318131,3.95307e-05,0.00028831
919 rs112652199,rs144023290,rs2231485,rs75184451 0 88.7473 inf 4 -nan 3.2325e-07 2.70591e-07,3.86129e-07 0.00617831,-0.000120705,-0.00617631,-0.00622272 0.000293126,9.88069e-05,0.000318211,0.000288427
920 rs10404446,rs112652199,rs2231485,rs75184451 0 88.7435 inf 4 -nan 3.23235e-07 2.6375e-07,3.81564e-07 -5.0205e-05,0.00615407,-0.0061527,-0.00619639 4.13901e-05,0.000292868,0.000318207,0.00028845
921 rs10418278,rs112652199,rs2231485,rs75184451 0 88.7434 inf 4 -nan 3.23227e-07 2.68802e-07,3.83003e-07 4.61273e-05,0.00616661,-0.00616056,-0.00620514 3.81941e-05,0.000292834,0.000318077,0.000288262
922 rs10419405,rs112652199,rs2231485,rs75184451 0 88.743 inf 4 -nan 3.23237e-07 2.65957e-07,3.81124e-07 4.79894e-05,0.00615765,-0.0061563,-0.00620193 3.95307e-05,0.000292821,0.000318131,0.00028831
923 rs10409578,rs112652199,rs2231485,rs75184451 0 88.7396 inf 4 -nan 3.23222e-07 2.70206e-07,3.87027e-07 -6.52976e-05,0.0061593,-0.00617481,-0.00620404 5.41962e-05,0.00029281,0.000318179,0.000288276
924 rs112652199,rs118176811,rs2231485,rs75184451 0 88.7359 inf 4 -nan 3.23215e-07 2.64886e-07,3.80936e-07 0.00617784,-0.000120124,-0.00617582,-0.00622327 0.000293119,0.000100067,0.000318203,0.000288451
925 rs112652199,rs2231485,rs75184451,rs78854124 0 88.7343 inf 4 -nan 3.23198e-07 2.66837e-07,3.85251e-07 0.00619435,-0.00619622,-0.00623373,7.8963e-05 0.0002941,0.000319184,0.00028893,6.63486e-05
926 rs10407947,rs112652199,rs2231485,rs75184451 0 88.7336 inf 4 -nan 3.23204e-07 2.68664e-07,3.83234e-07 4.65494e-05,0.006177,-0.00616908,-0.00622729 3.89861e-05,0.00029309,0.000318085,0.000288603
927 rs112652199,rs11878853,rs2231485,rs75184451 0 88.733 inf 4 -nan 3.23201e-07 2.63125e-07,3.83205e-07 0.00619117,6.0623e-05,-0.00618899,-0.00623567 0.000293857,5.08386e-05,0.00031873,0.000289045
928 rs112652199,rs2231485,rs34452734,rs75184451 0 88.7264 inf 4 -nan 3.23173e-07 2.63555e-07,3.85677e-07 0.00616647,-0.00616066,4.48672e-05,-0.00620527 0.000292834,0.000318077,3.81941e-05,0.000288262
929 rs112652199,rs11879176,rs2231485,rs62128799,rs75184451 0 91.4538 inf 5 0 3.42453e-07 2.86066e-07,4.03787e-07 0.00625015,0.000310855,-0.0065143,4.90429e-05,-0.0065461 0.000293278,6.05323e-05,0.000325742,3.78964e-05,0.000295952
930 rs10412541,rs112652199,rs2231485,rs75184451 0 88.7168 inf 4 -nan 3.23142e-07 2.65939e-07,3.85542e-07 4.33403e-05,0.00615161,-0.00614943,-0.00619079 3.74988e-05,0.000292929,0.000318324,0.000288709
931 rs112652199,rs2231485,rs35164067,rs75184451 0 88.7159 inf 4 -nan 3.23132e-07 2.6484e-07,3.82103e-07 0.00616127,-0.00617538,-5.79432e-05,-0.0062209 0.000292804,0.000318205,5.04166e-05,0.000288394
932 rs112652199,rs12462978,rs2231485,rs62128799,rs75184451 0 91.4506 inf 5 0 3.42497e-07 2.84062e-07,4.08509e-07 0.00644117,-0.000263157,-0.00654235,-0.000102434,-0.00642865 0.000297666,5.11814e-05,0.000326938,4.85815e-05,0.000291624
933 rs112652199,rs2231485,rs2360749,rs75184451 0 88.7114 inf 4 -nan 3.23137e-07 2.65709e-07,3.88569e-07 0.00615784,-0.00615671,4.55515e-05,-0.00620233 0.000292821,0.000318131,3.95307e-05,0.00028831
934 rs112652199,rs2231485,rs7258433,rs75184451 0 88.7097 inf 4 -nan 3.23131e-07 2.68486e-07,3.84164e-07 0.00615758,-0.00615643,4.54269e-05,-0.0062018 0.000292824,0.000318136,3.95415e-05,0.000288321
935 rs112652199,rs2231485,rs28382801,rs75184451 0 88.7018 inf 4 -nan 3.22908e-07 2.69777e-07,3.83711e-07 0.00619542,-0.00619828,-0.00012593,-0.00620912 0.000294766,0.000319868,0.00012617,0.000288236
936 rs112652199,rs12973899,rs2231485,rs75184451 0 88.6903 inf 4 -nan 3.2289e-07 2.67144e-07,3.83578e-07 0.00612462,6.7928e-05,-0.0061237,-0.00620517 0.000295192,6.89725e-05,0.000320732,0.000288275
937 rs112652199,rs2231485,rs75184451,rs8100756 0 88.6864 inf 4 -nan 3.23057e-07 2.68029e-07,3.867e-07 0.0061774,-0.00618387,-0.00622214,-9.70203e-05 0.000293159,0.000318553,0.00028845,8.81345e-05
938 rs10412516,rs112652199,rs2231485,rs75184451 0 88.6839 inf 4 -nan 3.23037e-07 2.66569e-07,3.86482e-07 4.08683e-05,0.00615467,-0.00615518,-0.00619357 3.75839e-05,0.000292872,0.000318174,0.000288626
939 rs112652199,rs2231485,rs75184451,rs9807913 0 88.6831 inf 4 -nan 3.22859e-07 2.68686e-07,3.85553e-07 0.00614756,-0.00618064,-0.00622566,4.22376e-05 0.000293164,0.00031851,0.000288702,4.39361e-05
940 rs112652199,rs2231485,rs4804509,rs75184451 0 88.6823 inf 4 -nan 3.23042e-07 2.65287e-07,3.82998e-07 0.00616722,-0.00617302,-5.32445e-05,-0.00620985 0.00029285,0.000318159,4.88112e-05,0.000288235
941 rs112652199,rs2231485,rs60167376,rs62128799,rs75184451 0 91.4167 inf 5 0 3.42726e-07 2.8778e-07,4.05105e-07 0.0064404,-0.00648387,-0.000276563,3.15917e-05,-0.00652056 0.00029758,0.000324426,5.34529e-05,3.81298e-05,0.000294771
942 rs112652199,rs2231485,rs75184451,rs75323740 0 88.6809 inf 4 -nan 3.23031e-07 2.67769e-07,3.90374e-07 0.00617758,-0.00617913,-0.00623322,-4.37195e-05 0.000293178,0.000318352,0.000289038,4.03551e-05
943 rs112652199,rs12983921,rs2231485,rs62128799,rs75184451 0 91.4132 inf 5 0 3.42712e-07 2.80405e-07,4.07594e-07 0.0064579,-0.000279328,-0.00650111,3.07132e-05,-0.00653712 0.000298205,5.40081e-05,0.000325101,3.81496e-05,0.00029546
944 rs112652199,rs2231485,rs62131901,rs75184451 0 88.6752 inf 4 -nan 3.23022e-07 2.68854e-07,3.8464e-07 0.00617369,-0.00617745,0.000151104,-0.0062186 0.000293021,0.000318292,0.000140196,0.000288348
945 rs112652199,rs12971428,rs2231485,rs75184451 0 88.6742 inf 4 -nan 3.23007e-07 2.67096e-07,3.86392e-07 0.00615236,4.0031e-05,-0.00615057,-0.00619225 0.000292929,3.74988e-05,0.000318324,0.000288709
946 rs112652199,rs143756038,rs2231485,rs75184451 0 88.6686 inf 4 -nan 3.23002e-07 2.65754e-07,3.83328e-07 0.00616145,-0.000141607,-0.00616757,-0.00621308 0.000292804,0.000133092,0.000318075,0.000288251
947 rs112652199,rs2231485,rs75184451,rs8105074 0 88.6685 inf 4 -nan 3.22997e-07 2.66712e-07,3.83029e-07 0.00617377,-0.0061791,-0.00621649,-5.21452e-05 0.000293031,0.000318363,0.000288302,4.91539e-05
948 rs112652199,rs2231485,rs59451338,rs62128799,rs75184451 0 91.4022 inf 5 0 3.42299e-07 2.84957e-07,3.97769e-07 0.00625053,-0.00651206,0.000307743,4.83438e-05,-0.00654085 0.000293286,0.000325712,6.01813e-05,3.79002e-05,0.000295785
949 rs112652199,rs116449616,rs2231485,rs75184451 0 88.666 inf 4 -nan 3.2299e-07 2.65511e-07,3.79849e-07 0.00616704,-5.15364e-05,-0.00617275,-0.00620985 0.00029285,4.88112e-05,0.000318159,0.000288235
950 rs112652199,rs2231485,rs73018644,rs75184451 0 88.6636 inf 4 -nan 3.22982e-07 2.66996e-07,3.82538e-07 0.00616701,-0.0061727,-5.12764e-05,-0.00620985 0.00029285,0.000318159,4.88112e-05,0.000288235
951 rs112652199,rs113636150,rs2231485,rs75184451 0 88.6597 inf 4 -nan 3.2297e-07 2.66284e-07,3.90247e-07 0.00616696,-5.0858e-05,-0.00617264,-0.00620985 0.00029285,4.88112e-05,0.000318159,0.000288235
952 rs112652199,rs2231485,rs73016784,rs75184451 0 88.6594 inf 4 -nan 3.22969e-07 2.70816e-07,3.83907e-07 0.00616696,-0.00617263,-5.08243e-05,-0.00620985 0.00029285,0.000318159,4.88112e-05,0.000288235
953 rs112652199,rs2231485,rs73018643,rs75184451 0 88.6593 inf 4 -nan 3.22969e-07 2.70539e-07,3.85357e-07 0.00616696,-0.00617263,-5.08183e-05,-0.00620985 0.00029285,0.000318159,4.88112e-05,0.000288235
954 rs111944534,rs112652199,rs2231485,rs75184451 0 88.6585 inf 4 -nan 3.22966e-07 2.71063e-07,3.80322e-07 -5.07352e-05,0.00616695,-0.00617262,-0.00620985 4.88112e-05,0.00029285,0.000318159,0.000288235
955 rs112652199,rs2231485,rs73016785,rs75184451 0 88.6585 inf 4 -nan 3.22966e-07 2.68415e-07,3.82127e-07 0.00616695,-0.00617261,-5.07253e-05,-0.00620985 0.00029285,0.000318159,4.88112e-05,0.000288235
956 rs112652199,rs2231485,rs75184451,rs8111338 0 88.658 inf 4 -nan 3.22967e-07 2.6011e-07,3.84012e-07 0.00617652,-0.00618279,-0.00622146,-9.16264e-05 0.000293159,0.000318553,0.00028845,8.81345e-05
957 rs112652199,rs2231485,rs3745256,rs75184451 0 88.6568 inf 4 -nan 3.22951e-07 2.69378e-07,3.81586e-07 0.00615195,-0.00615087,3.85932e-05,-0.00619184 0.000292952,0.000318332,3.75189e-05,0.000288769
958 rs112652199,rs2231485,rs75184451,rs8103305 0 88.6526 inf 4 -nan 3.22933e-07 2.66851e-07,3.84884e-07 0.00615314,-0.00615225,-0.00619166,3.8245e-05 0.00029292,0.000318285,0.000288794,3.76526e-05
959 rs112652199,rs2231485,rs75184451,rs892042 0 88.6507 inf 4 -nan 3.22937e-07 2.65985e-07,3.8445e-07 0.00618,-0.00617965,-0.00622127,6.99714e-05 0.000293365,0.000318414,0.000288452,6.87058e-05
960 rs112652199,rs2231485,rs75184451,rs892081 0 88.6501 inf 4 -nan 3.2294e-07 2.64919e-07,3.81981e-07 0.00616685,-0.00617247,-0.00620985,-4.98189e-05 0.00029285,0.000318159,0.000288235,4.88112e-05
961 rs112652199,rs12459941,rs2231485,rs75184451 0 88.6499 inf 4 -nan 3.22934e-07 2.67413e-07,3.82186e-07 0.00617002,-5.00177e-05,-0.00617514,-0.00621094 0.000292923,4.92039e-05,0.000318237,0.000288237
962 rs112652199,rs139311191,rs2231485,rs75184451 0 88.6476 inf 4 -nan 3.22936e-07 2.67706e-07,3.81115e-07 0.00617114,-0.000109383,-0.00617604,-0.00621819 0.000292956,0.000107418,0.000318267,0.00028835
963 rs112652199,rs2231485,rs73018656,rs75184451 0 88.6476 inf 4 -nan 3.22932e-07 2.6777e-07,3.82698e-07 0.00616682,-0.00617242,-4.95337e-05,-0.00620985 0.00029285,0.000318159,4.88112e-05,0.000288235
964 rs112652199,rs2231485,rs75184451,rs875569 0 88.643 inf 4 -nan 3.22908e-07 2.69936e-07,3.81271e-07 0.00615227,-0.00615145,-0.00619257,3.74161e-05 0.000292951,0.000318325,0.000288758,3.7504e-05
965 rs10412246,rs112652199,rs2231485,rs74453701,rs75184451 0 91.3783 inf 5 0 3.41905e-07 2.87713e-07,4.00445e-07 0.00041085,0.00657223,-0.0065583,-0.000451002,-0.00659249 8.20151e-05,0.000303597,0.000327414,0.000111842,0.000298692
966 rs112652199,rs2231485,rs35523350,rs75184451 0 88.6411 inf 4 -nan 3.22911e-07 2.71363e-07,3.85905e-07 0.00617237,-0.00617753,-4.9146e-05,-0.0062152 0.000293005,0.000318333,4.91662e-05,0.000288284
967 rs10414545,rs112652199,rs2231485,rs75184451 0 88.6408 inf 4 -nan 3.22901e-07 2.64781e-07,3.82763e-07 3.72341e-05,0.006153,-0.00615154,-0.00619348 3.74988e-05,0.000292929,0.000318324,0.000288709
968 rs112652199,rs2231485,rs75184451,rs892082 0 88.6405 inf 4 -nan 3.22909e-07 2.65933e-07,3.8098e-07 0.00616674,-0.00617229,-0.00620985,-4.87412e-05 0.00029285,0.000318159,0.000288235,4.88112e-05
969 rs112652199,rs2231485,rs3760648,rs75184451 0 88.6374 inf 4 -nan 3.22899e-07 2.70206e-07,3.8913e-07 0.0061667,-0.00617224,-4.83943e-05,-0.00620985 0.00029285,0.000318159,4.88112e-05,0.000288235
970 rs10422687,rs112652199,rs2231485,rs75184451 0 88.6371 inf 4 -nan 3.22899e-07 2.67844e-07,3.86565e-07 -4.83633e-05,0.0061667,-0.00617223,-0.00620985 4.88112e-05,0.00029285,0.000318159,0.000288235
971 rs112652199,rs2231485,rs2360746,rs75184451 0 88.6367 inf 4 -nan 3.22897e-07 2.67199e-07,3.8629e-07 0.00616717,-0.00617298,-4.81031e-05,-0.00621053 0.000292859,0.000318179,4.85868e-05,0.000288236
972 rs10408372,rs112652199,rs2231485,rs75184451 0 88.6355 inf 4 -nan 3.2288e-07 2.66167e-07,3.86419e-07 3.67653e-05,0.00615405,-0.00615364,-0.00619312 3.76335e-05,0.000292904,0.000318251,0.000288747
973 rs112652199,rs12979033,rs2231485,rs75184451 0 88.6336 inf 4 -nan 3.22887e-07 2.62695e-07,3.86755e-07 0.00616819,-4.7756e-05,-0.00617395,-0.00621129 0.000292882,4.86091e-05,0.00031821,0.000288239
974 rs112652199,rs2231485,rs4804511,rs75184451 0 88.632 inf 4 -nan 3.22884e-07 2.65985e-07,3.82397e-07 0.00615562,-0.0061551,4.26006e-05,-0.00620028 0.000292866,0.000318202,4.34584e-05,0.000288402
975 rs112652199,rs2231485,rs75184451,rs76434079 0 88.6317 inf 4 -nan 3.22886e-07 2.68258e-07,3.85044e-07 0.00617106,-0.00617704,-0.00621797,6.0902e-05 0.000292965,0.000318322,0.000288353,6.20619e-05
976 rs112652199,rs2231485,rs73496517,rs75184451 0 88.627 inf 4 -nan 3.22855e-07 2.66247e-07,3.84166e-07 0.00618953,-0.00618326,-6.40359e-05,-0.0062422 0.000294259,0.00031867,6.68308e-05,0.0002902
977 rs112652199,rs2002538,rs2231485,rs75184451 0 88.6269 inf 4 -nan 3.22857e-07 2.64772e-07,3.85215e-07 0.00615261,3.59978e-05,-0.00615186,-0.00619314 0.000292951,3.75114e-05,0.000318328,0.000288764
978 rs112652199,rs12982179,rs2231485,rs75184451 0 88.6268 inf 4 -nan 3.22614e-07 2.66411e-07,3.86835e-07 0.00614579,3.77476e-05,-0.00614138,-0.00622403 0.000293547,5.00804e-05,0.000319522,0.000288845
979 rs112652199,rs2231485,rs73496510,rs75184451 0 88.6252 inf 4 -nan 3.22849e-07 2.6781e-07,3.81391e-07 0.00618941,-0.00618318,-6.37461e-05,-0.00624205 0.000294259,0.00031867,6.68308e-05,0.0002902
980 rs112652199,rs11881227,rs2231485,rs62128799,rs75184451 0 91.3598 inf 5 0 3.42161e-07 2.87116e-07,4.05402e-07 0.00625046,0.000307819,-0.00651243,4.82679e-05,-0.00654124 0.000293289,6.0428e-05,0.000325785,3.79007e-05,0.00029586
981 rs112652199,rs2231485,rs62131895,rs75184451 0 88.6216 inf 4 -nan 3.22842e-07 2.6886e-07,3.87433e-07 0.00616494,-0.00615738,4.27601e-05,-0.00620688 0.000292826,0.000318147,4.50947e-05,0.000288253
982 rs112652199,rs2231485,rs3745249,rs75184451 0 88.6178 inf 4 -nan 3.22828e-07 2.64838e-07,3.80348e-07 0.00615281,-0.00615215,3.51687e-05,-0.00619353 0.000292951,0.000318328,3.75114e-05,0.000288764
983 rs112652199,rs2231485,rs62128800,rs75184451 0 88.616 inf 4 -nan 3.22822e-07 2.65195e-07,3.76908e-07 0.00615284,-0.00615213,3.50001e-05,-0.00619352 0.000292952,0.000318332,3.75189e-05,0.000288769
984 rs10411361,rs112652199,rs2231485,rs75184451 0 88.6156 inf 4 -nan 3.22816e-07 2.66889e-07,3.78339e-07 3.49524e-05,0.00615386,-0.00615337,-0.0061933 3.76453e-05,0.00029292,0.000318282,0.000288789
985 rs112652199,rs2231485,rs34479588,rs75184451 0 88.6152 inf 4 -nan 3.22829e-07 2.64759e-07,3.83928e-07 0.00616881,-0.00617311,-4.01365e-05,-0.00622156 0.000292907,0.000318197,4.27523e-05,0.000288503
986 rs112652199,rs118167193,rs2231485,rs75184451 0 88.6148 inf 4 -nan 3.22832e-07 2.65182e-07,3.85241e-07 0.00617116,-0.00010621,-0.00617524,-0.00621755 0.000292983,0.000112889,0.00031827,0.00028835
987 rs112652199,rs2231485,rs73018654,rs75184451 0 88.6138 inf 4 -nan 3.22824e-07 2.6512e-07,3.8526e-07 0.00616686,-0.00617232,-4.55424e-05,-0.00620993 0.000292859,0.000318174,4.87358e-05,0.000288235
988 rs112652199,rs137954228,rs2231485,rs75184451 0 88.6132 inf 4 -nan 3.22827e-07 2.65955e-07,3.86356e-07 0.00616147,-0.000143548,-0.0061668,-0.00621232 0.000292804,0.000153231,0.000318071,0.000288247
989 rs112652199,rs2231485,rs73496512,rs75184451 0 88.6131 inf 4 -nan 3.22811e-07 2.70281e-07,3.85347e-07 0.00618772,-0.00618157,-6.2094e-05,-0.00624008 0.000294171,0.000318603,6.71502e-05,0.000290078
990 rs112652199,rs12973308,rs2231485,rs75184451 0 88.6129 inf 4 -nan 3.22817e-07 2.67685e-07,3.83152e-07 0.00616929,-4.57144e-05,-0.00617421,-0.00621085 0.000292923,4.92039e-05,0.000318237,0.000288237
991 rs112652199,rs2231485,rs75184451,rs8108051 0 88.612 inf 4 -nan 3.22805e-07 2.64099e-07,3.84646e-07 0.00615394,-0.00615348,-0.00619346,3.46112e-05 0.00029292,0.000318282,0.000288789,3.76453e-05
992 rs112652199,rs12459544,rs2231485,rs75184451 0 88.6097 inf 4 -nan 3.22808e-07 2.65098e-07,3.81951e-07 0.00617036,-4.48341e-05,-0.00617593,-0.00621244 0.000292961,4.86276e-05,0.000318307,0.000288249
993 rs112652199,rs12609501,rs2231485,rs75184451 0 88.6091 inf 4 -nan 3.22803e-07 2.67042e-07,3.83444e-07 0.00617513,-3.70561e-05,-0.00617688,-0.00622966 0.000293178,4.03551e-05,0.000318352,0.000289038
994 rs112652199,rs12460639,rs2231485,rs75184451 0 88.6077 inf 4 -nan 3.22799e-07 2.65508e-07,3.82868e-07 0.00616968,-4.49691e-05,-0.00617465,-0.00621096 0.000292939,4.9138e-05,0.000318259,0.000288238
995 rs112652199,rs115850646,rs2231485,rs75184451 0 88.6077 inf 4 -nan 3.22805e-07 2.68242e-07,3.85648e-07 0.00616633,-4.49052e-05,-0.00617167,-0.00620986 0.00029285,4.88112e-05,0.000318159,0.000288235
996 rs112652199,rs12460574,rs2231485,rs75184451 0 88.6059 inf 4 -nan 3.228e-07 2.668e-07,3.86715e-07 0.0061663,-4.46877e-05,-0.00617164,-0.00620986 0.00029285,4.88112e-05,0.000318159,0.000288235
997 rs112652199,rs2231485,rs73007347,rs75184451 0 88.6003 inf 4 -nan 3.22778e-07 2.65317e-07,3.83798e-07 0.00617013,-0.00617564,-4.36761e-05,-0.00621238 0.000292961,0.000318307,4.86276e-05,0.000288249
998 rs10409805,rs112652199,rs2231485,rs75184451 0 88.5999 inf 4 -nan 3.22781e-07 2.65948e-07,3.86656e-07 -4.38394e-05,0.00616644,-0.00617186,-0.00621016 4.86983e-05,0.000292855,0.000318169,0.000288235
999 rs10411063,rs112652199,rs2231485,rs75184451 0 88.5998 inf 4 -nan 3.22779e-07 2.67121e-07,3.86462e-07 -4.8856e-05,0.00615951,-0.00617195,-0.00620529 5.43632e-05,0.000292812,0.000318172,0.000288281
1000 rs112652199,rs113845278,rs2231485,rs75184451 0 88.5977 inf 4 -nan 3.22744e-07 2.67399e-07,3.82143e-07 0.00613629,0.000110806,-0.00614525,-0.00619594 0.000294237,0.00012734,0.000318821,0.000288681
1001 rs112652199,rs2116859,rs2231485,rs75184451 0 88.5976 inf 4 -nan 3.22759e-07 2.66869e-07,3.79983e-07 0.00615477,3.32279e-05,-0.00615468,-0.00619473 0.000292904,3.76335e-05,0.000318251,0.000288747
1002 rs112652199,rs12979266,rs2231485,rs75184451 0 88.5975 inf 4 -nan 3.22766e-07 2.67546e-07,3.82744e-07 0.00617469,-3.58639e-05,-0.00617648,-0.00622903 0.000293178,4.03551e-05,0.000318352,0.000289038
1003 rs112652199,rs2231485,rs2304160,rs75184451 0 88.5967 inf 4 -nan 3.22771e-07 2.64355e-07,3.83412e-07 0.00616639,-0.00617179,-4.34413e-05,-0.00621016 0.000292855,0.000318169,4.86983e-05,0.000288235
1004 rs112652199,rs2231485,rs75184451,rs75192074 0 88.5965 inf 4 -nan 3.22763e-07 2.66394e-07,3.83422e-07 0.00617466,-0.00617645,-0.00622897,-3.57639e-05 0.000293178,0.000318352,0.000289038,4.03551e-05
1005 rs1045361,rs112652199,rs2231485,rs75184451 0 88.5962 inf 4 -nan 3.22769e-07 2.67781e-07,3.83693e-07 -4.3386e-05,0.00616639,-0.00617178,-0.00621016 4.86983e-05,0.000292855,0.000318169,0.000288235
1006 rs112652199,rs2231485,rs75184451,rs77736886 0 88.5955 inf 4 -nan 3.22766e-07 2.66338e-07,3.86938e-07 0.00618393,-0.00618322,-0.00623039,8.47181e-05 0.000293888,0.000318766,0.000289156,9.53472e-05
1007 rs112652199,rs2231485,rs2304161,rs75184451 0 88.5954 inf 4 -nan 3.22766e-07 2.6885e-07,3.84861e-07 0.00616638,-0.00617176,-4.328e-05,-0.00621016 0.000292855,0.000318169,4.86983e-05,0.000288235
1008 rs112652199,rs12978787,rs2231485,rs75184451 0 88.5917 inf 4 -nan 3.22755e-07 2.65771e-07,3.80498e-07 0.00616632,-4.28067e-05,-0.00617168,-0.00621016 0.000292855,4.86983e-05,0.000318169,0.000288235
1009 rs112652199,rs11880990,rs2231485,rs75184451 0 88.5909 inf 4 -nan 3.22494e-07 2.65871e-07,3.80811e-07 0.00614843,3.14957e-05,-0.0061452,-0.00622202 0.000293546,5.01903e-05,0.000319527,0.000288882
1010 rs112652199,rs1821281,rs2231485,rs75184451 0 88.5906 inf 4 -nan 3.22751e-07 2.66858e-07,3.7856e-07 0.0061661,-4.27568e-05,-0.00617132,-0.00620986 0.00029285,4.88112e-05,0.000318159,0.000288235
1011 rs112652199,rs2231485,rs73018660,rs75184451 0 88.5872 inf 4 -nan 3.22734e-07 2.68293e-07,3.84868e-07 0.00617429,-0.00617611,-3.47699e-05,-0.00622844 0.000293178,0.000318352,4.03551e-05,0.000289038
1012 rs112652199,rs2231485,rs34511467,rs75184451 0 88.5848 inf 4 -nan 3.22731e-07 2.65817e-07,3.80328e-07 0.00616967,-0.00617389,-4.27643e-05,-0.00621282 0.000292957,0.000318253,4.97669e-05,0.000288255
1013 rs112652199,rs2231485,rs7249333,rs75184451 0 88.5845 inf 4 -nan 3.22531e-07 2.66934e-07,3.81662e-07 0.00617847,-0.00614621,-3.88438e-05,-0.00620941 0.000293898,0.000319219,5.80575e-05,0.000288236
1014 rs112652199,rs2231485,rs75120078,rs75184451 0 88.5834 inf 4 -nan 3.22723e-07 2.65755e-07,3.84769e-07 0.00616865,-0.00617341,-4.1959e-05,-0.00621077 0.000292923,0.000318237,4.92039e-05,0.000288237
1015 rs112652199,rs2231485,rs4804505,rs75184451 0 88.5806 inf 4 -nan 3.22415e-07 2.6449e-07,3.81125e-07 0.00613619,-0.00617639,4.45946e-05,-0.00620097 0.000296709,0.000318872,8.44708e-05,0.000288731
1016 rs112652199,rs12150913,rs2231485,rs75184451 0 88.5785 inf 4 -nan 3.22711e-07 2.68507e-07,3.83261e-07 0.00616951,-4.19142e-05,-0.0061737,-0.00621276 0.000292957,4.97669e-05,0.000318253,0.000288255
1017 rs112652199,rs11671107,rs2231485,rs75184451 0 88.5785 inf 4 -nan 3.22706e-07 2.67679e-07,3.82775e-07 0.00617394,-3.38171e-05,-0.00617579,-0.00622794 0.000293178,4.03551e-05,0.000318352,0.000289038
1018 rs112652199,rs13346189,rs2231485,rs74453701,rs75184451 0 91.3121 inf 5 0 3.41691e-07 2.84082e-07,4.03248e-07 0.00657813,0.000411107,-0.00656424,-0.000456777,-0.00659176 0.000303969,8.25791e-05,0.000327738,0.000112677,0.000298782
1019 rs112652199,rs2231485,rs74179939,rs75184451 0 88.5761 inf 4 -nan 3.22699e-07 2.65042e-07,3.80177e-07 0.00617384,-0.0061757,-3.35485e-05,-0.00622779 0.000293178,0.000318352,4.03551e-05,0.000289038
1020 rs112652199,rs2231485,rs75184451,rs75239980 0 88.5755 inf 4 -nan 3.224e-07 2.62684e-07,3.82663e-07 0.00613696,-0.00617524,-0.00620123,4.23606e-05 0.000296779,0.000318779,0.00028874,8.34718e-05
1021 rs112652199,rs2231485,rs35769432,rs75184451 0 88.5751 inf 4 -nan 3.22703e-07 2.6965e-07,3.84627e-07 0.00616589,-0.00617117,-4.06478e-05,-0.00621037 0.00029285,0.000318165,4.86651e-05,0.000288236
1022 rs112652199,rs151030943,rs2231485,rs75184451 0 88.5744 inf 4 -nan 3.22698e-07 2.67268e-07,3.8122e-07 0.0061694,-4.13514e-05,-0.00617357,-0.00621272 0.000292957,4.97669e-05,0.000318253,0.000288255
1023 rs112652199,rs1975160,rs2231485,rs75184451 0 88.5707 inf 4 -nan 3.22682e-07 2.6188e-07,3.77528e-07 0.00617362,-3.29481e-05,-0.0061755,-0.00622747 0.000293178,4.03551e-05,0.000318352,0.000289038
1024 rs112652199,rs2231485,rs2360747,rs75184451 0 88.568 inf 4 -nan 3.2268e-07 2.6656e-07,3.81761e-07 0.00616617,-0.00617146,-3.95896e-05,-0.00621042 0.000292859,0.000318179,4.85868e-05,0.000288236
1025 rs112652199,rs12978228,rs2231485,rs75184451 0 88.5667 inf 4 -nan 3.22676e-07 2.62681e-07,3.79052e-07 0.00616595,-3.94978e-05,-0.00617112,-0.00621014 0.000292855,4.86983e-05,0.000318169,0.000288235
1026 rs112652199,rs2231485,rs2360745,rs75184451 0 88.5666 inf 4 -nan 3.22675e-07 2.64874e-07,3.83408e-07 0.00616615,-0.00617143,-3.93904e-05,-0.00621042 0.000292859,0.000318179,4.85868e-05,0.000288236
1027 rs11085740,rs112652199,rs2231485,rs75184451 0 88.5655 inf 4 -nan 3.22672e-07 2.64515e-07,3.81033e-07 -3.92409e-05,0.00616613,-0.0061714,-0.00621041 4.85868e-05,0.000292859,0.000318179,0.000288236
1028 rs11085739,rs112652199,rs2231485,rs75184451 0 88.5654 inf 4 -nan 3.22672e-07 2.61118e-07,3.82842e-07 -3.92335e-05,0.00616613,-0.0061714,-0.00621041 4.85868e-05,0.000292859,0.000318179,0.000288236
1029 rs112652199,rs12976824,rs2231485,rs75184451 0 88.5652 inf 4 -nan 3.22664e-07 2.66658e-07,3.78658e-07 0.00617339,-3.23135e-05,-0.00617528,-0.00622713 0.000293178,4.03551e-05,0.000318352,0.000289038
1030 rs112652199,rs12983573,rs2231485,rs75184451 0 88.5646 inf 4 -nan 3.22662e-07 2.65551e-07,3.80641e-07 0.00617336,-3.22439e-05,-0.00617526,-0.0062271 0.000293178,4.03551e-05,0.000318352,0.000289038
1031 rs112652199,rs142770866,rs2231485,rs75184451 0 88.5608 inf 4 -nan 3.22652e-07 2.68756e-07,3.81989e-07 0.00617349,5.27775e-05,-0.00617327,-0.00621626 0.000293196,6.68576e-05,0.00031826,0.000288348
1032 rs112652199,rs2231485,rs6511706,rs75184451 0 88.5586 inf 4 -nan 3.22642e-07 2.66696e-07,3.84921e-07 0.00617784,-0.00617832,-2.98656e-05,-0.00623108 0.00029355,0.000318562,3.8282e-05,0.000289511
1033 rs112652199,rs11669341,rs2231485,rs75184451 0 88.5575 inf 4 -nan 3.22638e-07 2.67634e-07,3.85477e-07 0.00617777,-2.97382e-05,-0.00617826,-0.00623099 0.00029355,3.8282e-05,0.000318562,0.000289511
1034 rs112652199,rs1982074,rs2231485,rs75184451 0 88.5455 inf 4 -nan 3.22606e-07 2.64034e-07,3.82031e-07 0.00616735,-3.76901e-05,-0.00617078,-0.00621108 0.000292908,5.0491e-05,0.000318176,0.00028824
1035 rs11085735,rs112652199,rs2231485,rs75184451 0 88.5436 inf 4 -nan 3.226e-07 2.64758e-07,3.778e-07 -5.50092e-05,0.00616603,-0.00616538,-0.00620996 7.42969e-05,0.000292867,0.000318064,0.000288235
1036 rs112652199,rs2231485,rs58116906,rs75184451 0 88.5431 inf 4 -nan 3.22602e-07 2.66972e-07,3.87335e-07 0.0061618,-0.00615881,-0.000107134,-0.00621205 0.000292804,0.00031815,0.000144357,0.00028825
1037 rs112652199,rs144892110,rs2231485,rs75184451 0 88.5405 inf 4 -nan 3.22595e-07 2.65851e-07,3.79745e-07 0.0061598,-8.03664e-05,-0.00616543,-0.00621093 0.000292813,0.000109306,0.000318064,0.000288239
1038 rs10418550,rs112652199,rs2231485,rs75184451 0 88.5379 inf 4 -nan 3.22576e-07 2.67121e-07,3.81862e-07 -2.74338e-05,0.00617659,-0.00617721,-0.00622937 3.82943e-05,0.000293558,0.000318564,0.000289514
1039 rs112652199,rs11879547,rs2231485,rs74453701,rs75184451 0 91.2702 inf 5 0 3.41558e-07 2.8291e-07,4.08339e-07 0.00657676,0.000409503,-0.00656294,-0.000455577,-0.00659024 0.000303969,8.25791e-05,0.000327738,0.000112677,0.000298782
1040 rs112652199,rs2231485,rs35643447,rs75184451 0 88.5332 inf 4 -nan 3.22562e-07 2.67518e-07,3.84269e-07 0.00616955,-0.00617318,-3.524e-05,-0.0062122 0.000293027,0.000318307,5.02052e-05,0.000288254
1041 rs112652199,rs2043330,rs2231485,rs75184451 0 88.5247 inf 4 -nan 3.22242e-07 2.62538e-07,3.82134e-07 0.00615654,8.43525e-06,-0.00616628,-0.0062117 0.000294349,5.10022e-05,0.000318268,0.000288442
1042 rs112652199,rs2231485,rs35615354,rs75184451 0 88.5239 inf 4 -nan 3.22244e-07 2.6443e-07,3.80221e-07 0.00615623,-0.00616625,8.86696e-06,-0.00621176 0.00029435,0.000318237,5.04229e-05,0.00028843
1043 rs112652199,rs2231485,rs7260594,rs75184451 0 88.5223 inf 4 -nan 3.22236e-07 2.63987e-07,3.8224e-07 0.00616568,-0.00616283,-7.01361e-06,-0.00620841 0.000294349,0.000318262,5.08816e-05,0.000288437
1044 rs112652199,rs2231485,rs75184451,rs8112449 0 88.5217 inf 4 -nan 3.22237e-07 2.6934e-07,3.822e-07 0.00615719,-0.00616591,-0.00621142,7.25073e-06 0.00029435,0.000318237,0.00028843,5.04229e-05
1045 rs112652199,rs12981977,rs2231485,rs75184451 0 88.5206 inf 4 -nan 3.22531e-07 2.65295e-07,3.81423e-07 0.00616047,2.60268e-05,-0.00615724,-0.00621004 0.000292808,3.89175e-05,0.00031824,0.000288235
1046 rs112652199,rs144563376,rs2231485,rs75184451 0 88.5193 inf 4 -nan 3.2252e-07 2.64606e-07,3.83617e-07 0.0061747,4.39219e-05,-0.00617722,-0.00621835 0.000293491,6.68925e-05,0.000318661,0.000288523
1047 rs112652199,rs2231485,rs75184451,rs78671428 0 88.5155 inf 4 -nan 3.22512e-07 2.6962e-07,3.86401e-07 0.0061733,-0.00616977,-0.0062215,-4.27558e-05 0.000293367,0.000318169,0.000288792,6.59887e-05
1048 rs112652199,rs2231485,rs75184451,rs9749078 0 88.5146 inf 4 -nan 3.22512e-07 2.64204e-07,3.79463e-07 0.00616319,-0.00616042,-0.00621295,2.5554e-05 0.000292815,0.00031812,0.000288274,3.94608e-05
1049 rs112652199,rs150540855,rs2231485,rs75184451 0 88.514 inf 4 -nan 3.22507e-07 2.70881e-07,3.83206e-07 0.0061732,-4.23938e-05,-0.00616973,-0.00622141 0.000293367,6.59887e-05,0.000318169,0.000288792
1050 rs112652199,rs2231485,rs56272419,rs75184451 0 88.5138 inf 4 -nan 3.22497e-07 2.63083e-07,3.86429e-07 0.00617708,-0.00617203,-4.5643e-05,-0.00622785 0.000293841,0.000318292,7.23754e-05,0.000289638
1051 rs112652199,rs11672361,rs2231485,rs75184451 0 88.5112 inf 4 -nan 3.22485e-07 2.63493e-07,3.81683e-07 0.00615345,2.32538e-05,-0.00615417,-0.00619615 0.000293095,3.76626e-05,0.000318491,0.000289094
1052 rs112652199,rs140326356,rs2231485,rs75184451 0 88.5098 inf 4 -nan 3.22462e-07 2.67768e-07,3.76989e-07 0.00615568,8.72409e-05,-0.00615798,-0.00621252 0.000292972,0.000148044,0.000318247,0.00028827
1053 rs112652199,rs140752376,rs2231485,rs75184451 0 88.5094 inf 4 -nan 3.22497e-07 2.69405e-07,3.78234e-07 0.00616835,-8.20577e-05,-0.00617087,-0.00621479 0.000293003,0.000129966,0.000318226,0.000288339
1054 rs112652199,rs2231485,rs7256518,rs75184451 0 88.5085 inf 4 -nan 3.22491e-07 2.6762e-07,3.86021e-07 0.00616635,-0.00616616,-5.35128e-05,-0.00621167 0.000292906,0.000318074,8.56927e-05,0.000288249
1055 rs112652199,rs147351845,rs2231485,rs75184451 0 88.5077 inf 4 -nan 3.22493e-07 2.68296e-07,3.83272e-07 0.00616946,-4.79778e-05,-0.00617194,-0.00621671 0.000293078,7.66495e-05,0.00031829,0.000288441
1056 rs112652199,rs12459547,rs2231485,rs75184451 0 88.5024 inf 4 -nan 3.22464e-07 2.66325e-07,3.83323e-07 0.00616902,-2.9437e-05,-0.00617284,-0.00621251 0.000293078,4.97548e-05,0.000318381,0.000288269
1057 rs112652199,rs2231485,rs35041134,rs75184451 0 88.4991 inf 4 -nan 3.22462e-07 2.65014e-07,3.82966e-07 0.0061661,-0.00616986,-2.51728e-05,-0.00621721 0.000292907,0.000318197,4.27523e-05,0.000288503
1058 rs112652199,rs12979378,rs2231485,rs75184451 0 88.4941 inf 4 -nan 3.22445e-07 2.69051e-07,3.82955e-07 0.00616591,-2.42814e-05,-0.00616968,-0.00621698 0.000292905,4.27022e-05,0.000318197,0.000288504
1059 rs112652199,rs12985734,rs2231485,rs75184451 0 88.4921 inf 4 -nan 3.22435e-07 2.62903e-07,3.8043e-07 0.00616893,-2.23607e-05,-0.00617105,-0.00622069 0.000293108,4.03292e-05,0.000318288,0.000288892
1060 rs10402752,rs112652199,rs2231485,rs75184451 0 88.4914 inf 4 -nan 3.22434e-07 2.6733e-07,3.82307e-07 -2.37635e-05,0.00617212,-0.00616916,-0.0062188 4.29103e-05,0.000293428,0.000318178,0.000288684
1061 rs112652199,rs2231485,rs55800225,rs75184451 0 88.485 inf 4 -nan 3.22415e-07 2.69501e-07,3.82176e-07 0.00617124,-0.00616901,-3.4711e-05,-0.00621958 0.00029338,0.000318181,6.56498e-05,0.000288817
1062 rs112652199,rs2231485,rs35781735,rs75184451 0 88.4835 inf 4 -nan 3.22408e-07 2.6497e-07,3.80487e-07 0.00616764,-0.00617141,-2.11426e-05,-0.00621912 0.000293041,0.000318349,4.07434e-05,0.000288784
1063 rs112652199,rs1465701,rs2231485,rs75184451 0 88.4833 inf 4 -nan 3.22415e-07 2.68621e-07,3.8465e-07 0.00616419,2.35776e-05,-0.00616725,-0.0062109 0.000292847,4.46487e-05,0.000318107,0.000288242
1064 rs112652199,rs2231485,rs61223991,rs75184451 0 88.4783 inf 4 -nan 3.22235e-07 2.6396e-07,3.86489e-07 0.00615605,-0.00616593,9.23408e-06,-0.0062067 0.000295839,0.000318285,7.12481e-05,0.000289288
1065 rs112652199,rs2231485,rs7259486,rs75184451 0 88.4776 inf 4 -nan 3.22232e-07 2.6871e-07,3.86587e-07 0.00615661,-0.00616577,8.2821e-06,-0.00620703 0.000295839,0.000318285,7.12481e-05,0.000289288
1066 rs112652199,rs2231485,rs75184451,rs79362074 0 88.4775 inf 4 -nan 3.22232e-07 2.71621e-07,3.85561e-07 0.00615726,-0.00615969,-0.00620923,8.16782e-06 0.000295095,0.000320612,0.000288292,7.0261e-05
1067 rs112652199,rs2231485,rs3177696,rs75184451 0 88.4746 inf 4 -nan 3.22224e-07 2.67169e-07,3.795e-07 0.00616304,-0.00616401,-2.47786e-06,-0.00621084 0.000296124,0.000318246,7.22244e-05,0.000289561
1068 rs112652199,rs2231485,rs62129985,rs75184451 0 88.4741 inf 4 -nan 3.22378e-07 2.67444e-07,3.83496e-07 0.00616713,-0.00617082,-1.93656e-05,-0.00621835 0.000293041,0.000318349,4.07434e-05,0.000288784
1069 rs112652199,rs138295910,rs2231485,rs75184451 0 88.4733 inf 4 -nan 3.22378e-07 2.70951e-07,3.86765e-07 0.0061706,-3.0723e-05,-0.00616918,-0.00621921 0.000293427,6.46746e-05,0.000318221,0.000288901
1070 rs112652199,rs11668224,rs2231485,rs75184451 0 88.473 inf 4 -nan 3.22376e-07 2.71628e-07,3.7977e-07 0.00616647,-1.9169e-05,-0.00617019,-0.00621749 0.000292992,4.06295e-05,0.000318298,0.000288685
1071 rs112652199,rs113222059,rs2231485,rs75184451 0 88.4728 inf 4 -nan 3.22368e-07 2.67467e-07,3.81866e-07 0.00617154,-3.41019e-05,-0.00616817,-0.00622134 0.000293613,7.42154e-05,0.000318167,0.000289309
1072 rs112652199,rs2231485,rs74795234,rs75184451 0 88.4726 inf 4 -nan 3.22382e-07 2.65042e-07,3.83572e-07 0.00616379,-0.006168,-4.9431e-05,-0.00621249 0.000292842,0.000318149,0.000102695,0.000288286
1073 rs112652199,rs2231485,rs75184451,rs76374006 0 88.4716 inf 4 -nan 3.22377e-07 2.68723e-07,3.81525e-07 0.00616291,-0.00616736,-0.0062127,-3.68862e-05 0.000292818,0.000318123,0.000288296,7.78561e-05
1074 rs112652199,rs11671455,rs2231485,rs75184451 0 88.4714 inf 4 -nan 3.22372e-07 2.68731e-07,3.8015e-07 0.00617055,-2.99669e-05,-0.0061693,-0.00621923 0.000293444,6.43628e-05,0.000318236,0.000288932
1075 rs112652199,rs2231485,rs55775037,rs75184451 0 88.4713 inf 4 -nan 3.22375e-07 2.6998e-07,3.86839e-07 0.0061617,-0.00616086,-6.77928e-05,-0.00621126 0.000292804,0.00031815,0.000144357,0.00028825
1076 rs112652199,rs2231485,rs4804512,rs75184451 0 88.4704 inf 4 -nan 3.22372e-07 2.69256e-07,3.82774e-07 0.00615872,-0.00615998,2.02414e-05,-0.00620532 0.000292866,0.000318202,4.34584e-05,0.000288402
1077 rs112652199,rs2231485,rs35093578,rs75184451 0 88.47 inf 4 -nan 3.22367e-07 2.65864e-07,3.81999e-07 0.00616632,-0.00617,-1.85665e-05,-0.00621725 0.000292992,0.000318298,4.06295e-05,0.000288685
1078 rs112652199,rs11666515,rs2231485,rs75184451 0 88.4691 inf 4 -nan 3.22365e-07 2.67516e-07,3.83568e-07 0.00617032,-2.92318e-05,-0.00616918,-0.006219 0.000293444,6.43628e-05,0.000318236,0.000288932
1079 rs112652199,rs187371841,rs2231485,rs75184451 0 88.4687 inf 4 -nan 3.22363e-07 2.64523e-07,3.85616e-07 0.00617028,-2.90862e-05,-0.00616916,-0.00621896 0.000293444,6.43628e-05,0.000318236,0.000288932
1080 rs112652199,rs2231485,rs34318261,rs75184451 0 88.4662 inf 4 -nan 3.22355e-07 2.66808e-07,3.8984e-07 0.00616611,-0.00616976,-1.77682e-05,-0.00621694 0.000292992,0.000318298,4.06295e-05,0.000288685
1081 rs112652199,rs2231485,rs34457396,rs75184451 0 88.4635 inf 4 -nan 3.2235e-07 2.62688e-07,3.83017e-07 0.00616571,-0.0061669,3.75447e-05,-0.00621535 0.000292965,0.000318115,8.72555e-05,0.000288514
1082 rs112652199,rs113379022,rs2231485,rs75184451 0 88.4631 inf 4 -nan 3.22345e-07 2.67452e-07,3.79905e-07 0.00616597,-1.71199e-05,-0.00616956,-0.00621667 0.000292994,4.06627e-05,0.000318298,0.000288684
1083 rs112652199,rs2231485,rs62129964,rs75184451 0 88.4629 inf 4 -nan 3.22344e-07 2.68652e-07,3.842e-07 0.00616593,-0.00616955,-1.70484e-05,-0.00621665 0.000292992,0.000318298,4.06295e-05,0.000288685
1084 rs112652199,rs2231485,rs3218222,rs75184451 0 88.4591 inf 4 -nan 3.22338e-07 2.64792e-07,3.85436e-07 0.00616359,-0.0061666,1.8271e-05,-0.00621068 0.000292847,0.000318107,4.46487e-05,0.000288242
1085 rs112652199,rs17677095,rs2231485,rs75184451 0 88.459 inf 4 -nan 3.22333e-07 2.64059e-07,3.86343e-07 0.00616147,-3.14867e-05,-0.00616651,-0.00621202 0.000292804,7.87151e-05,0.000318105,0.000288284
1086 rs112652199,rs2231485,rs73005251,rs75184451 0 88.4588 inf 4 -nan 3.22335e-07 2.6576e-07,3.816e-07 0.00616148,-0.00616615,-3.74941e-05,-0.00621167 0.000292804,0.000318091,9.30543e-05,0.000288269
1087 rs112652199,rs12977138,rs2231485,rs75184451 0 88.4587 inf 4 -nan 3.22335e-07 2.67369e-07,3.86742e-07 0.00615868,1.94654e-05,-0.00615978,-0.00620549 0.000292889,4.83421e-05,0.000318266,0.000288443
1088 rs112652199,rs2231485,rs75184451,rs75670586 0 88.4586 inf 4 -nan 3.22323e-07 2.67785e-07,3.82557e-07 0.00616984,-0.00616752,-0.0062194,-2.83169e-05 0.000293613,0.000318167,0.000289309,7.42154e-05
1089 rs112652199,rs2231485,rs34924007,rs75184451 0 88.4584 inf 4 -nan 3.22332e-07 2.67355e-07,3.84208e-07 0.00616406,-0.00616935,-1.72457e-05,-0.0062105 0.000292873,0.000318306,4.34212e-05,0.000288239
1090 rs112652199,rs2231485,rs3745245,rs75184451 0 88.4569 inf 4 -nan 3.22331e-07 2.71323e-07,3.82765e-07 0.00616353,-0.00616653,1.77062e-05,-0.00621065 0.000292847,0.000318107,4.46487e-05,0.000288242
1091 rs112023341,rs112652199,rs2231485,rs75184451 0 88.4566 inf 4 -nan 3.22325e-07 2.68699e-07,3.84938e-07 -2.50708e-05,0.0061688,-0.0061681,-0.00621729 6.49929e-05,0.00029341,0.000318206,0.000288872
1092 rs112652199,rs12974442,rs2231485,rs75184451 0 88.4556 inf 4 -nan 3.22325e-07 2.69651e-07,3.81686e-07 0.00616078,-1.94686e-05,-0.00616543,-0.00621066 0.00029281,5.04773e-05,0.000318072,0.000288242
1093 rs112652199,rs2231485,rs7247198,rs75184451 0 88.4551 inf 4 -nan 3.22319e-07 2.62321e-07,3.83423e-07 0.00616294,-0.00616381,-2.70799e-05,-0.00620903 0.000292828,0.000318065,7.23834e-05,0.000288245
1094 rs112652199,rs2231485,rs3745246,rs75184451 0 88.4538 inf 4 -nan 3.22322e-07 2.64579e-07,3.77287e-07 0.00616344,-0.00616644,1.68947e-05,-0.00621062 0.000292847,0.000318107,4.46487e-05,0.000288242
1095 rs112652199,rs12462316,rs2231485,rs75184451 0 88.4529 inf 4 -nan 3.22316e-07 2.66416e-07,3.80499e-07 0.00616078,1.43588e-05,-0.00616035,-0.00620977 0.000292811,3.89865e-05,0.00031825,0.000288236
1096 rs112652199,rs12460868,rs2231485,rs75184451 0 88.4529 inf 4 -nan 3.22317e-07 2.66198e-07,3.79051e-07 0.00615972,1.55436e-05,-0.00616364,-0.0062096 0.000292844,4.20647e-05,0.000318067,0.000288236
1097 rs10416073,rs112652199,rs2231485,rs75184451 0 88.4509 inf 4 -nan 3.22309e-07 2.66856e-07,3.80674e-07 -3.05885e-05,0.006164,-0.00616516,-0.00621072 8.64875e-05,0.000292887,0.000318068,0.000288245
1098 rs112652199,rs2231485,rs73512851,rs75184451 0 88.4493 inf 4 -nan 3.22294e-07 2.64121e-07,3.82509e-07 0.00616851,-0.00616703,-2.38134e-05,-0.00621789 0.000293613,0.000318167,7.42154e-05,0.000289309
1099 rs112652199,rs145634406,rs2231485,rs75184451 0 88.4492 inf 4 -nan 3.22306e-07 2.67184e-07,3.83552e-07 0.00616714,-3.19516e-05,-0.00617003,-0.00621596 0.00029325,9.1885e-05,0.000318475,0.000288762
1100 rs112652199,rs2231485,rs73496507,rs75184451 0 88.4487 inf 4 -nan 3.22292e-07 2.6664e-07,3.854e-07 0.00616841,-0.00616699,-2.34587e-05,-0.00621777 0.000293613,0.000318167,7.42154e-05,0.000289309
1101 rs112652199,rs138394234,rs2231485,rs75184451 0 88.4482 inf 4 -nan 3.22299e-07 2.69148e-07,3.80705e-07 0.00616773,-2.1427e-05,-0.00616762,-0.00621605 0.000293396,6.43372e-05,0.000318209,0.000288828
1102 rs112652199,rs144295214,rs2231485,rs75184451 0 88.4439 inf 4 -nan 3.22287e-07 2.647e-07,3.79695e-07 0.00616799,-2.72303e-05,-0.00617108,-0.00621691 0.000293567,8.91137e-05,0.000318814,0.000289148
1103 rs112652199,rs2231485,rs74180163,rs75184451 0 88.4418 inf 4 -nan 3.2228e-07 2.63684e-07,3.8531e-07 0.00616376,-0.00616706,-1.22993e-05,-0.00621347 0.000292907,0.000318197,4.27523e-05,0.000288503
1104 rs112652199,rs149993211,rs2231485,rs75184451 0 88.4403 inf 4 -nan 3.22274e-07 2.64177e-07,3.78619e-07 0.00616149,-2.13603e-05,-0.00616583,-0.00621134 0.000292804,7.87151e-05,0.000318105,0.000288284
1105 rs112652199,rs2231485,rs7258256,rs75184451 0 88.4401 inf 4 -nan 3.22272e-07 2.67808e-07,3.79295e-07 0.00616427,-0.0061674,-1.07283e-05,-0.00621419 0.000292986,0.000318263,4.03851e-05,0.000288688
1106 rs112652199,rs2231485,rs28642201,rs75184451 0 88.4394 inf 4 -nan 3.22274e-07 2.65965e-07,3.84638e-07 0.00616039,-0.00616323,-1.3265e-05,-0.00620769 0.000292833,0.000318089,4.86201e-05,0.000288348
1107 rs10948,rs112652199,rs2231485,rs75184451 0 88.4382 inf 4 -nan 3.22271e-07 2.67494e-07,3.83677e-07 1.01917e-05,0.00616445,-0.00616881,-0.00621304 3.84345e-05,0.000293011,0.000318498,0.00028848
1108 rs112652199,rs2231485,rs75184451,rs76617690 0 88.438 inf 4 -nan 3.22271e-07 2.67317e-07,3.80681e-07 0.00616154,-0.00616356,-0.00620906,3.35864e-05 0.000292804,0.000318076,0.000288252,0.000127048
1109 rs112652199,rs11665795,rs2231485,rs75184451 0 88.438 inf 4 -nan 3.22265e-07 2.64896e-07,3.83583e-07 0.00616407,-9.94967e-06,-0.00616718,-0.00621388 0.000292986,4.03851e-05,0.000318263,0.000288688
1110 rs112652199,rs2231485,rs28580742,rs75184451 0 88.4379 inf 4 -nan 3.22269e-07 2.64348e-07,3.84309e-07 0.00616099,-0.00616153,1.00537e-05,-0.00620978 0.000292811,0.000318254,3.89613e-05,0.000288236
1111 rs112652199,rs113540846,rs2231485,rs75184451 0 88.4372 inf 4 -nan 3.22268e-07 2.7139e-07,3.80155e-07 0.0061636,1.31918e-05,-0.00616631,-0.00621115 0.000292916,5.13275e-05,0.000318149,0.000288276
1112 rs112652199,rs11668623,rs2231485,rs75184451 0 88.4371 inf 4 -nan 3.22268e-07 2.68197e-07,3.79936e-07 0.00616342,1.3106e-05,-0.0061661,-0.00621094 0.000292897,5.11962e-05,0.000318131,0.000288264
1113 rs112652199,rs2231485,rs75184451,rs77123125 0 88.4368 inf 4 -nan 3.22258e-07 2.66054e-07,3.81817e-07 0.00616149,-0.00616596,-0.00621147,-1.41307e-05 0.000292804,0.000318138,0.00028832,6.28104e-05
1114 rs112652199,rs2231485,rs73496553,rs75184451 0 88.4355 inf 4 -nan 3.22261e-07 2.69725e-07,3.81001e-07 0.00616556,-0.00616698,-1.53553e-05,-0.00621399 0.000293304,0.000318251,6.51898e-05,0.000288759
1115 rs112652199,rs11666754,rs2231485,rs75184451 0 88.4327 inf 4 -nan 3.22254e-07 2.63561e-07,3.84099e-07 0.0061631,1.09263e-05,-0.00616581,-0.00621076 0.000292897,5.11962e-05,0.000318131,0.000288264
1116 rs10416139,rs112652199,rs2231485,rs75184451 0 88.4326 inf 4 -nan 3.22255e-07 2.70586e-07,3.84854e-07 9.46732e-06,0.00616016,-0.00616395,-0.00620854 4.38753e-05,0.000292872,0.000318067,0.000288304
1117 rs112652199,rs2231485,rs60956147,rs75184451 0 88.432 inf 4 -nan 3.22252e-07 2.66579e-07,3.87721e-07 0.00616305,-0.00616576,1.05414e-05,-0.00621073 0.000292897,0.000318131,5.11962e-05,0.000288264
1118 rs11085730,rs112652199,rs2231485,rs75184451 0 88.4318 inf 4 -nan 3.22238e-07 2.66865e-07,3.80639e-07 7.29167e-06,0.00616415,-0.0061656,-0.00621138 4.97225e-05,0.000293349,0.000318169,0.000288414
1119 rs112652199,rs11670384,rs2231485,rs75184451 0 88.4316 inf 4 -nan 3.22251e-07 2.65175e-07,3.83421e-07 0.00615855,9.28069e-06,-0.00616166,-0.00620669 0.000293179,4.62144e-05,0.00031835,0.000288678
1120 rs112652199,rs117212300,rs2231485,rs75184451 0 88.4316 inf 4 -nan 3.22248e-07 2.68757e-07,3.85579e-07 0.0061615,-1.67667e-05,-0.00616527,-0.00621078 0.000292804,8.82322e-05,0.000318095,0.000288273
1121 rs112350143,rs112652199,rs2231485,rs75184451 0 88.431 inf 4 -nan 3.22248e-07 2.65645e-07,3.80358e-07 -9.77411e-06,0.00616016,-0.00616382,-0.00620915 5.0823e-05,0.00029289,0.000318074,0.000288261
1122 rs112652199,rs2231485,rs57653312,rs75184451 0 88.4307 inf 4 -nan 3.22248e-07 2.64372e-07,3.81091e-07 0.00616293,-0.00616566,9.73008e-06,-0.00621067 0.000292897,0.000318131,5.11962e-05,0.000288264
1123 rs112652199,rs17677316,rs2231485,rs75184451 0 88.4301 inf 4 -nan 3.22243e-07 2.69949e-07,3.81138e-07 0.00616278,-7.38064e-06,-0.00616608,-0.00621192 0.000292895,4.29097e-05,0.000318214,0.000288477
1124 rs112652199,rs2231485,rs74180161,rs75184451 0 88.4301 inf 4 -nan 3.22243e-07 2.6758e-07,3.79626e-07 0.00616277,-0.00616607,-7.33676e-06,-0.00621191 0.000292895,0.000318214,4.29097e-05,0.000288477
1125 rs112652199,rs11669879,rs2231485,rs75184451 0 88.4294 inf 4 -nan 3.22236e-07 2.66807e-07,3.85212e-07 0.00616386,-8.56188e-06,-0.00616511,-0.00621168 0.000293313,6.3329e-05,0.000318106,0.000288536
1126 rs112652199,rs2231485,rs75184451,rs75688257 0 88.4289 inf 4 -nan 3.22242e-07 2.723e-07,3.84051e-07 0.00616288,-0.00616558,-0.00621071,8.48537e-06 0.000292916,0.000318141,0.000288277,5.08007e-05
1127 rs112652199,rs11883423,rs2231485,rs75184451 0 88.4288 inf 4 -nan 3.22242e-07 2.64148e-07,3.83475e-07 0.00616054,-6.72942e-06,-0.00616426,-0.00620917 0.000292862,3.99783e-05,0.000318062,0.000288268
1128 rs112652199,rs12977562,rs2231485,rs75184451 0 88.4279 inf 4 -nan 3.22229e-07 2.64526e-07,3.85861e-07 0.00616033,4.76024e-06,-0.00616303,-0.00620944 0.00029307,4.96978e-05,0.000318376,0.000288275
1129 rs112652199,rs150109720,rs2231485,rs75184451 0 88.4272 inf 4 -nan 3.22234e-07 2.65452e-07,3.87641e-07 0.00616422,-1.13426e-05,-0.00616717,-0.00621282 0.000293567,8.91137e-05,0.000318814,0.000289148
1130 rs112652199,rs2231485,rs74630689,rs75184451 0 88.4271 inf 4 -nan 3.22234e-07 2.66554e-07,3.81101e-07 0.00616417,-0.00616713,-1.11518e-05,-0.00621277 0.000293567,0.000318814,8.91137e-05,0.000289148
1131 rs112652199,rs11668544,rs2231485,rs75184451 0 88.427 inf 4 -nan 3.22234e-07 2.65391e-07,3.83906e-07 0.00616414,-1.10309e-05,-0.0061671,-0.00621274 0.000293567,8.91137e-05,0.000318814,0.000289148
1132 rs112652199,rs2231485,rs4371270,rs75184451 0 88.4269 inf 4 -nan 3.22226e-07 2.65729e-07,3.79427e-07 0.00616066,-0.00616341,3.41678e-06,-0.00620957 0.00029307,0.000318376,4.96978e-05,0.000288275
1133 rs112652199,rs2231485,rs75184451,rs75523935 0 88.4267 inf 4 -nan 3.22233e-07 2.67419e-07,3.85157e-07 0.00616405,-0.006167,-0.00621263,-1.06215e-05 0.000293567,0.000318814,0.000289148,8.91137e-05
1134 rs112652199,rs2231485,rs62131898,rs75184451 0 88.4258 inf 4 -nan 3.22224e-07 2.66779e-07,3.8261e-07 0.00616203,-0.00616448,2.42113e-06,-0.00621012 0.000293004,0.000318067,5.16295e-05,0.000288274
1135 rs112652199,rs2231485,rs59351473,rs75184451 0 88.4255 inf 4 -nan 3.22231e-07 2.62669e-07,3.79594e-07 0.00616234,-0.00616513,5.66797e-06,-0.00621035 0.000292897,0.000318131,5.11962e-05,0.000288264
1136 rs10402512,rs112652199,rs2231485,rs75184451 0 88.4249 inf 4 -nan 3.22227e-07 2.67969e-07,3.81498e-07 3.15435e-06,0.00616136,-0.0061635,-0.00620987 3.89865e-05,0.000292811,0.00031825,0.000288236
1137 rs112652199,rs12460981,rs2231485,rs75184451 0 88.4241 inf 4 -nan 3.22224e-07 2.6487e-07,3.82387e-07 0.00616145,1.52113e-06,-0.00616411,-0.00620997 0.000292812,4.35714e-05,0.000318158,0.000288244
1138 rs10418435,rs112652199,rs2231485,rs75184451 0 88.4236 inf 4 -nan 3.22223e-07 2.65198e-07,3.80417e-07 -2.37047e-06,0.00616147,-0.00616431,-0.00620972 9.00023e-05,0.000292811,0.000318074,0.000288311
1139 rs112652199,rs12462978,rs2231485,rs74453701,rs75184451 0 90.7984 inf 5 0 3.40461e-07 2.83912e-07,4.06979e-07 0.00642182,-0.000191936,-0.00647823,-0.000115227,-0.00635219 0.000298434,4.00247e-05,0.000324944,9.45004e-05,0.000290007
1140 rs112652199,rs2231485,rs7252654,rs74453701,rs75184451 0 90.7353 inf 5 0 3.39978e-07 2.81006e-07,3.96444e-07 0.00637055,-0.00657249,0.000283786,-0.000290965,-0.0064544 0.000297209,0.00032888,6.01033e-05,9.88987e-05,0.000293241
1141 rs112652199,rs2231485,rs35084366,rs74453701,rs75184451 0 90.4877 inf 5 0 3.39491e-07 2.85661e-07,4.04331e-07 0.00646904,-0.00650261,-0.000249416,-0.000149511,-0.00647091 0.000300218,0.000326111,5.36818e-05,9.42339e-05,0.000294082
1142 rs112652199,rs11671552,rs2231485,rs74453701,rs75184451 0 90.4355 inf 5 0 3.39343e-07 2.80657e-07,3.97905e-07 0.00639308,-0.000322801,-0.00642676,-0.000152346,-0.00638534 0.000297828,6.98259e-05,0.000323611,9.42362e-05,0.000291033
1143 rs112652199,rs2231485,rs7259385,rs74453701,rs75184451 0 90.2254 inf 5 0 3.38663e-07 2.78469e-07,3.99842e-07 0.00644937,-0.00648137,-0.000242544,-0.00014889,-0.00645029 0.000299738,0.000325586,5.37222e-05,9.42339e-05,0.000293528
1144 rs10413422,rs112652199,rs2231485,rs74453701,rs75184451 0 90.1486 inf 5 0 3.38418e-07 2.8132e-07,4.01834e-07 0.000214241,0.00643554,-0.00641666,-9.7697e-05,-0.00641838 4.78727e-05,0.000299312,0.0003235,9.49352e-05,0.000292352
1145 rs1048290,rs112652199,rs2231485,rs74453701,rs75184451 0 90.0132 inf 5 0 3.37881e-07 2.78207e-07,4.02688e-07 0.000188373,0.00633472,-0.00645271,-0.000240624,-0.00635898 4.2937e-05,0.000296665,0.000324784,9.65084e-05,0.000290528
1146 rs112652199,rs2231485,rs35084366,rs62128799,rs75184451 0 90.0102 inf 5 0 3.38276e-07 2.81688e-07,4.00316e-07 0.0064016,-0.0064238,-0.000243678,3.30676e-05,-0.00646895 0.000297447,0.000323684,5.40815e-05,3.81665e-05,0.000294292
1147 rs112652199,rs11671552,rs2231485,rs62128799,rs75184451 0 89.865 inf 5 0 3.37822e-07 2.81303e-07,3.9691e-07 0.00632484,-0.000314204,-0.00634928,2.44217e-05,-0.00638606 0.000295002,7.08948e-05,0.000321143,3.84653e-05,0.000291248
1148 rs10413422,rs112652199,rs2231485,rs62128799,rs75184451 0 89.8414 inf 5 0 3.3769e-07 2.81723e-07,3.92249e-07 0.000220833,0.00640025,-0.00637977,-1.55416e-06,-0.00643099 5.00712e-05,0.000297593,0.000322194,3.99191e-05,0.000292907
1149 rs112652199,rs2231485,rs62128799,rs7259385,rs75184451 0 89.7536 inf 5 0 3.37465e-07 2.78947e-07,3.94921e-07 0.00638248,-0.0064031,3.31835e-05,-0.000236765,-0.00644856 0.00029697,0.000323158,3.81805e-05,5.41421e-05,0.000293729
1150 rs111740485,rs112652199,rs2231485,rs74453701,rs75184451 0 89.7009 inf 5 0 3.37022e-07 2.82141e-07,3.96452e-07 0.000421173,0.00634918,-0.00635819,-0.000149569,-0.00630214 9.92737e-05,0.00029705,0.000322226,9.42339e-05,0.000289273
1151 rs112652199,rs2231485,rs7253253,rs74453701,rs75184451 0 89.6222 inf 5 0 3.36762e-07 2.78444e-07,3.96638e-07 0.00640537,-0.00644485,-0.000386653,-0.000151801,-0.00635441 0.000298699,0.000324848,9.21122e-05,9.42358e-05,0.000290596
1152 rs112652199,rs12981546,rs2231485,rs74453701,rs75184451 0 89.5266 inf 5 0 3.36467e-07 2.79711e-07,3.99184e-07 0.00634641,-0.000286915,-0.00636334,-0.000150785,-0.00633888 0.000297051,6.91968e-05,0.000322412,9.42346e-05,0.0002902
1153 rs111740485,rs112652199,rs2231485,rs62128799,rs75184451 0 89.4747 inf 5 0 3.36613e-07 2.79251e-07,4.00959e-07 0.000419859,0.0062886,-0.00628175,5.25583e-05,-0.00630336 9.92773e-05,0.000294249,0.000319544,3.78858e-05,0.000289271
1154 rs1048290,rs112652199,rs2231485,rs62128799,rs75184451 0 89.3612 inf 5 0 3.36145e-07 2.80728e-07,3.96172e-07 0.000175228,0.00623209,-0.00631973,7.33629e-05,-0.00635162 4.22441e-05,0.000293253,0.000320606,3.81727e-05,0.00029052
1155 rs112652199,rs2231485,rs62128799,rs7252654,rs75184451 0 89.3513 inf 5 0 3.35963e-07 2.76948e-07,3.98606e-07 0.00623619,-0.0063847,6.37671e-05,0.000236184,-0.00641885 0.000293316,0.000322996,3.79596e-05,5.7382e-05,0.000293042
1156 rs112652199,rs2231485,rs62128799,rs7253253,rs75184451 0 89.2979 inf 5 0 3.3604e-07 2.82472e-07,3.99723e-07 0.00634102,-0.0063655,4.71635e-05,-0.000380733,-0.00635448 0.000295867,0.000322196,3.79199e-05,9.21966e-05,0.000290627
1157 rs112652199,rs115771260,rs2231485,rs74453701,rs75184451 0 89.2055 inf 5 0 3.34116e-07 2.81274e-07,3.9707e-07 0.0069985,-0.000701326,-0.00630935,-0.000611488,-0.00641916 0.000361528,0.000188954,0.000321522,0.000156174,0.000294218
1158 rs112652199,rs2231485,rs62128799,rs75184451,rs79342923 0 89.199 inf 5 0 3.35538e-07 2.76104e-07,3.98825e-07 0.00632571,-0.00628922,8.30793e-05,-0.00648017,0.000272589 0.000295472,0.000319866,3.85649e-05,0.00029637,6.74696e-05
1159 rs112652199,rs2231485,rs62128799,rs62131889,rs75184451 0 89.0276 inf 5 0 3.3517e-07 2.77209e-07,3.92792e-07 0.00641025,-0.00637519,6.76875e-05,0.000203396,-0.0064274 0.000299195,0.000322929,3.80421e-05,5.11886e-05,0.000293794
1160 rs112652199,rs2231485,rs6511697,rs74453701,rs75184451 0 89.0263 inf 5 0 3.33548e-07 2.73872e-07,3.9245e-07 0.00697501,-0.00630697,-0.000679993,-0.000597427,-0.00641252 0.000361528,0.000321522,0.000188954,0.000156174,0.000294218
1161 rs112652199,rs2231485,rs62131889,rs74453701,rs75184451 0 88.9974 inf 5 0 3.34772e-07 2.79533e-07,3.92456e-07 0.00646076,-0.00644633,0.000195645,-0.000151595,-0.0064192 0.000301886,0.000325698,5.09775e-05,9.42358e-05,0.00029384
1162 rs112652199,rs12981546,rs2231485,rs62128799,rs75184451 0 88.9893 inf 5 0 3.35051e-07 2.80176e-07,3.98412e-07 0.00627968,-0.000277743,-0.00628703,2.72647e-05,-0.00633962 0.000294227,7.0286e-05,0.000319886,3.8481e-05,0.000290368
1163 rs112652199,rs2231485,rs34883264,rs74453701,rs75184451 0 88.7622 inf 5 0 3.34008e-07 2.79443e-07,3.98658e-07 0.00643673,-0.00645894,0.000148856,-0.000142028,-0.00636748 0.000301089,0.000326721,4.03378e-05,9.42541e-05,0.000291796
1164 rs112652199,rs2231485,rs74179931,rs74453701,rs75184451 0 88.7248 inf 5 0 3.33899e-07 2.76219e-07,3.94986e-07 0.00630924,-0.00636587,-0.00015351,-0.000181065,-0.00630794 0.000296498,0.000322928,4.18429e-05,9.46322e-05,0.000289758
1165 rs112652199,rs149324369,rs2231485,rs74453701,rs75184451 0 88.6447 inf 5 0 3.33668e-07 2.77395e-07,3.97755e-07 0.00636826,0.000376498,-0.00639731,-0.000156635,-0.00632079 0.000298223,0.000103923,0.000324096,9.42559e-05,0.000290178
1166 rs10412246,rs112652199,rs2231485,rs62128799,rs75184451 0 88.5838 inf 5 0 3.33572e-07 2.74137e-07,3.91306e-07 0.000257464,0.00630334,-0.00627125,7.83683e-05,-0.00645549 7.01618e-05,0.000295198,0.00031971,3.84649e-05,0.000296421
1167 rs10420809,rs112652199,rs2231485,rs74453701,rs75184451 0 88.5678 inf 5 0 3.33431e-07 2.74725e-07,3.9677e-07 -0.000149124,0.00630635,-0.0063118,-0.000119468,-0.00629004 4.17147e-05,0.000296481,0.000321623,9.46012e-05,0.000289363
1168 rs112652199,rs2231485,rs62128799,rs7247481,rs75184451 0 88.5228 inf 5 0 3.33563e-07 2.77551e-07,3.92431e-07 0.00639705,-0.00635216,6.91873e-05,0.000189678,-0.00640728 0.000299511,0.000322649,3.81118e-05,5.17144e-05,0.000293647
1169 rs112652199,rs13346189,rs2231485,rs62128799,rs75184451 0 88.4566 inf 5 0 3.33176e-07 2.82475e-07,3.96143e-07 0.0063022,0.000251631,-0.00627067,7.74545e-05,-0.00644941 0.000295263,7.00872e-05,0.000319764,3.84465e-05,0.000296382
1170 rs112652199,rs116080838,rs2231485,rs74453701,rs75184451 0 88.452 inf 5 0 3.33035e-07 2.75548e-07,3.94275e-07 0.00630355,-0.000193345,-0.00633213,-9.05243e-05,-0.00627909 0.00029646,5.53458e-05,0.000322132,9.57212e-05,0.000289154
1171 rs112652199,rs11879547,rs2231485,rs62128799,rs75184451 0 88.4309 inf 5 0 3.33094e-07 2.75901e-07,3.91181e-07 0.00630158,0.000250475,-0.00627013,7.73465e-05,-0.00644828 0.000295263,7.00872e-05,0.000319764,3.84465e-05,0.000296382
1172 rs112652199,rs11542916,rs2231485,rs74453701,rs75184451 0 88.4144 inf 5 0 3.32945e-07 2.7231e-07,3.98143e-07 0.00630359,0.000251979,-0.00629181,-0.000122681,-0.00628747 0.00029647,7.25185e-05,0.000321305,9.45434e-05,0.000289361
1173 rs112652199,rs2231485,rs7247481,rs74453701,rs75184451 0 88.3944 inf 5 0 3.32856e-07 2.78888e-07,3.97507e-07 0.00643804,-0.00641514,0.000177709,-0.000141982,-0.00639544 0.000301923,0.000325223,5.14185e-05,9.42573e-05,0.000293726
1174 rs112652199,rs141848087,rs2231485,rs74453701,rs75184451 0 88.3782 inf 5 0 3.32817e-07 2.75051e-07,3.96955e-07 0.0063776,0.000231485,-0.00639194,-0.000157662,-0.0063207 0.000298878,6.71378e-05,0.000324206,9.42655e-05,0.000290371
1175 rs112652199,rs2231485,rs62128799,rs7343087,rs75184451 0 88.3586 inf 5 0 3.33046e-07 2.79823e-07,3.89218e-07 0.00637508,-0.00633667,7.12302e-05,0.000189573,-0.00638988 0.000298631,0.000322197,3.81938e-05,5.31922e-05,0.000293045
1176 rs10420809,rs112652199,rs2231485,rs62128799,rs75184451 0 88.3569 inf 5 0 3.33068e-07 2.76604e-07,3.94559e-07 -0.000149133,0.00625805,-0.00625153,3.93594e-05,-0.00629165 4.17936e-05,0.000293952,0.000319284,3.8104e-05,0.000289367
1177 rs2231485,rs3745244,rs74453701,rs75184451,rs930229 0 88.2654 inf 5 0 1.65532e-07 1.25406e-07,2.07664e-07 -0.00241716,-0.000137449,-0.000601365,-0.00234328,0.00246032 0.00020918,4.27481e-05,0.000108036,0.000157615,0.000170604
1178 rs112652199,rs138517309,rs2231485,rs74453701,rs75184451 0 88.2454 inf 5 0 3.30828e-07 2.73425e-07,3.88812e-07 0.00591817,0.000506702,-0.00642436,-0.000320891,-0.00629361 0.000312951,0.000168932,0.000327242,0.000110249,0.000289937
1179 rs112652199,rs151334671,rs2231485,rs74453701,rs75184451 0 88.2339 inf 5 0 3.30792e-07 2.70949e-07,3.93086e-07 0.00591907,0.000505214,-0.00642379,-0.000320387,-0.00629334 0.000312951,0.000168932,0.000327242,0.000110249,0.000289937
1180 rs112652199,rs2231485,rs74453701,rs75184451,rs930230 0 88.2307 inf 5 0 3.30831e-07 2.77256e-07,3.93943e-07 0.00592942,-0.00641599,-0.000314222,-0.00628913,0.000487444 0.000311733,0.000326701,0.000109105,0.000289781,0.000162471
1181 rs112652199,rs2231485,rs7343087,rs74453701,rs75184451 0 88.2285 inf 5 0 3.32337e-07 2.76473e-07,3.99314e-07 0.00641845,-0.00640233,0.000176502,-0.000147456,-0.00637797 0.000301169,0.000324891,5.27621e-05,9.42354e-05,0.000293101
1182 rs112652199,rs117831057,rs2231485,rs74453701,rs75184451 0 88.2261 inf 5 0 3.32348e-07 2.74478e-07,3.96112e-07 0.00630076,0.000242764,-0.00628958,-0.000123652,-0.00628431 0.00029647,7.25185e-05,0.000321305,9.45434e-05,0.000289361
1183 rs112652199,rs149324369,rs2231485,rs62128799,rs75184451 0 88.2118 inf 5 0 3.32599e-07 2.74913e-07,3.8917e-07 0.00629881,0.000362221,-0.00631384,4.17947e-05,-0.00631969 0.000295304,0.00010434,0.000321412,3.80455e-05,0.000290258
1184 rs112652199,rs2231485,rs34883264,rs62128799,rs75184451 0 88.2098 inf 5 0 3.32493e-07 2.7323e-07,3.88162e-07 0.00637291,-0.00639019,0.000146588,1.05113e-05,-0.00637191 0.000298892,0.000325367,4.24977e-05,3.99215e-05,0.000292444
1185 rs112652199,rs2231485,rs4804135,rs74453701,rs75184451 0 88.1939 inf 5 0 3.32093e-07 2.71681e-07,3.91611e-07 0.0063469,-0.00642921,0.000147668,-0.000225759,-0.00636142 0.000297899,0.000326431,4.48602e-05,9.70585e-05,0.000292378
1186 rs112652199,rs116080838,rs2231485,rs62128799,rs75184451 0 88.1871 inf 5 0 3.32441e-07 2.78388e-07,3.93527e-07 0.00626803,-0.000199083,-0.00629426,7.0939e-06,-0.00628568 0.000294317,5.7902e-05,0.000320706,4.02597e-05,0.0002893
1187 rs112652199,rs2231485,rs62128799,rs7259116,rs75184451 0 88.1855 inf 5 0 3.32497e-07 2.75454e-07,3.91821e-07 0.00636842,-0.00633087,7.06789e-05,0.000183529,-0.0063839 0.000298631,0.000322197,3.81938e-05,5.31922e-05,0.000293045
1188 rs112652199,rs140999255,rs2231485,rs74453701,rs75184451 0 88.1602 inf 5 0 3.30558e-07 2.75527e-07,3.90813e-07 0.00592496,0.000495534,-0.00642009,-0.000317107,-0.00629157 0.000312951,0.000168932,0.000327242,0.000110249,0.000289937
1189 rs112652199,rs2231485,rs7260034,rs74453701,rs75184451 0 88.1418 inf 5 0 3.31926e-07 2.72644e-07,3.92999e-07 0.0064365,-0.00628873,-0.000316389,-0.000223468,-0.00632873 0.000302616,0.000321318,9.72128e-05,9.69543e-05,0.000290947
1190 rs112652199,rs11668429,rs2231485,rs74453701,rs75184451 0 88.1336 inf 5 0 3.31905e-07 2.78537e-07,3.93255e-07 0.00634728,0.000145515,-0.00642828,-0.000226884,-0.00635829 0.000297972,4.4775e-05,0.000326521,9.7215e-05,0.000292322
1191 rs112652199,rs2231485,rs7259088,rs74453701,rs75184451 0 88.1256 inf 5 0 3.32023e-07 2.73844e-07,3.94756e-07 0.0063321,-0.0063568,-0.000173232,-0.000147288,-0.00632424 0.000297395,0.000323118,5.2874e-05,9.42357e-05,0.000290732
1192 rs112652199,rs2231485,rs7251746,rs74453701,rs75184451 0 88.1134 inf 5 0 3.31984e-07 2.78133e-07,3.92453e-07 0.00628665,-0.00626287,0.000167083,-0.000111585,-0.00627222 0.000296211,0.000320976,5.11343e-05,9.4936e-05,0.000289111
1193 rs112652199,rs1865065,rs2231485,rs74453701,rs75184451 0 88.1124 inf 5 0 3.31984e-07 2.77015e-07,3.93533e-07 0.00627133,0.000122524,-0.00628043,-0.000123734,-0.00623661 0.000295954,3.74974e-05,0.000321184,9.45567e-05,0.000288495
1194 rs10415088,rs112652199,rs2231485,rs74453701,rs75184451 0 88.1118 inf 5 0 3.3198e-07 2.73008e-07,3.91454e-07 -0.000172718,0.00633178,-0.00635643,-0.000147294,-0.00632388 5.2874e-05,0.000297395,0.000323118,9.42357e-05,0.000290732
1195 rs112652199,rs2231485,rs7256611,rs74453701,rs75184451 0 88.0848 inf 5 0 3.31886e-07 2.73946e-07,3.96387e-07 0.00639148,-0.00642664,0.000136671,-0.000169234,-0.00634785 0.000299988,0.000326442,4.21083e-05,9.44349e-05,0.000291816
1196 rs112652199,rs2231485,rs7259116,rs74453701,rs75184451 0 88.0676 inf 5 0 3.31827e-07 2.74621e-07,3.85913e-07 0.00641197,-0.00639656,0.000170555,-0.000147516,-0.00637201 0.000301169,0.000324891,5.27621e-05,9.42354e-05,0.000293101
1197 rs112652199,rs11542916,rs2231485,rs62128799,rs75184451 0 88.0616 inf 5 0 3.32108e-07 2.76012e-07,3.96056e-07 0.00625172,0.000248957,-0.00623151,2.65006e-05,-0.00629003 0.000293922,7.39339e-05,0.000318946,3.87507e-05,0.000289457
1198 rs112652199,rs117093042,rs2231485,rs74453701,rs75184451 0 88.0486 inf 5 0 3.31773e-07 2.77705e-07,3.90494e-07 0.0063676,0.000216203,-0.00638131,-0.000157106,-0.0063128 0.000298878,6.71378e-05,0.000324206,9.42655e-05,0.000290371
1199 rs112652199,rs2231485,rs55765999,rs74453701,rs75184451 0 88.0087 inf 5 0 3.31445e-07 2.74481e-07,3.92854e-07 0.00628149,-0.00625195,0.000148235,-0.000154066,-0.00636429 0.000296154,0.000320897,4.71256e-05,9.42463e-05,0.000292924
1200 rs112652199,rs2231485,rs62128799,rs74179931,rs75184451 0 88.008 inf 5 0 3.31924e-07 2.76156e-07,3.9392e-07 0.00622787,-0.00626869,3.41096e-05,-0.000140342,-0.00630459 0.000293408,0.000319967,3.83502e-05,4.21791e-05,0.000289916
1201 rs112652199,rs141848087,rs2231485,rs62128799,rs75184451 0 87.9384 inf 5 0 3.31725e-07 2.75967e-07,3.9149e-07 0.00630655,0.000221417,-0.00630733,4.18756e-05,-0.00631899 0.000295926,6.743e-05,0.000321504,3.8062e-05,0.000290463
1202 rs112652199,rs2231485,rs55765999,rs62128799,rs75184451 0 87.8768 inf 5 0 3.31334e-07 2.74244e-07,3.94534e-07 0.00622091,-0.00617288,0.000150779,6.00956e-05,-0.00636785 0.000293322,0.000318182,4.71803e-05,3.79333e-05,0.000292897
1203 rs112652199,rs117831057,rs2231485,rs62128799,rs75184451 0 87.8758 inf 5 0 3.31519e-07 2.79089e-07,3.97227e-07 0.00624843,0.000239378,-0.00622856,2.75562e-05,-0.00628666 0.000293922,7.39339e-05,0.000318946,3.87507e-05,0.000289457
1204 rs10421956,rs112652199,rs2231485,rs74453701,rs75184451 0 87.8442 inf 5 0 3.30951e-07 2.78342e-07,3.87954e-07 -0.000287793,0.00643865,-0.00627995,-0.000218696,-0.00633282 9.50067e-05,0.000303842,0.000321235,9.6983e-05,0.000291553
1205 rs112652199,rs2231485,rs34681319,rs74453701,rs75184451 0 87.8346 inf 5 0 3.30842e-07 2.71016e-07,3.96745e-07 0.00625603,-0.00623156,0.000151536,-0.000157728,-0.00634793 0.000295798,0.000320828,5.04617e-05,9.42762e-05,0.00029241
1206 rs112652199,rs2231485,rs3760650,rs74453701,rs75184451 0 87.8199 inf 5 0 3.30796e-07 2.73376e-07,3.88077e-07 0.00625592,-0.00623156,0.000150969,-0.000157696,-0.00634738 0.000295798,0.000320828,5.04617e-05,9.42762e-05,0.00029241
1207 rs112652199,rs11673386,rs2231485,rs74453701,rs75184451 0 87.8001 inf 5 0 3.30998e-07 2.76289e-07,3.94454e-07 0.00627669,-0.000236464,-0.00625515,-0.000156081,-0.00626225 0.000296098,7.77766e-05,0.000320926,9.42607e-05,0.000288992
1208 rs112652199,rs2231485,rs62128799,rs7251746,rs75184451 0 87.7986 inf 5 0 3.31108e-07 2.76222e-07,3.91779e-07 0.00624488,-0.00622057,-1.44074e-05,0.000183985,-0.00628783 0.00029389,0.000318818,4.36778e-05,5.8518e-05,0.000289562
1209 rs11085731,rs112652199,rs2231485,rs74453701,rs75184451 0 87.7948 inf 5 0 3.30716e-07 2.7399e-07,3.9156e-07 0.00014999,0.00625573,-0.00623156,-0.000157642,-0.00634643 5.04617e-05,0.000295798,0.000320828,9.42762e-05,0.00029241
1210 rs112652199,rs2231485,rs7245388,rs74453701,rs75184451 0 87.7807 inf 5 0 3.308e-07 2.74134e-07,3.86926e-07 0.00630044,-0.00638465,0.000129774,-0.000212506,-0.00631041 0.000296672,0.000324911,4.33614e-05,9.65755e-05,0.000290597
1211 rs112652199,rs2231485,rs74179927,rs74453701,rs75184451 0 87.7692 inf 5 0 3.30905e-07 2.74664e-07,3.93775e-07 0.00627756,-0.00629036,-0.000209051,-0.000151993,-0.00626239 0.000296122,0.000321431,6.92658e-05,9.42383e-05,0.000289005
1212 rs112652199,rs11670508,rs2231485,rs74453701,rs75184451 0 87.7687 inf 5 0 3.30894e-07 2.74896e-07,3.91906e-07 0.00631667,-0.000159694,-0.00633931,-0.000147088,-0.00630728 0.000297152,5.29587e-05,0.000322833,9.42366e-05,0.000290434
1213 rs2231485,rs6511701,rs74453701,rs75184451,rs930229 0 87.7576 inf 5 0 1.58534e-07 1.22017e-07,2.01972e-07 -0.00239489,-1.9361e-05,-0.000634777,-0.0023043,0.00242164 0.000209349,4.71631e-05,0.00010754,0.000157141,0.000170434
1214 rs112652199,rs11882133,rs2231485,rs74453701,rs75184451 0 87.7273 inf 5 0 3.30638e-07 2.73968e-07,3.88421e-07 0.00629922,0.000126795,-0.00638023,-0.000210752,-0.00630735 0.000296665,4.2937e-05,0.000324784,9.65084e-05,0.000290528
1215 rs112652199,rs2231485,rs4804135,rs62128799,rs75184451 0 87.7228 inf 5 0 3.30928e-07 2.74034e-07,3.95797e-07 0.00624931,-0.0063036,0.000137097,7.41161e-05,-0.00635267 0.000294046,0.000321726,4.4192e-05,3.84387e-05,0.000292326
1216 rs112652199,rs2231485,rs62128799,rs7259088,rs75184451 0 87.7216 inf 5 0 3.31039e-07 2.76103e-07,3.94985e-07 0.0062677,-0.00627957,3.84431e-05,-0.000166799,-0.00632305 0.000294615,0.000320621,3.82068e-05,5.33229e-05,0.000290853
1217 rs112652199,rs12611227,rs2231485,rs74453701,rs75184451 0 87.7113 inf 5 0 3.30453e-07 2.73373e-07,3.87554e-07 0.00625619,0.000146386,-0.00623254,-0.000157401,-0.00634391 0.000295812,5.03507e-05,0.000320828,9.42756e-05,0.000292448
1218 rs10415088,rs112652199,rs2231485,rs62128799,rs75184451 0 87.7083 inf 5 0 3.30997e-07 2.72295e-07,3.96112e-07 -0.000166277,0.00626738,-0.00627918,3.84917e-05,-0.00632267 5.33229e-05,0.000294615,0.000320621,3.82068e-05,0.000290853
1219 rs112652199,rs1865065,rs2231485,rs62128799,rs75184451 0 87.6826 inf 5 0 3.30806e-07 2.71979e-07,3.88117e-07 0.00621951,0.000126065,-0.00622676,1.25416e-06,-0.00624476 0.000293336,4.10165e-05,0.000318991,4.15817e-05,0.000288613
1220 rs112652199,rs11878501,rs2231485,rs74453701,rs75184451 0 87.671 inf 5 0 3.30326e-07 2.72411e-07,3.89008e-07 0.00625585,0.000144769,-0.00623252,-0.000157311,-0.00634233 0.000295812,5.03507e-05,0.000320828,9.42756e-05,0.000292448
1221 rs112652199,rs2231485,rs34681319,rs62128799,rs75184451 0 87.6597 inf 5 0 3.30595e-07 2.73628e-07,3.89865e-07 0.00619308,-0.00615067,0.000152652,5.92387e-05,-0.00635011 0.000292957,0.000318135,5.04931e-05,3.79249e-05,0.000292396
1222 rs112652199,rs2231485,rs3760650,rs62128799,rs75184451 0 87.645 inf 5 0 3.30548e-07 2.72226e-07,3.91679e-07 0.00619298,-0.00615068,0.000152084,5.9219e-05,-0.00634956 0.000292957,0.000318135,5.04931e-05,3.79249e-05,0.000292396
1223 rs112652199,rs11668429,rs2231485,rs62128799,rs75184451 0 87.6262 inf 5 0 3.30629e-07 2.72715e-07,3.96871e-07 0.00624803,0.000133323,-0.00630053,7.27661e-05,-0.00634804 0.000294064,4.39815e-05,0.000321742,3.83902e-05,0.000292261
1224 rs112652199,rs117093042,rs2231485,rs62128799,rs75184451 0 87.6238 inf 5 0 3.30728e-07 2.76349e-07,3.90936e-07 0.00629678,0.000206001,-0.00629672,4.27154e-05,-0.00631087 0.000295926,6.743e-05,0.000321504,3.8062e-05,0.000290463
1225 rs11085731,rs112652199,rs2231485,rs62128799,rs75184451 0 87.6197 inf 5 0 3.30468e-07 2.7365e-07,3.90547e-07 0.000151105,0.0061928,-0.00615071,5.9185e-05,-0.00634861 5.04931e-05,0.000292957,0.000318135,3.79249e-05,0.000292396
1226 rs112652199,rs2231485,rs74453701,rs75184451,rs8110715 0 87.5879 inf 5 0 3.28863e-07 2.69888e-07,3.88906e-07 0.00599878,-0.00638454,-0.000289826,-0.00626567,0.000385329 0.000309538,0.000326758,0.000109993,0.000289467,0.000155497
1227 rs112652199,rs139154013,rs2231485,rs74453701,rs75184451 0 87.5811 inf 5 0 3.30292e-07 2.71554e-07,3.89763e-07 0.0063644,-0.000267234,-0.00638249,-0.000160319,-0.00634129 0.00029954,9.3216e-05,0.000325152,9.4313e-05,0.000292411
1228 rs112652199,rs12984270,rs2231485,rs74453701,rs75184451 0 87.5776 inf 5 0 3.30286e-07 2.74349e-07,3.92539e-07 0.00634418,-0.000126486,-0.00636474,-0.000162963,-0.00629864 0.000298488,4.41441e-05,0.000324206,9.43554e-05,0.000290295
1229 rs112652199,rs12611227,rs2231485,rs62128799,rs75184451 0 87.5441 inf 5 0 3.3023e-07 2.73991e-07,3.91099e-07 0.00619347,0.00014786,-0.00615174,5.95336e-05,-0.00634639 0.00029297,5.03922e-05,0.000318133,3.79323e-05,0.000292432
1230 rs112652199,rs2231485,rs7255312,rs74453701,rs75184451 0 87.5212 inf 5 0 3.30109e-07 2.72921e-07,3.91358e-07 0.00628206,-0.00626173,0.000146599,-0.000131818,-0.00624733 0.000296296,0.000321013,5.19863e-05,9.44362e-05,0.000288757
1231 rs112652199,rs2231485,rs2304165,rs74453701,rs75184451 0 87.5105 inf 5 0 3.30075e-07 2.73584e-07,3.94945e-07 0.00628189,-0.00626164,0.000146145,-0.000131872,-0.00624719 0.000296296,0.000321013,5.19863e-05,9.44362e-05,0.000288757
1232 rs112652199,rs11878501,rs2231485,rs62128799,rs75184451 0 87.5034 inf 5 0 3.30101e-07 2.7296e-07,3.90813e-07 0.00619317,0.000146241,-0.00615178,5.94723e-05,-0.00634481 0.00029297,5.03922e-05,0.000318133,3.79323e-05,0.000292432
1233 rs112652199,rs2231485,rs4804510,rs74453701,rs75184451 0 87.4819 inf 5 0 3.29991e-07 2.75049e-07,3.89156e-07 0.00627003,-0.00626249,0.000108029,-0.000127013,-0.00625872 0.00029605,0.000321027,3.8728e-05,9.45702e-05,0.00028903
1234 rs112652199,rs2231485,rs56395932,rs74453701,rs75184451 0 87.4739 inf 5 0 3.29959e-07 2.71578e-07,3.94305e-07 0.00628129,-0.00626131,0.000144577,-0.000132059,-0.0062467 0.000296296,0.000321013,5.19863e-05,9.44362e-05,0.000288757
1235 rs112652199,rs2231485,rs62128799,rs7256611,rs75184451 0 87.4612 inf 5 0 3.30197e-07 2.74397e-07,3.90518e-07 0.00630776,-0.00632926,3.353e-05,0.000125016,-0.00634059 0.000296793,0.000323669,3.8521e-05,4.27248e-05,0.000292128
1236 rs112652199,rs12463093,rs2231485,rs74453701,rs75184451 0 87.4566 inf 5 0 3.299e-07 2.70512e-07,3.86238e-07 0.00634848,-0.000122364,-0.00637701,-0.00015918,-0.00630558 0.000298924,4.42461e-05,0.000325144,9.43023e-05,0.000290757
1237 rs112652199,rs12459219,rs2231485,rs74453701,rs75184451 0 87.4429 inf 5 0 3.29783e-07 2.77166e-07,3.91665e-07 0.00629006,-0.000109899,-0.00635113,-0.000201239,-0.00628401 0.000296554,4.01891e-05,0.000323823,9.61331e-05,0.000289882
1238 rs112652199,rs2231485,rs34312839,rs74453701,rs75184451 0 87.4372 inf 5 0 3.29838e-07 2.73489e-07,3.89787e-07 0.00634536,-0.0063707,-0.000122882,-0.000161158,-0.00630004 0.000298795,0.000324828,4.4695e-05,9.43335e-05,0.000290529
1239 rs112652199,rs2231485,rs62128799,rs7260034,rs75184451 0 87.4294 inf 5 0 3.30013e-07 2.7044e-07,3.92477e-07 0.00632032,-0.00617491,6.03917e-05,-0.000272578,-0.00631527 0.000297673,0.000318208,3.79506e-05,9.46503e-05,0.000290937
1240 rs112652199,rs2231485,rs4804510,rs62128799,rs75184451 0 87.3945 inf 5 0 3.30027e-07 2.70686e-07,3.89996e-07 0.00622114,-0.00619793,0.000111293,5.16119e-05,-0.00626076 0.000293442,0.000318483,3.8599e-05,3.7893e-05,0.000288994
1241 rs112652199,rs11670508,rs2231485,rs62128799,rs75184451 0 87.3876 inf 5 0 3.29983e-07 2.74804e-07,3.87564e-07 0.00625283,-0.000153308,-0.00626218,4.02734e-05,-0.00630614 0.000294372,5.33731e-05,0.000320319,3.81819e-05,0.000290539
1242 rs112652199,rs2231485,rs74453701,rs75184451,rs9676881 0 87.343 inf 5 0 3.29422e-07 2.67916e-07,3.8656e-07 0.00629332,-0.00636593,-0.000205828,-0.00629556,0.000113041 0.000296727,0.000324884,9.6646e-05,0.000290509,4.28668e-05
1243 rs112652199,rs1465700,rs2231485,rs74453701,rs75184451 0 87.3394 inf 5 0 3.29533e-07 2.74864e-07,3.90027e-07 0.00626523,0.000134851,-0.00624524,-0.000131637,-0.00623121 0.000295994,5.0555e-05,0.000320872,9.44647e-05,0.000288511
1244 rs112652199,rs2231485,rs62128799,rs7245388,rs75184451 0 87.3157 inf 5 0 3.29656e-07 2.71268e-07,3.90462e-07 0.00621046,-0.00626739,6.81499e-05,0.000119039,-0.00630416 0.000293252,0.000320683,3.82257e-05,4.26913e-05,0.000290586
1245 rs10418489,rs112652199,rs2231485,rs62128799,rs75184451 0 87.3116 inf 5 0 3.29716e-07 2.73146e-07,3.86711e-07 -0.000168562,0.00628039,-0.00628107,3.9573e-05,-0.00628255 6.01145e-05,0.000295641,0.000321302,3.82292e-05,0.000289698
1246 rs112652199,rs12975591,rs2231485,rs74453701,rs75184451 0 87.277 inf 5 0 3.29325e-07 2.74375e-07,3.93501e-07 0.00632851,0.000109865,-0.00634496,-0.000140923,-0.00628393 0.000298222,4.20905e-05,0.000323786,9.42878e-05,0.000290033
1247 rs112652199,rs2231485,rs62128799,rs74179927,rs75184451 0 87.2661 inf 5 0 3.29589e-07 2.76164e-07,3.87804e-07 0.00621142,-0.00621323,3.21199e-05,-0.000196021,-0.00626309 0.000293277,0.000318829,3.8694e-05,7.07427e-05,0.000289116
1248 rs112652199,rs2231485,rs28834106,rs62128799,rs75184451 0 87.2607 inf 5 0 3.29555e-07 2.73612e-07,3.91859e-07 0.00623694,-0.00630488,0.000125074,5.81503e-05,-0.00629196 0.000293941,0.000322738,4.52865e-05,3.79151e-05,0.000290103
1249 rs10418489,rs112652199,rs2231485,rs74453701,rs75184451 0 87.2398 inf 5 0 3.29046e-07 2.77107e-07,3.9199e-07 -0.000167808,0.00629065,-0.00630215,-3.27836e-05,-0.00628578 6.62933e-05,0.000296728,0.000322058,0.000104865,0.000290227
1250 rs112652199,rs11673386,rs2231485,rs62128799,rs75184451 0 87.2369 inf 5 0 3.29481e-07 2.77681e-07,3.89408e-07 0.00620819,-0.000219484,-0.00617893,2.86111e-05,-0.00626309 0.000293222,8.00313e-05,0.000318253,3.89937e-05,0.000289133
1251 rs112652199,rs11882133,rs2231485,rs62128799,rs75184451 0 87.2346 inf 5 0 3.29408e-07 2.70648e-07,3.89326e-07 0.00620934,0.000114917,-0.00626312,6.58488e-05,-0.00630036 0.000293251,4.22036e-05,0.000320608,3.81361e-05,0.000290521
1252 rs10421956,rs112652199,rs2231485,rs62128799,rs75184451 0 87.2336 inf 5 0 3.29358e-07 2.74188e-07,3.92925e-07 -0.000251171,0.00632624,-0.00616887,6.33099e-05,-0.00631967 9.26975e-05,0.000298721,0.000318174,3.8042e-05,0.000291516
1253 rs112652199,rs2231485,rs62128801,rs74453701,rs75184451 0 87.2259 inf 5 0 3.29175e-07 2.71684e-07,3.88377e-07 0.00626643,-0.00624817,0.000132003,-0.000130797,-0.00623552 0.000296047,0.000320898,5.14049e-05,9.45072e-05,0.000288602
1254 rs112652199,rs2231485,rs62128799,rs75184451,rs8111572 0 87.1979 inf 5 0 3.29405e-07 2.71605e-07,3.90917e-07 0.00618487,-0.00616379,6.00653e-05,-0.00622014,0.000102464 0.000292902,0.000318149,3.79512e-05,0.000288358,3.764e-05
1255 rs10403668,rs112652199,rs2231485,rs74453701,rs75184451 0 87.1877 inf 5 0 3.29052e-07 2.76023e-07,3.91893e-07 0.000127763,0.0062627,-0.00624385,-0.000132708,-0.00622878 5.04388e-05,0.000295983,0.000320868,9.44597e-05,0.000288497
1256 rs112652199,rs2231485,rs62128856,rs74453701,rs75184451 0 87.1747 inf 5 0 3.29011e-07 2.69543e-07,3.92418e-07 0.00626253,-0.00624379,0.000127167,-0.000132785,-0.00622865 0.000295983,0.000320868,5.04388e-05,9.44597e-05,0.000288497
1257 rs112652199,rs2231485,rs73007345,rs74453701,rs75184451 0 87.1668 inf 5 0 3.28987e-07 2.72708e-07,3.87165e-07 0.0062674,-0.0062497,0.000130653,-0.000134658,-0.00623248 0.000296086,0.000320914,5.19668e-05,9.44123e-05,0.000288561
1258 rs112652199,rs2231485,rs2633973,rs74453701,rs75184451 0 87.1649 inf 5 0 3.2894e-07 2.74233e-07,3.84506e-07 0.00623012,-0.00627541,0.000101736,-0.000163609,-0.00623658 0.000295635,0.000321319,4.06859e-05,9.44088e-05,0.00028864
1259 rs10854116,rs112652199,rs2231485,rs74453701,rs75184451 0 87.1639 inf 5 0 3.28688e-07 2.69254e-07,3.9406e-07 0.000122086,0.00622596,-0.00632911,-0.000154098,-0.00629681 5.03156e-05,0.000295631,0.000323367,9.42551e-05,0.000290979
1260 rs112652199,rs12327798,rs2231485,rs62128799,rs75184451 0 87.1609 inf 5 0 3.29006e-07 2.74355e-07,3.92927e-07 0.00633445,-0.000164728,-0.00624657,4.42971e-05,-0.00626811 0.000299816,6.3028e-05,0.000320063,3.80635e-05,0.000289379
1261 rs112652199,rs2231485,rs74453701,rs75184451,rs8107037 0 87.1597 inf 5 0 3.28969e-07 2.71407e-07,3.88377e-07 0.00628258,-0.00628773,-0.000128712,-0.00626418,-0.000104532 0.000296486,0.000321624,9.45885e-05,0.000289386,4.16615e-05
1262 rs112652199,rs2231485,rs6417247,rs74453701,rs75184451 0 87.1596 inf 5 0 3.28673e-07 2.74597e-07,3.90884e-07 0.006226,-0.00632932,0.000122126,-0.000154181,-0.00629697 0.000295631,0.000323388,5.04287e-05,9.42559e-05,0.000290998
1263 rs112652199,rs2231485,rs74453701,rs75184451,rs8111572 0 87.1254 inf 5 0 3.28862e-07 2.70678e-07,3.95453e-07 0.00623185,-0.00622895,-0.000124148,-0.00621955,9.3641e-05 0.00029564,0.000320829,9.47765e-05,0.000288386,3.77901e-05
1264 rs112652199,rs148695781,rs2231485,rs74453701,rs75184451 0 87.12 inf 5 0 3.27347e-07 2.68322e-07,3.87924e-07 0.00603727,0.000315092,-0.00635356,-0.000260044,-0.00625593 0.000310569,0.000158775,0.00032672,0.000109532,0.000289613
1265 rs112652199,rs2231485,rs7253917,rs74453701,rs75184451 0 87.1162 inf 5 0 3.28535e-07 2.71416e-07,3.83836e-07 0.006226,-0.00632763,0.000120028,-0.000154096,-0.00629533 0.000295631,0.000323388,5.04287e-05,9.42559e-05,0.000290998
1266 rs112652199,rs11881782,rs2231485,rs74453701,rs75184451 0 87.1135 inf 5 0 3.28527e-07 2.74979e-07,3.9508e-07 0.006226,0.000119897,-0.00632752,-0.000154091,-0.00629522 0.000295631,5.04287e-05,0.000323388,9.42559e-05,0.000290998
1267 rs112652199,rs2231485,rs28834106,rs74453701,rs75184451 0 87.1134 inf 5 0 3.28756e-07 2.68655e-07,3.88999e-07 0.00627033,-0.00634708,0.000112753,-0.00010478,-0.00628498 0.000296182,0.000324318,4.60836e-05,9.59702e-05,0.000290323
1268 rs112652199,rs12977594,rs2231485,rs74453701,rs75184451 0 87.1102 inf 5 0 3.28516e-07 2.69323e-07,3.91159e-07 0.006226,0.000119732,-0.00632739,-0.000154084,-0.00629509 0.000295631,5.04287e-05,0.000323388,9.42559e-05,0.000290998
1269 rs10423320,rs112652199,rs2231485,rs74453701,rs75184451 0 87.1021 inf 5 0 3.28782e-07 2.7059e-07,3.89941e-07 0.000127537,0.00626642,-0.00624925,-0.000135006,-0.00623173 5.19668e-05,0.000296086,0.000320914,9.44123e-05,0.000288561
1270 rs112652199,rs12327798,rs2231485,rs74453701,rs75184451 0 87.0883 inf 5 0 3.28386e-07 2.72174e-07,3.88688e-07 0.00635114,-0.000156171,-0.00627995,-6.7696e-05,-0.00626693 0.000300443,6.69034e-05,0.000321513,0.000100501,0.000289668
1271 rs112652199,rs2231485,rs73496568,rs74453701,rs75184451 0 87.087 inf 5 0 3.28724e-07 2.7383e-07,3.93934e-07 0.00623396,-0.00624732,-0.000118384,-0.000117227,-0.00620554 0.000295648,0.000320898,4.85793e-05,9.51453e-05,0.000288295
1272 rs112652199,rs12978105,rs2231485,rs74453701,rs75184451 0 87.084 inf 5 0 3.28433e-07 2.68447e-07,3.90148e-07 0.006226,0.000118444,-0.00632635,-0.000154032,-0.00629408 0.000295631,5.04287e-05,0.000323388,9.42559e-05,0.000290998
1273 rs112652199,rs2231485,rs62128850,rs74453701,rs75184451 0 87.0728 inf 5 0 3.2869e-07 2.72002e-07,3.91844e-07 0.00625925,-0.00624235,0.000125355,-0.000132629,-0.0062278 0.000295946,0.000320862,5.16525e-05,9.44822e-05,0.0002885
1274 rs112652199,rs2231485,rs35916055,rs74453701,rs75184451 0 87.0657 inf 5 0 3.28375e-07 2.70371e-07,3.84356e-07 0.006226,-0.00632562,0.000117538,-0.000153996,-0.00629337 0.000295631,0.000323388,5.04287e-05,9.42559e-05,0.000290998
1275 rs112652199,rs2231485,rs74453701,rs75184451,rs8112675 0 87.0636 inf 5 0 3.28389e-07 2.75745e-07,3.92193e-07 0.00623722,-0.00633301,-0.000178027,-0.00628733,0.000114714 0.000295669,0.00032379,9.50367e-05,0.000290649,4.91289e-05
1276 rs112652199,rs139154013,rs2231485,rs62128799,rs75184451 0 87.0615 inf 5 0 3.28934e-07 2.696e-07,3.95622e-07 0.00628718,-0.000245194,-0.00629235,3.67932e-05,-0.00633405 0.000296515,9.45452e-05,0.000322521,3.84568e-05,0.000292721
1277 rs11085732,rs112652199,rs2231485,rs74453701,rs75184451 0 87.0585 inf 5 0 3.28371e-07 2.76822e-07,3.86964e-07 0.000114675,0.00623723,-0.00633312,-0.000178054,-0.00628743 4.92301e-05,0.000295669,0.000323811,9.50421e-05,0.000290665
1278 rs112652199,rs2231485,rs62128799,rs7255312,rs75184451 0 87.0564 inf 5 0 3.28769e-07 2.73018e-07,3.91393e-07 0.00622675,-0.0062036,1.62349e-06,0.000150288,-0.00625607 0.000293786,0.000318708,4.30946e-05,5.90092e-05,0.000289054
1279 rs112652199,rs2231485,rs34159543,rs74453701,rs75184451 0 87.0527 inf 5 0 3.28334e-07 2.73139e-07,3.87557e-07 0.006226,-0.0063251,0.000116886,-0.000153969,-0.00629286 0.000295631,0.000323388,5.04287e-05,9.42559e-05,0.000290998
1280 rs112652199,rs2231485,rs2304165,rs62128799,rs75184451 0 87.0454 inf 5 0 3.28735e-07 2.70672e-07,3.89699e-07 0.00622651,-0.00620341,0.000149703,1.82727e-06,-0.00625586 0.000293786,0.000318708,5.90092e-05,4.30946e-05,0.000289054
1281 rs112652199,rs2231485,rs3826708,rs74453701,rs75184451 0 87.0448 inf 5 0 3.286e-07 2.71719e-07,3.90924e-07 0.00626077,-0.00624317,0.000121038,-0.000133579,-0.00622732 0.000295983,0.000320868,5.04388e-05,9.44597e-05,0.000288497
1282 rs112652199,rs2007535,rs2231485,rs74453701,rs75184451 0 87.0433 inf 5 0 3.28266e-07 2.74267e-07,3.87544e-07 0.00626379,0.000148543,-0.00633996,-0.000225711,-0.00629478 0.000296086,6.46869e-05,0.000324319,9.99445e-05,0.000291165
1283 rs112652199,rs2231485,rs3745247,rs74453701,rs75184451 0 87.0374 inf 5 0 3.28576e-07 2.7236e-07,3.87222e-07 0.00626067,-0.00624314,0.000120678,-0.000133625,-0.00622724 0.000295983,0.000320868,5.04388e-05,9.44597e-05,0.000288497
1284 rs112652199,rs12984270,rs2231485,rs62128799,rs75184451 0 87.0283 inf 5 0 3.28832e-07 2.73312e-07,3.85876e-07 0.00626657,-0.000114995,-0.00627407,3.59195e-05,-0.00629435 0.000295426,4.48389e-05,0.000321511,3.85303e-05,0.000290506
1285 rs112652199,rs12983665,rs2231485,rs74453701,rs75184451 0 87.0266 inf 5 0 3.28279e-07 2.74101e-07,3.92603e-07 0.00623848,0.000112403,-0.00633231,-0.000179171,-0.00628482 0.00029568,4.88583e-05,0.000323837,9.51276e-05,0.00029058
1286 rs112652199,rs12459219,rs2231485,rs62128799,rs75184451 0 87.0195 inf 5 0 3.28767e-07 2.72845e-07,3.93759e-07 0.0062052,-0.000100965,-0.00624195,6.50056e-05,-0.00627989 0.000293223,3.96536e-05,0.000319966,3.8133e-05,0.000289887
1287 rs112652199,rs2231485,rs56395932,rs62128799,rs75184451 0 87.0079 inf 5 0 3.28616e-07 2.71583e-07,3.90045e-07 0.0062257,-0.00620276,0.000147682,2.53043e-06,-0.00625514 0.000293786,0.000318708,5.90092e-05,4.30946e-05,0.000289054
1288 rs112652199,rs2007529,rs2231485,rs74453701,rs75184451 0 87.0058 inf 5 0 3.28147e-07 2.7128e-07,3.84634e-07 0.00626317,0.000146092,-0.00633816,-0.000224449,-0.00629323 0.000296086,6.46869e-05,0.000324319,9.99445e-05,0.000291165
1289 rs112652199,rs2231485,rs62128799,rs6417247,rs75184451 0 86.9958 inf 5 0 3.2846e-07 2.69653e-07,3.87189e-07 0.00616427,-0.00625168,5.83458e-05,0.000124015,-0.00629947 0.000292823,0.000320564,3.79268e-05,5.04734e-05,0.00029098
1290 rs112652199,rs2231485,rs34479588,rs62128799,rs75184451 0 86.9917 inf 5 0 3.28379e-07 2.70044e-07,3.90864e-07 0.00619765,-0.00617063,-0.000136192,0.000131848,-0.0062311 0.000293107,0.000318198,5.59807e-05,4.96065e-05,0.000288525
1291 rs10854116,rs112652199,rs2231485,rs62128799,rs75184451 0 86.9913 inf 5 0 3.28448e-07 2.71143e-07,3.87609e-07 0.000123528,0.00616423,-0.00625125,5.78014e-05,-0.00629902 5.03477e-05,0.000292823,0.00032055,3.79171e-05,0.000290963
1292 rs112652199,rs2231485,rs74453701,rs75184451,rs8110479 0 86.9694 inf 5 0 3.28374e-07 2.73034e-07,3.96391e-07 0.00623811,-0.00623362,-0.000139124,-0.00621362,-0.000221696 0.000295675,0.00032083,9.43339e-05,0.00028834,9.5137e-05
1293 rs112652199,rs2231485,rs73007316,rs74453701,rs75184451 0 86.9647 inf 5 0 3.28347e-07 2.75033e-07,3.87505e-07 0.00626024,-0.00624457,0.000121899,-0.000136091,-0.00622608 0.000295996,0.000320881,5.24997e-05,9.44039e-05,0.000288491
1294 rs112652199,rs12973899,rs2231485,rs74453701,rs75184451 0 86.9641 inf 5 0 3.27939e-07 2.75077e-07,3.92125e-07 0.006186,0.000179684,-0.00618264,-0.000282112,-0.00618067 0.000296197,8.20246e-05,0.000321585,0.000112066,0.000288439
1295 rs112652199,rs2231485,rs74453701,rs75184451,rs78256348 0 86.9584 inf 5 0 3.28313e-07 2.70663e-07,3.89598e-07 0.00622812,-0.00624039,-0.000114772,-0.00620196,-0.000113029 0.000295632,0.000320853,9.54069e-05,0.00028829,4.8906e-05
1296 rs112652199,rs2231485,rs4804133,rs74453701,rs75184451 0 86.9576 inf 5 0 3.28016e-07 2.74016e-07,3.93301e-07 0.00623732,-0.00633504,0.000113823,-0.000178546,-0.00628913 0.000295674,0.000324246,5.13628e-05,9.51571e-05,0.000291017
1297 rs112652199,rs11878887,rs2231485,rs74453701,rs75184451 0 86.9571 inf 5 0 3.2788e-07 2.71464e-07,3.90407e-07 0.00617256,0.000133949,-0.00629644,-0.000194719,-0.00623676 0.000296658,6.17042e-05,0.000322242,9.65342e-05,0.000288759
1298 rs112652199,rs12463093,rs2231485,rs62128799,rs75184451 0 86.9561 inf 5 0 3.28603e-07 2.70791e-07,3.86105e-07 0.00627294,-0.00011209,-0.00628741,3.77394e-05,-0.00630093 0.000295922,4.48565e-05,0.000322526,3.84349e-05,0.000290969
1299 rs112652199,rs2231485,rs62128799,rs7253917,rs75184451 0 86.9517 inf 5 0 3.2832e-07 2.70076e-07,3.9578e-07 0.0061643,-0.00625004,5.82711e-05,0.000121913,-0.00629782 0.000292823,0.000320564,3.79268e-05,5.04734e-05,0.00029098
1300 rs112652199,rs11881782,rs2231485,rs62128799,rs75184451 0 86.949 inf 5 0 3.28312e-07 2.70352e-07,3.90577e-07 0.0061643,0.000121781,-0.00624993,5.82664e-05,-0.00629772 0.000292823,5.04734e-05,0.000320564,3.79268e-05,0.00029098
1301 rs112652199,rs12977594,rs2231485,rs62128799,rs75184451 0 86.9456 inf 5 0 3.28301e-07 2.7389e-07,3.91729e-07 0.00616431,0.000121616,-0.0062498,5.82605e-05,-0.00629759 0.000292823,5.04734e-05,0.000320564,3.79268e-05,0.00029098
1302 rs112652199,rs2231485,rs7258823,rs74453701,rs75184451 0 86.9454 inf 5 0 3.28272e-07 2.68913e-07,3.90253e-07 0.0062316,-0.00624412,-0.000112143,-0.000115797,-0.00620471 0.00029564,0.000320879,4.87933e-05,9.53509e-05,0.000288294
1303 rs112652199,rs2231485,rs62128799,rs75184451,rs8107037 0 86.941 inf 5 0 3.2858e-07 2.72053e-07,3.88322e-07 0.00623034,-0.00622237,4.32458e-05,-0.00626553,-0.000104105 0.000293951,0.000319284,3.81265e-05,0.000289396,4.17706e-05
1304 rs112652199,rs2231485,rs34246431,rs74453701,rs75184451 0 86.9387 inf 5 0 3.27957e-07 2.70433e-07,3.93584e-07 0.00623722,-0.00633412,0.000112815,-0.000178287,-0.00628835 0.000295674,0.000324246,5.13628e-05,9.51571e-05,0.000291017
1305 rs112652199,rs12978105,rs2231485,rs62128799,rs75184451 0 86.919 inf 5 0 3.28217e-07 2.74198e-07,3.92395e-07 0.00616433,0.000120326,-0.0062488,5.82146e-05,-0.00629658 0.000292823,5.04734e-05,0.000320564,3.79268e-05,0.00029098
1306 rs112652199,rs2231485,rs55939834,rs74453701,rs75184451 0 86.9016 inf 5 0 3.28146e-07 2.70117e-07,3.89594e-07 0.00629199,-0.00629506,0.000149945,-0.000157406,-0.00624581 0.000297066,0.00032208,6.63974e-05,9.43031e-05,0.00028897
1307 rs112652199,rs2231485,rs35916055,rs62128799,rs75184451 0 86.9004 inf 5 0 3.28158e-07 2.68506e-07,3.9557e-07 0.00616434,-0.00624809,0.000119419,5.81824e-05,-0.00629587 0.000292823,0.000320564,5.04734e-05,3.79268e-05,0.00029098
1308 rs112652199,rs2231485,rs34312839,rs62128799,rs75184451 0 86.8987 inf 5 0 3.28415e-07 2.67902e-07,3.88709e-07 0.00626786,-0.00627974,-0.000111222,3.56003e-05,-0.00629517 0.000295764,0.000322212,4.55153e-05,3.86204e-05,0.000290774
1309 rs112652199,rs2231485,rs74453701,rs75184451,rs79343819 0 86.8986 inf 5 0 3.28137e-07 2.71884e-07,3.81639e-07 0.0062919,-0.00629498,-0.000157394,-0.00624575,0.00014974 0.000297066,0.00032208,9.43031e-05,0.00028897,6.63974e-05
1310 rs10416653,rs112652199,rs2231485,rs74453701,rs75184451 0 86.892 inf 5 0 3.28117e-07 2.70953e-07,3.88149e-07 0.000179396,0.00630214,-0.00630831,-0.000151811,-0.00626126 7.97741e-05,0.000297557,0.000322665,9.42408e-05,0.000289531
1311 rs112652199,rs2231485,rs34159543,rs62128799,rs75184451 0 86.8872 inf 5 0 3.28116e-07 2.7055e-07,3.8544e-07 0.00616435,-0.00624758,0.000118766,5.81592e-05,-0.00629536 0.000292823,0.000320564,5.04734e-05,3.79268e-05,0.00029098
1312 rs112652199,rs11670504,rs2231485,rs74453701,rs75184451 0 86.886 inf 5 0 3.27798e-07 2.72591e-07,3.92476e-07 0.00623824,0.000109415,-0.00633223,-0.000179056,-0.00628492 0.000295685,5.105e-05,0.000324288,9.52549e-05,0.000290934
1313 rs112652199,rs2231485,rs62128799,rs75184451,rs9676881 0 86.8843 inf 5 0 3.28301e-07 2.72344e-07,3.86341e-07 0.00620548,-0.00625133,6.50641e-05,-0.00628866,0.000101457 0.000293276,0.000320643,3.81648e-05,0.0002905,4.21063e-05
1314 rs112652199,rs1465700,rs2231485,rs62128799,rs75184451 0 86.8774 inf 5 0 3.28231e-07 2.73855e-07,3.90561e-07 0.00620886,0.000134262,-0.00618475,9.3704e-06,-0.00623759 0.000293367,5.62176e-05,0.000318378,4.2231e-05,0.000288661
1315 rs112652199,rs11666263,rs2231485,rs62128799,rs75184451 0 86.8744 inf 5 0 3.28336e-07 2.73244e-07,3.90606e-07 0.00620365,0.000100547,-0.00625987,5.49076e-05,-0.00625897 0.000293231,4.1548e-05,0.000321079,3.78865e-05,0.000289231
1316 rs112652199,rs2231485,rs74453701,rs75184451,rs78853431 0 86.8732 inf 5 0 3.2738e-07 2.68313e-07,3.89677e-07 0.0062463,-0.00625919,5.2133e-05,-0.00622971,-0.000205487 0.000295804,0.000321139,0.000138029,0.000288647,0.000102915
1317 rs112652199,rs11878725,rs2231485,rs74453701,rs75184451 0 86.8633 inf 5 0 3.27593e-07 2.71712e-07,3.90324e-07 0.00617649,0.000126872,-0.00629393,-0.000194102,-0.00623363 0.000296599,6.1209e-05,0.000322262,9.66871e-05,0.000288718
1318 rs112652199,rs17697965,rs2231485,rs74453701,rs75184451 0 86.8623 inf 5 0 3.27731e-07 2.708e-07,3.81474e-07 0.00622601,0.000106925,-0.00631708,-0.000153566,-0.00628503 0.000295631,5.04287e-05,0.000323388,9.42559e-05,0.000290998
1319 rs112652199,rs12975591,rs2231485,rs62128799,rs75184451 0 86.8605 inf 5 0 3.28277e-07 2.73207e-07,3.86829e-07 0.00626445,0.000103753,-0.00626973,3.27975e-05,-0.00628313 0.000295665,4.31862e-05,0.000321706,3.88929e-05,0.000290237
1320 rs112652199,rs2231485,rs62128799,rs75184451,rs78853431 0 86.8569 inf 5 0 3.28151e-07 2.72743e-07,3.87135e-07 0.00625265,-0.00625293,4.28972e-05,-0.00621753,-0.000167351 0.000295098,0.000320827,3.81712e-05,0.000288355,7.07929e-05
1321 rs112652199,rs12971603,rs2231485,rs74453701,rs75184451 0 86.8502 inf 5 0 3.27861e-07 2.7345e-07,3.89225e-07 0.00624306,9.31036e-05,-0.00630443,-0.000194751,-0.0062427 0.000295734,4.30113e-05,0.000322618,9.65505e-05,0.000288931
1322 rs112652199,rs2231485,rs74453701,rs75184451,rs76619635 0 86.8501 inf 5 0 3.27541e-07 2.71498e-07,3.87822e-07 0.00617544,-0.00629292,-0.000192275,-0.00623484,0.000126752 0.000296658,0.000322242,9.65342e-05,0.000288759,6.17042e-05
1323 rs112652199,rs183143244,rs2231485,rs74453701,rs75184451 0 86.8462 inf 5 0 3.27979e-07 2.74364e-07,3.90647e-07 0.00628703,0.000350854,-0.00629711,-0.000150348,-0.00625384 0.00029692,0.000159208,0.000322228,9.42352e-05,0.000289283
1324 rs111980498,rs112652199,rs2231485,rs74453701,rs75184451 0 86.827 inf 5 0 3.27851e-07 2.68525e-07,3.89768e-07 0.000277317,0.0063,-0.0063025,-0.000186453,-0.00628867 0.000128322,0.000297601,0.00032253,9.57939e-05,0.000291127
1325 rs112652199,rs2231485,rs62128799,rs75184451,rs930230 0 86.8241 inf 5 0 3.26877e-07 2.6886e-07,3.89511e-07 0.00596104,-0.00621589,6.07415e-05,-0.00625612,0.000272426 0.000311459,0.000319696,3.80475e-05,0.000289622,0.000140931
1326 rs112652199,rs2231485,rs513663,rs74453701,rs75184451 0 86.8231 inf 5 0 3.27713e-07 2.68259e-07,3.88775e-07 0.00623435,-0.0063058,9.32434e-05,-0.000170564,-0.00626404 0.000295656,0.000322774,4.40989e-05,9.47718e-05,0.000289825
1327 rs112652199,rs2231485,rs56202490,rs74453701,rs75184451 0 86.823 inf 5 0 3.27901e-07 2.7229e-07,3.93018e-07 0.00629524,-0.00628671,-0.000138002,-0.000158531,-0.00626802 0.000297329,0.000321847,6.33601e-05,9.43303e-05,0.000289925
1328 rs112652199,rs2231485,rs28382801,rs74453701,rs75184451 0 86.8133 inf 5 0 3.27492e-07 2.70065e-07,3.88557e-07 0.00635225,-0.00635854,-0.000294907,-0.000257286,-0.00619283 0.000302047,0.000326884,0.000144786,0.000108137,0.000288318
1329 rs112652199,rs183143244,rs2231485,rs62128799,rs75184451 0 86.812 inf 5 0 3.28169e-07 2.64116e-07,3.86914e-07 0.00623244,0.000379618,-0.00622406,6.4045e-05,-0.00625816 0.000294154,0.000160212,0.000319471,3.81238e-05,0.000289244
1330 rs112652199,rs2231485,rs4804503,rs74453701,rs75184451 0 86.803 inf 5 0 3.27391e-07 2.68208e-07,3.91577e-07 0.00617676,-0.0062913,0.000123448,-0.000191154,-0.00623396 0.000296658,0.000322242,6.17042e-05,9.65342e-05,0.000288759
1331 rs112652199,rs2231485,rs74453701,rs75184451,rs9797854 0 86.7934 inf 5 0 3.27807e-07 2.72969e-07,3.90004e-07 0.0062178,-0.00621801,-0.000123924,-0.00619971,-9.4638e-05 0.000295656,0.000320885,9.49694e-05,0.00028829,4.40949e-05
1332 rs112652199,rs1808664,rs2231485,rs62128799,rs75184451 0 86.7906 inf 5 0 3.28045e-07 2.70911e-07,3.90454e-07 0.00625588,-9.29449e-05,-0.00622696,7.79922e-05,-0.0063021 0.000295339,3.98715e-05,0.000319633,3.92646e-05,0.000291441
1333 rs112652199,rs138517309,rs2231485,rs62128799,rs75184451 0 86.7818 inf 5 0 3.26709e-07 2.71223e-07,3.87203e-07 0.00596243,0.000270782,-0.00621618,5.99396e-05,-0.00625644 0.000312465,0.00014491,0.000319822,3.80203e-05,0.000289732
1334 rs112652199,rs2231485,rs74453701,rs75184451,rs8105546 0 86.7807 inf 5 0 3.27767e-07 2.73175e-07,3.91098e-07 0.00621765,-0.00621767,-0.00012417,-0.00619926,-9.39026e-05 0.000295657,0.000320888,9.49645e-05,0.000288291,4.40321e-05
1335 rs112652199,rs1560709,rs2231485,rs74453701,rs75184451 0 86.7806 inf 5 0 3.27766e-07 2.70629e-07,3.93873e-07 0.00621765,-9.38961e-05,-0.00621767,-0.000124172,-0.00619926 0.000295657,4.40321e-05,0.000320888,9.49645e-05,0.000288291
1336 rs112652199,rs1560710,rs2231485,rs74453701,rs75184451 0 86.78 inf 5 0 3.27765e-07 2.73422e-07,3.9324e-07 0.00621765,-9.38717e-05,-0.00621767,-0.000124178,-0.00619926 0.000295657,4.40321e-05,0.000320888,9.49645e-05,0.000288291
1337 rs112652199,rs2231485,rs2633973,rs62128799,rs75184451 0 86.7799 inf 5 0 3.28028e-07 2.71603e-07,3.87597e-07 0.00616371,-0.00619103,9.45865e-05,4.915e-05,-0.00623687 0.000292824,0.000318512,4.06704e-05,3.79403e-05,0.000288665
1338 rs112652199,rs151334671,rs2231485,rs62128799,rs75184451 0 86.7757 inf 5 0 3.26689e-07 2.70668e-07,3.86557e-07 0.00596326,0.000269687,-0.00621593,5.99153e-05,-0.00625622 0.000312465,0.00014491,0.000319822,3.80203e-05,0.000289732
1339 rs112652199,rs2231485,rs62128799,rs62128801,rs75184451 0 86.7733 inf 5 0 3.27881e-07 2.70653e-07,3.82279e-07 0.00621063,-0.00618844,8.07336e-06,0.000132287,-0.00624222 0.00029347,0.000318473,4.28964e-05,5.80373e-05,0.000288813
1340 rs112652199,rs11666263,rs2231485,rs74453701,rs75184451 0 86.7722 inf 5 0 3.27667e-07 2.78274e-07,3.97174e-07 0.00623933,8.95525e-05,-0.00630398,-0.000102848,-0.00625433 0.000295698,4.26738e-05,0.000322708,9.67925e-05,0.000289405
1341 rs112652199,rs2231485,rs74453701,rs75184451,rs9797861 0 86.7638 inf 5 0 3.27713e-07 2.69812e-07,3.89935e-07 0.00621772,-0.00621778,-0.000124386,-0.00619927,-9.30938e-05 0.000295657,0.000320888,9.49645e-05,0.000288291,4.40321e-05
1342 rs112652199,rs2231485,rs74453701,rs75184451,rs79362074 0 86.763 inf 5 0 3.27031e-07 2.73124e-07,3.84447e-07 0.00620726,-0.00620462,-0.000337373,-0.00617426,0.000191969 0.000295804,0.000321139,0.000138029,0.000288647,0.000102915
1343 rs112652199,rs12978984,rs2231485,rs74453701,rs75184451 0 86.7616 inf 5 0 3.27428e-07 2.69173e-07,3.84435e-07 0.00621744,0.000100532,-0.00629138,-0.00015297,-0.00627182 0.000295662,4.99168e-05,0.000322226,9.4252e-05,0.000290424
1344 rs112652199,rs146564035,rs2231485,rs62128799,rs75184451 0 86.7587 inf 5 0 3.2798e-07 2.69221e-07,3.89629e-07 0.00616736,-0.000161796,-0.00616642,7.15661e-05,-0.00621464 0.000292822,7.00209e-05,0.000318171,3.86449e-05,0.000288333
1345 rs112652199,rs2231485,rs62128799,rs75184451,rs8112675 0 86.7575 inf 5 0 3.27734e-07 2.7395e-07,3.87496e-07 0.00616548,-0.00623843,6.07778e-05,-0.00628509,0.000109079 0.000292822,0.000320329,3.80081e-05,0.000290657,4.8873e-05
1346 rs112652199,rs1387025,rs2231485,rs74453701,rs75184451 0 86.7544 inf 5 0 3.27512e-07 2.70349e-07,3.90844e-07 0.00623383,8.83373e-05,-0.00629993,-0.000168922,-0.00625904 0.000295655,4.32148e-05,0.000322596,9.47243e-05,0.000289682
1347 rs11085732,rs112652199,rs2231485,rs62128799,rs75184451 0 86.7507 inf 5 0 3.27711e-07 2.71622e-07,3.91841e-07 0.000108923,0.00616548,-0.00623845,6.06941e-05,-0.00628511 4.89681e-05,0.000292822,0.000320345,3.8006e-05,0.000290673
1348 rs112652199,rs139729675,rs2231485,rs74453701,rs75184451 0 86.7493 inf 5 0 3.27646e-07 2.69774e-07,3.89045e-07 0.0062798,-0.000277911,-0.00623314,-0.000154232,-0.00625469 0.000296743,0.000132897,0.000320829,9.4264e-05,0.000289429
1349 rs112652199,rs2231485,rs56121920,rs74453701,rs75184451 0 86.7463 inf 5 0 3.27659e-07 2.67484e-07,3.85044e-07 0.00629111,-0.00628275,-0.000133347,-0.000158057,-0.00626369 0.000297253,0.000321778,6.36341e-05,9.43277e-05,0.000289835
1350 rs112652199,rs2231485,rs74453701,rs75184451,rs8107247 0 86.7462 inf 5 0 3.27658e-07 2.72729e-07,3.85814e-07 0.00621854,-0.00621933,-0.00012472,-0.0062009,-9.26273e-05 0.000295653,0.000320876,9.4958e-05,0.00028829,4.42084e-05
1351 rs112652199,rs2231485,rs59919460,rs74453701,rs75184451 0 86.744 inf 5 0 3.27204e-07 2.70093e-07,3.86951e-07 0.00617846,-0.00628922,0.000119183,-0.000189706,-0.00623282 0.000296658,0.000322242,6.17042e-05,9.65342e-05,0.000288759
1352 rs112652199,rs2231485,rs2288904,rs74453701,rs75184451 0 86.7427 inf 5 0 3.27646e-07 2.69863e-07,3.86412e-07 0.00621802,-0.00621834,-9.22089e-05,-0.000124574,-0.00619974 0.000295656,0.000320885,4.40949e-05,9.49694e-05,0.00028829
1353 rs112652199,rs2231485,rs62128799,rs75184451,rs8110479 0 86.7415 inf 5 0 3.27957e-07 2.72968e-07,3.87828e-07 0.00618184,-0.00616305,4.75836e-05,-0.00621511,-0.000219486 0.000292901,0.000318152,3.79847e-05,0.000288337,9.52877e-05
1354 rs112652199,rs1352426,rs2231485,rs74453701,rs75184451 0 86.7375 inf 5 0 3.27464e-07 2.67141e-07,3.90918e-07 0.00623499,8.72457e-05,-0.00630022,-0.000170127,-0.00625768 0.000295663,4.3042e-05,0.000322642,9.47954e-05,0.000289641
1355 rs112652199,rs140999255,rs2231485,rs62128799,rs75184451 0 86.7365 inf 5 0 3.26565e-07 2.70892e-07,3.91619e-07 0.00596861,0.000262564,-0.00621432,5.97575e-05,-0.0062548 0.000312465,0.00014491,0.000319822,3.80203e-05,0.000289732
1356 rs112652199,rs2231485,rs2360742,rs74453701,rs75184451 0 86.7348 inf 5 0 3.27622e-07 2.72137e-07,3.84536e-07 0.00621841,-0.00621867,-9.18007e-05,-0.000125732,-0.00619873 0.000295654,0.000320882,4.40803e-05,9.49077e-05,0.000288292
1357 rs112652199,rs2231485,rs62128799,rs73496568,rs75184451 0 86.7302 inf 5 0 3.27796e-07 2.72609e-07,3.897e-07 0.00618463,-0.00619192,1.70076e-05,-0.000118069,-0.00621012 0.000292937,0.000318558,4.12812e-05,5.2428e-05,0.000288304
1358 rs10403668,rs112652199,rs2231485,rs62128799,rs75184451 0 86.7269 inf 5 0 3.27758e-07 2.74399e-07,3.90514e-07 0.000125225,0.0062055,-0.00618196,1.28448e-05,-0.00623433 5.59081e-05,0.000293348,0.000318362,4.20929e-05,0.000288637
1359 rs112652199,rs2231485,rs35295222,rs62128799,rs75184451 0 86.72 inf 5 0 3.27742e-07 2.67898e-07,3.90243e-07 0.00623969,-0.00624014,-0.000155427,4.21112e-05,-0.00621533 0.000294664,0.000320415,6.95554e-05,3.82523e-05,0.000288342
1360 rs112652199,rs2231485,rs4804133,rs62128799,rs75184451 0 86.7173 inf 5 0 3.27565e-07 2.68138e-07,3.84331e-07 0.00616566,-0.00624216,0.000111622,6.46553e-05,-0.00628897 0.000292822,0.000320653,5.12925e-05,3.82032e-05,0.000291017
1361 rs112652199,rs12972963,rs2231485,rs74453701,rs75184451 0 86.7171 inf 5 0 3.27565e-07 2.73612e-07,3.90288e-07 0.00621793,-9.0827e-05,-0.0062181,-0.000124991,-0.00619932 0.000295657,4.40321e-05,0.000320888,9.49645e-05,0.000288291
1362 rs112652199,rs2231485,rs62128799,rs62128856,rs75184451 0 86.7142 inf 5 0 3.27718e-07 2.68784e-07,3.89267e-07 0.00620527,-0.0061818,1.30854e-05,0.000124492,-0.00623414 0.000293348,0.000318362,4.20929e-05,5.59081e-05,0.000288637
1363 rs112652199,rs2231485,rs74453701,rs75184451,rs8112355 0 86.7121 inf 5 0 3.2755e-07 2.70807e-07,3.87556e-07 0.00621947,-0.00622046,-0.000126122,-0.00620059,-9.10591e-05 0.000295648,0.000320868,9.49015e-05,0.00028829,4.42562e-05
1364 rs112652199,rs2231485,rs3087969,rs74453701,rs75184451 0 86.7112 inf 5 0 3.27546e-07 2.69911e-07,3.85123e-07 0.00621815,-0.00621855,-9.06686e-05,-0.000124986,-0.00619976 0.000295656,0.000320885,4.40949e-05,9.49694e-05,0.00028829
1365 rs112652199,rs1560711,rs2231485,rs74453701,rs75184451 0 86.7086 inf 5 0 3.27538e-07 2.70692e-07,3.88117e-07 0.00621797,-9.04112e-05,-0.00621816,-0.000125102,-0.00619933 0.000295657,4.40321e-05,0.000320888,9.49645e-05,0.000288291
1366 rs112652199,rs2231485,rs477174,rs74453701,rs75184451 0 86.7053 inf 5 0 3.27346e-07 2.69733e-07,3.89625e-07 0.00623496,-0.00630193,8.71275e-05,-0.00017059,-0.00625919 0.000295664,0.000322815,4.39117e-05,9.4846e-05,0.000289776
1367 rs112652199,rs115347026,rs2231485,rs62128799,rs75184451 0 86.7052 inf 5 0 3.27695e-07 2.73809e-07,3.9299e-07 0.00623919,-0.000154362,-0.00623956,4.21922e-05,-0.00621524 0.000294664,6.95554e-05,0.000320415,3.82523e-05,0.000288342
1368 rs112652199,rs2231485,rs2885055,rs74453701,rs75184451 0 86.7033 inf 5 0 3.27522e-07 2.69717e-07,3.84179e-07 0.00621871,-0.00621959,-9.05166e-05,-0.000125278,-0.0062009 0.000295653,0.000320876,4.42084e-05,9.4958e-05,0.00028829
1369 rs112652199,rs2231485,rs62128799,rs75184451,rs9797854 0 86.6998 inf 5 0 3.27827e-07 2.73917e-07,3.85657e-07 0.0061686,-0.00615379,4.99199e-05,-0.00619996,-9.90855e-05 0.000292824,0.000318132,3.7926e-05,0.000288286,4.38014e-05
1370 rs112652199,rs2231485,rs4548995,rs74453701,rs75184451 0 86.6995 inf 5 0 3.2751e-07 2.74262e-07,3.93552e-07 0.00621876,-0.00621932,-9.01958e-05,-0.000126104,-0.00619921 0.000295653,0.000320878,4.41429e-05,9.49119e-05,0.000288291
1371 rs112652199,rs2043306,rs2231485,rs74453701,rs75184451 0 86.6992 inf 5 0 3.27516e-07 2.72051e-07,3.88246e-07 0.00625225,-0.000182207,-0.00626422,-0.000143205,-0.00622363 0.000295907,8.90766e-05,0.000321239,9.42801e-05,0.000288501
1372 rs112652199,rs2231485,rs34246431,rs62128799,rs75184451 0 86.6989 inf 5 0 3.27506e-07 2.68675e-07,3.83461e-07 0.00616566,-0.00624137,0.000110616,6.45587e-05,-0.00628819 0.000292822,0.000320653,5.12925e-05,3.82032e-05,0.000291017
1373 rs112652199,rs12983665,rs2231485,rs62128799,rs75184451 0 86.6963 inf 5 0 3.27549e-07 2.73134e-07,3.89999e-07 0.00616615,0.000105354,-0.00623623,5.99025e-05,-0.00628173 0.000292822,4.85264e-05,0.000320334,3.79839e-05,0.000290592
1374 rs10414622,rs112652199,rs2231485,rs74453701,rs75184451 0 86.6962 inf 5 0 3.27499e-07 2.72437e-07,3.85162e-07 -8.97972e-05,0.00621802,-0.00621825,-0.000125266,-0.00619934 4.40321e-05,0.000295657,0.000320888,9.49645e-05,0.000288291
1375 rs112652199,rs2043305,rs2231485,rs74453701,rs75184451 0 86.6937 inf 5 0 3.27492e-07 2.68896e-07,3.85355e-07 0.00621895,-9.01705e-05,-0.00622006,-0.000125353,-0.00620131 0.000295652,4.42727e-05,0.000320872,9.49611e-05,0.00028829
1376 rs112652199,rs17697965,rs2231485,rs62128799,rs75184451 0 86.6936 inf 5 0 3.27502e-07 2.74207e-07,3.84745e-07 0.0061645,0.000108786,-0.00623978,5.78044e-05,-0.00628755 0.000292823,5.04734e-05,0.000320564,3.79268e-05,0.00029098
1377 rs112652199,rs2231485,rs62128799,rs73007345,rs75184451 0 86.6924 inf 5 0 3.27624e-07 2.75956e-07,3.86838e-07 0.00620932,-0.00618751,9.91825e-06,0.000128856,-0.00623866 0.00029348,0.00031848,4.28615e-05,5.86831e-05,0.000288757
1378 rs112652199,rs2231485,rs35295222,rs74453701,rs75184451 0 86.6918 inf 5 0 3.26915e-07 2.70863e-07,3.86471e-07 0.00623853,-0.00625087,-0.000172883,1.36296e-05,-0.00622328 0.000295709,0.000321014,9.50085e-05,0.000129968,0.000288548
1379 rs112652199,rs2231485,rs74453701,rs75184451,rs8107248 0 86.6917 inf 5 0 3.27485e-07 2.74031e-07,3.9263e-07 0.00621876,-0.00621967,-0.000125432,-0.0062009,-8.99378e-05 0.000295653,0.000320876,9.4958e-05,0.00028829,4.42084e-05
1380 rs112652199,rs117281937,rs2231485,rs62128799,rs75184451 0 86.6857 inf 5 0 3.27633e-07 2.71722e-07,3.88111e-07 0.00623852,-0.000152943,-0.00623878,4.23001e-05,-0.00621512 0.000294664,6.95554e-05,0.000320415,3.82523e-05,0.000288342
1381 rs112652199,rs2231485,rs62128799,rs75184451,rs8105546 0 86.6851 inf 5 0 3.2778e-07 2.69626e-07,3.8536e-07 0.00616833,-0.00615333,4.9881e-05,-0.00619951,-9.82923e-05 0.000292824,0.000318132,3.79274e-05,0.000288287,4.37429e-05
1382 rs112652199,rs1560709,rs2231485,rs62128799,rs75184451 0 86.6849 inf 5 0 3.2778e-07 2.69546e-07,3.92572e-07 0.00616833,-9.82859e-05,-0.00615333,4.98813e-05,-0.00619951 0.000292824,4.37429e-05,0.000318132,3.79274e-05,0.000288287
1383 rs112652199,rs1560710,rs2231485,rs62128799,rs75184451 0 86.6844 inf 5 0 3.27778e-07 2.70538e-07,3.87226e-07 0.00616833,-9.82619e-05,-0.00615333,4.98823e-05,-0.00619952 0.000292824,4.37429e-05,0.000318132,3.79274e-05,0.000288287
1384 rs10416653,rs112652199,rs2231485,rs62128799,rs75184451 0 86.6821 inf 5 0 3.27759e-07 2.71185e-07,3.86546e-07 0.000178709,0.00624087,-0.00623061,5.45796e-05,-0.00626242 7.97706e-05,0.000294714,0.000319925,3.78855e-05,0.000289527
1385 rs112652199,rs117039536,rs2231485,rs74453701,rs75184451 0 86.6808 inf 5 0 3.27455e-07 2.70836e-07,3.84593e-07 0.006275,0.000218293,-0.0062728,-0.0001597,-0.00624047 0.000296616,0.000107861,0.000321493,9.43754e-05,0.000288947
1386 rs112652199,rs2231485,rs62128799,rs75184451,rs77793651 0 86.6803 inf 5 0 3.27599e-07 2.66288e-07,3.93695e-07 0.00624522,-0.00624471,4.29885e-05,-0.00621764,-0.000156162 0.000295042,0.000320774,3.82135e-05,0.000288368,7.13816e-05
1387 rs112652199,rs1465702,rs2231485,rs74453701,rs75184451 0 86.6796 inf 5 0 3.27454e-07 2.71837e-07,3.91506e-07 0.00625197,-0.000180229,-0.00626386,-0.00014327,-0.00622339 0.000295907,8.90766e-05,0.000321239,9.42801e-05,0.000288501
1388 rs112652199,rs2231485,rs4024546,rs74453701,rs75184451 0 86.6761 inf 5 0 3.27443e-07 2.72692e-07,3.84852e-07 0.00625192,-0.00626379,-0.000179874,-0.000143282,-0.00622334 0.000295907,0.000321239,8.90766e-05,9.42801e-05,0.000288501
1389 rs112652199,rs146564035,rs2231485,rs74453701,rs75184451 0 86.6754 inf 5 0 3.27435e-07 2.70456e-07,3.86421e-07 0.00622748,-0.000138449,-0.00624528,-0.000153083,-0.00621342 0.000295631,6.86568e-05,0.000320906,9.42531e-05,0.000288355
1390 rs112652199,rs115347026,rs2231485,rs74453701,rs75184451 0 86.6753 inf 5 0 3.26863e-07 2.70781e-07,3.84567e-07 0.00623838,-0.000170896,-0.00625064,1.17579e-05,-0.00622303 0.000295709,9.50085e-05,0.000321014,0.000129968,0.000288548
1391 rs112652199,rs2231485,rs62128799,rs75184451,rs8107247 0 86.6712 inf 5 0 3.27738e-07 2.70068e-07,3.87317e-07 0.00616918,-0.00615453,5.14244e-05,-0.00620103,-9.80161e-05 0.000292825,0.000318132,3.79011e-05,0.000288284,4.38907e-05
1392 rs112652199,rs2231485,rs62128799,rs75184451,rs9797861 0 86.6674 inf 5 0 3.27724e-07 2.7661e-07,3.89378e-07 0.00616831,-0.00615334,4.9914e-05,-0.00619954,-9.74941e-05 0.000292824,0.000318132,3.79274e-05,0.000288287,4.37429e-05
1393 rs112652199,rs2231485,rs62128799,rs75184451,rs9749588 0 86.6637 inf 5 0 3.27575e-07 2.70424e-07,3.8458e-07 0.00623558,-0.00623575,4.24504e-05,-0.00621548,-0.000151749 0.000294548,0.000320291,3.82492e-05,0.000288347,6.96251e-05
1394 rs112652199,rs2231485,rs74453701,rs75184451,rs77793651 0 86.6593 inf 5 0 3.26743e-07 2.66869e-07,3.88769e-07 0.00624379,-0.00625543,1.96636e-05,-0.00622666,-0.000177246 0.000295803,0.000321132,0.000134914,0.000288661,0.000101316
1395 rs112652199,rs141567219,rs2231485,rs62128799,rs75184451 0 86.6588 inf 5 0 3.27548e-07 2.70709e-07,3.96729e-07 0.00623759,-0.000150976,-0.0062377,4.24498e-05,-0.00621496 0.000294664,6.95554e-05,0.000320415,3.82523e-05,0.000288342
1396 rs112652199,rs2231485,rs74453701,rs75184451,rs8107703 0 86.6562 inf 5 0 3.2738e-07 2.69871e-07,3.87072e-07 0.00625162,-0.00626342,-0.000143349,-0.00622309,-0.00017784 0.000295907,0.000321239,9.42801e-05,0.000288501,8.90766e-05
1397 rs112652199,rs117281937,rs2231485,rs74453701,rs75184451 0 86.6537 inf 5 0 3.26795e-07 2.70664e-07,3.8799e-07 0.00623819,-0.000168249,-0.00625034,9.26416e-06,-0.00622269 0.000295709,9.50085e-05,0.000321014,0.000129968,0.000288548
1398 rs111817537,rs112652199,rs2231485,rs74453701,rs75184451 0 86.6523 inf 5 0 3.27351e-07 2.70271e-07,3.92596e-07 -9.4218e-05,0.006215,-0.0062182,-0.000122857,-0.00619112 4.74389e-05,0.000295684,0.000320892,9.51657e-05,0.000288333
1399 rs112652199,rs2231485,rs2633971,rs74453701,rs75184451 0 86.6506 inf 5 0 3.27172e-07 2.71891e-07,3.91131e-07 0.00622476,-0.00628908,8.41114e-05,-0.000149265,-0.00625918 0.000295632,0.000322252,4.38197e-05,9.42339e-05,0.000289876
1400 rs112652199,rs1968445,rs2231485,rs74453701,rs75184451 0 86.6485 inf 5 0 3.27355e-07 2.73901e-07,3.89181e-07 0.00625151,-0.000177045,-0.00626328,-0.000143376,-0.00622299 0.000295907,8.90766e-05,0.000321239,9.42801e-05,0.000288501
1401 rs112652199,rs2231485,rs74453701,rs75184451,rs8109681 0 86.6478 inf 5 0 3.27346e-07 2.71898e-07,3.82514e-07 0.00621878,-0.00621925,-0.000126843,-0.00619884,-8.74615e-05 0.000295654,0.000320882,9.49077e-05,0.000288292,4.40803e-05
1402 rs112652199,rs2231485,rs2288904,rs62128799,rs75184451 0 86.6467 inf 5 0 3.27659e-07 2.69138e-07,3.88939e-07 0.00616854,-0.00615382,-9.66887e-05,5.00171e-05,-0.00620002 0.000292824,0.000318132,4.38014e-05,3.7926e-05,0.000288286
1403 rs112652199,rs117196614,rs2231485,rs74453701,rs75184451 0 86.6447 inf 5 0 3.27341e-07 2.70765e-07,3.8346e-07 0.006274,0.000213806,-0.00627194,-0.000159485,-0.00623966 0.000296616,0.000107861,0.000321493,9.43754e-05,0.000288947
1404 rs112652199,rs11878494,rs2231485,rs62128799,rs75184451 0 86.6434 inf 5 0 3.2751e-07 2.68152e-07,3.85432e-07 0.00623489,-0.000150246,-0.00623494,4.25642e-05,-0.00621535 0.000294548,6.96251e-05,0.000320291,3.82492e-05,0.000288347
1405 rs112652199,rs2231485,rs2360742,rs62128799,rs75184451 0 86.639 inf 5 0 3.27635e-07 2.72794e-07,3.93915e-07 0.00616848,-0.00615354,-9.63429e-05,5.05009e-05,-0.00619896 0.000292824,0.000318132,4.38046e-05,3.79166e-05,0.000288288
1406 rs10426276,rs112652199,rs2231485,rs74453701,rs75184451 0 86.6381 inf 5 0 3.27323e-07 2.69529e-07,3.84697e-07 -0.000175975,0.00625136,-0.00626308,-0.000143411,-0.00622286 8.90766e-05,0.000295907,0.000321239,9.42801e-05,0.000288501
1407 rs112652199,rs2231485,rs3760647,rs74453701,rs75184451 0 86.6355 inf 5 0 3.27313e-07 2.75321e-07,3.90258e-07 0.00621923,-0.00622594,-8.28842e-05,-0.00013312,-0.00619935 0.000295651,0.000320838,4.20304e-05,9.45879e-05,0.000288291
1408 rs112652199,rs11670504,rs2231485,rs62128799,rs75184451 0 86.6353 inf 5 0 3.27315e-07 2.71516e-07,3.87675e-07 0.00616632,0.000106499,-0.00623861,6.42831e-05,-0.00628429 0.000292822,5.09316e-05,0.000320645,3.82061e-05,0.000290934
1409 rs112652199,rs2231485,rs62128799,rs75184451,rs8112355 0 86.6311 inf 5 0 3.27611e-07 2.74935e-07,3.85735e-07 0.00616953,-0.00615504,5.16026e-05,-0.00620077,-9.63408e-05 0.000292826,0.000318132,3.78993e-05,0.000288285,4.39623e-05
1410 rs10413128,rs112652199,rs2231485,rs74453701,rs75184451 0 86.6292 inf 5 0 3.27281e-07 2.72409e-07,3.846e-07 8.62794e-05,0.00622916,-0.00622611,-0.000131603,-0.00619794 4.40145e-05,0.000295635,0.000320837,9.46626e-05,0.000288294
1411 rs112652199,rs2231485,rs62131902,rs74453701,rs75184451 0 86.6292 inf 5 0 3.27284e-07 2.70152e-07,3.92747e-07 0.0062462,-0.0062339,0.00010407,-0.000138999,-0.00621267 0.000295808,0.000320831,5.30585e-05,9.43785e-05,0.00028835
1412 rs10423320,rs112652199,rs2231485,rs62128799,rs75184451 0 86.6288 inf 5 0 3.27422e-07 2.68674e-07,3.89604e-07 0.000124883,0.00620799,-0.0061865,1.12755e-05,-0.00623755 5.86831e-05,0.00029348,0.00031848,4.28615e-05,0.000288757
1413 rs112652199,rs2231485,rs4804134,rs74453701,rs75184451 0 86.628 inf 5 0 3.27112e-07 2.72202e-07,3.86517e-07 0.0062368,-0.00630034,8.2621e-05,-0.000172182,-0.00625495 0.000295684,0.000322906,4.35657e-05,9.5007e-05,0.000289688
1414 rs112652199,rs2231485,rs34197572,rs62128799,rs75184451 0 86.6276 inf 5 0 3.27449e-07 2.73068e-07,3.89645e-07 0.00623649,-0.00623643,-0.000148656,4.26263e-05,-0.00621476 0.000294664,0.000320415,6.95554e-05,3.82523e-05,0.000288342
1415 rs112652199,rs2231485,rs3087969,rs62128799,rs75184451 0 86.6268 inf 5 0 3.27596e-07 2.68994e-07,3.84289e-07 0.0061686,-0.00615367,-9.57398e-05,5.09247e-05,-0.00619992 0.000292824,0.000318132,4.37823e-05,3.79094e-05,0.000288286
1416 rs112652199,rs2231485,rs2885055,rs62128799,rs75184451 0 86.6257 inf 5 0 3.27594e-07 2.71469e-07,3.87963e-07 0.00616912,-0.00615454,-9.59356e-05,5.14777e-05,-0.00620106 0.000292825,0.000318132,4.38907e-05,3.79011e-05,0.000288284
1417 rs112652199,rs141567219,rs2231485,rs74453701,rs75184451 0 86.6244 inf 5 0 3.26702e-07 2.68068e-07,3.86253e-07 0.00623793,-0.000164579,-0.00624992,5.80683e-06,-0.00622221 0.000295709,9.50085e-05,0.000321014,0.000129968,0.000288548
1418 rs112652199,rs2231485,rs74453701,rs75184451,rs8113274 0 86.6236 inf 5 0 3.27263e-07 2.71118e-07,3.88809e-07 0.00622863,-0.0062253,-0.00013173,-0.00619725,8.58747e-05 0.000295633,0.000320841,9.46594e-05,0.000288296,4.39591e-05
1419 rs112652199,rs2231485,rs62128799,rs75184451,rs78256348 0 86.6226 inf 5 0 3.27452e-07 2.72304e-07,3.85737e-07 0.00618,-0.00618589,1.83192e-05,-0.00620622,-0.000112824 0.000292893,0.000318463,4.13853e-05,0.000288289,5.27686e-05
1420 rs112652199,rs2231485,rs74453701,rs75184451,rs8109412 0 86.6205 inf 5 0 3.27259e-07 2.74761e-07,3.86085e-07 0.0062189,-0.00621944,-0.000127205,-0.00619888,-8.605e-05 0.000295654,0.000320882,9.49077e-05,0.000288292,4.40803e-05
1421 rs112652199,rs2231485,rs74453701,rs75184451,rs9749588 0 86.6186 inf 5 0 3.26727e-07 2.70088e-07,3.90791e-07 0.00623707,-0.006249,-1.0536e-06,-0.00622211,-0.00016188 0.000295697,0.000320994,0.000126925,0.000288543,9.28848e-05
1422 rs112652199,rs12972963,rs2231485,rs62128799,rs75184451 0 86.6184 inf 5 0 3.27569e-07 2.68391e-07,3.86165e-07 0.00616826,-9.5257e-05,-0.00615338,5.00063e-05,-0.0061996 0.000292824,4.37429e-05,0.000318132,3.79274e-05,0.000288287
1423 rs112652199,rs2043305,rs2231485,rs62128799,rs75184451 0 86.6166 inf 5 0 3.27565e-07 2.7314e-07,3.86606e-07 0.00616934,-9.5652e-05,-0.00615498,5.15399e-05,-0.00620149 0.000292826,4.39522e-05,0.000318132,3.79004e-05,0.000288284
1424 rs112652199,rs2231485,rs62128799,rs62128850,rs75184451 0 86.6156 inf 5 0 3.27372e-07 2.74926e-07,3.89781e-07 0.00620228,-0.00618118,1.01362e-05,0.000123987,-0.00623397 0.000293321,0.000318377,4.31951e-05,5.87385e-05,0.000288672
1425 rs112652199,rs2231485,rs62128799,rs75184451,rs8107248 0 86.6134 inf 5 0 3.27555e-07 2.73325e-07,3.86284e-07 0.0061691,-0.00615454,5.14923e-05,-0.00620107,-9.53651e-05 0.000292825,0.000318132,3.79011e-05,0.000288284,4.38907e-05
1426 rs112652199,rs1808664,rs2231485,rs74453701,rs75184451 0 86.6119 inf 5 0 3.27219e-07 2.73763e-07,3.89524e-07 0.00629946,-7.45792e-05,-0.0062954,-0.000156254,-0.00628334 0.000298045,3.84984e-05,0.000322547,9.43033e-05,0.000291403
1427 rs112652199,rs1560711,rs2231485,rs62128799,rs75184451 0 86.6096 inf 5 0 3.27541e-07 2.71549e-07,3.90379e-07 0.00616825,-9.48467e-05,-0.00615338,5.00232e-05,-0.00619961 0.000292824,4.37429e-05,0.000318132,3.79274e-05,0.000288287
1428 rs112652199,rs2231485,rs74453701,rs75184451,rs8113212 0 86.609 inf 5 0 3.27229e-07 2.7046e-07,3.86273e-07 0.00621934,-0.00622602,-0.000133375,-0.00619938,-8.1574e-05 0.000295651,0.000320838,9.45879e-05,0.000288291,4.20304e-05
1429 rs112652199,rs12979469,rs2231485,rs74453701,rs75184451 0 86.6078 inf 5 0 3.27225e-07 2.7077e-07,3.8926e-07 0.00621935,-8.15148e-05,-0.00622602,-0.000133386,-0.00619938 0.000295651,4.20304e-05,0.000320838,9.45879e-05,0.000288291
1430 rs112652199,rs115075894,rs2231485,rs62128799,rs75184451 0 86.607 inf 5 0 3.27507e-07 2.71023e-07,3.87538e-07 0.00619788,-0.000222906,-0.00617293,6.9763e-05,-0.00622453 0.000293191,0.000103344,0.000318242,3.85883e-05,0.000288467
1431 rs112652199,rs2231485,rs62128799,rs7258823,rs75184451 0 86.605 inf 5 0 3.27394e-07 2.72344e-07,3.86466e-07 0.006183,-0.00618906,1.8497e-05,-0.000111676,-0.00620899 0.00029293,0.000318542,4.14135e-05,5.27137e-05,0.000288301
1432 rs112652199,rs2231485,rs34256230,rs62128799,rs75184451 0 86.6034 inf 5 0 3.27372e-07 2.7171e-07,3.86847e-07 0.00623563,-0.00623543,-0.000146833,4.27651e-05,-0.00621461 0.000294664,0.000320415,6.95554e-05,3.82523e-05,0.000288342
1433 rs112652199,rs2231485,rs4548995,rs62128799,rs75184451 0 86.6034 inf 5 0 3.27522e-07 2.71429e-07,3.88372e-07 0.00616869,-0.00615402,-9.48242e-05,5.06207e-05,-0.00619947 0.000292824,0.000318132,4.38635e-05,3.79154e-05,0.000288287
1434 rs112652199,rs2231485,rs34346015,rs62128799,rs75184451 0 86.6034 inf 5 0 3.27372e-07 2.67673e-07,3.90226e-07 0.00623563,-0.00623542,-0.000146829,4.27654e-05,-0.00621461 0.000294664,0.000320415,6.95554e-05,3.82523e-05,0.000288342
1435 rs112652199,rs2231485,rs4804138,rs74453701,rs75184451 0 86.6016 inf 5 0 3.27207e-07 2.72906e-07,3.8577e-07 0.00625159,-0.0062627,-0.0001704,-0.000143644,-0.00622288 0.000295924,0.000321247,8.81761e-05,9.42784e-05,0.000288511
1436 rs112652199,rs2231485,rs2358681,rs74453701,rs75184451 0 86.6007 inf 5 0 3.27022e-07 2.71354e-07,3.87746e-07 0.00623546,-0.00629793,8.12301e-05,-0.000170429,-0.00625444 0.000295673,0.000322837,4.3631e-05,9.49184e-05,0.000289713
1437 rs112652199,rs11878494,rs2231485,rs74453701,rs75184451 0 86.5969 inf 5 0 3.26659e-07 2.71184e-07,3.89772e-07 0.00623689,-0.000159204,-0.00624871,-3.50267e-06,-0.00622176 0.000295697,9.28848e-05,0.000320994,0.000126925,0.000288543
1438 rs10414622,rs112652199,rs2231485,rs62128799,rs75184451 0 86.5966 inf 5 0 3.275e-07 2.7278e-07,3.84436e-07 -9.42408e-05,0.00616824,-0.00615339,5.00482e-05,-0.00619963 4.37429e-05,0.000292824,0.000318132,3.79274e-05,0.000288287
1439 rs112652199,rs2231485,rs74453701,rs75184451,rs8113381 0 86.5924 inf 5 0 3.27164e-07 2.73808e-07,3.87138e-07 0.00622858,-0.00622541,-0.000132062,-0.00619732,8.42468e-05 0.000295633,0.000320841,9.46594e-05,0.000288296,4.39591e-05
1440 rs112652199,rs12978984,rs2231485,rs62128799,rs75184451 0 86.5919 inf 5 0 3.27197e-07 2.66994e-07,3.86625e-07 0.006156,0.000102403,-0.00621403,5.74898e-05,-0.00627419 0.000292864,4.99594e-05,0.00031944,3.7924e-05,0.000290406
1441 rs112652199,rs2231485,rs74453701,rs74761821,rs75184451 0 86.5917 inf 5 0 3.27169e-07 2.73327e-07,3.83514e-07 0.00628728,-0.00628497,-0.000159185,-0.000123232,-0.00626016 0.000297345,0.00032206,9.43763e-05,6.42475e-05,0.000289932
1442 rs112652199,rs2231485,rs34197572,rs74453701,rs75184451 0 86.5905 inf 5 0 3.26595e-07 2.68738e-07,3.85833e-07 0.00623762,-0.00624942,-0.00016025,1.72811e-06,-0.00622166 0.000295709,0.000321014,9.50085e-05,0.000129968,0.000288548
1443 rs112652199,rs1560712,rs2231485,rs74453701,rs75184451 0 86.59 inf 5 0 3.2717e-07 2.69069e-07,3.81154e-07 0.00625063,-0.000170898,-0.00626216,-0.000143579,-0.00622223 0.000295907,8.90766e-05,0.000321239,9.42801e-05,0.000288501
1444 rs112652199,rs2231485,rs3826708,rs62128799,rs75184451 0 86.5879 inf 5 0 3.27318e-07 2.69743e-07,3.89816e-07 0.00620291,-0.00618017,0.000116962,1.55563e-05,-0.00623222 0.000293348,0.000318362,5.59081e-05,4.20929e-05,0.000288637
1445 rs112652199,rs2231485,rs74453701,rs75184451,rs892078 0 86.5847 inf 5 0 3.27144e-07 2.69519e-07,3.87759e-07 0.00628773,-0.00627581,-0.000159441,-0.00625871,-0.000120035 0.000297387,0.000321687,9.43852e-05,0.000289868,6.28853e-05
1446 rs112652199,rs2231485,rs3745247,rs62128799,rs75184451 0 86.5807 inf 5 0 3.27295e-07 2.74368e-07,3.89966e-07 0.00620277,-0.00618008,0.000116519,1.57016e-05,-0.00623211 0.000293348,0.000318362,5.59081e-05,4.20929e-05,0.000288637
1447 rs112652199,rs2231485,rs513663,rs62128799,rs75184451 0 86.5741 inf 5 0 3.27235e-07 2.70966e-07,3.91568e-07 0.00616579,-0.00621724,9.07972e-05,6.06417e-05,-0.00626401 0.000292822,0.000319567,4.40096e-05,3.80235e-05,0.000289828
1448 rs112652199,rs2231485,rs74453701,rs75184451,rs892080 0 86.5652 inf 5 0 3.27092e-07 2.70941e-07,3.83754e-07 0.00625025,-0.00626167,-0.000143668,-0.0062219,-0.000168233 0.000295907,0.000321239,9.42801e-05,0.000288501,8.90766e-05
1449 rs112652199,rs2231485,rs34256230,rs74453701,rs75184451 0 86.5646 inf 5 0 3.26512e-07 2.67713e-07,3.88883e-07 0.00623738,-0.00624903,-0.000156848,-1.4768e-06,-0.00622122 0.000295709,0.000321014,9.50085e-05,0.000129968,0.000288548
1450 rs112652199,rs2231485,rs34346015,rs74453701,rs75184451 0 86.5645 inf 5 0 3.26512e-07 2.70983e-07,3.92634e-07 0.00623738,-0.00624903,-0.00015684,-1.48386e-06,-0.00622122 0.000295709,0.000321014,9.50085e-05,0.000129968,0.000288548
1451 rs112652199,rs2231485,rs35041134,rs62128799,rs75184451 0 86.5531 inf 5 0 3.26989e-07 2.68851e-07,3.90479e-07 0.00619172,-0.00616765,-0.000110535,0.000117171,-0.00622569 0.000293107,0.000318198,5.59807e-05,4.96065e-05,0.000288525
1452 rs112652199,rs2231485,rs3843750,rs74453701,rs75184451 0 86.5507 inf 5 0 3.27045e-07 2.71565e-07,3.8562e-07 0.006204,-0.00619608,-7.20555e-05,-0.000139962,-0.00618188 0.000295867,0.000321369,3.85182e-05,9.43644e-05,0.000288471
1453 rs112652199,rs11879158,rs2231485,rs62128799,rs75184451 0 86.5504 inf 5 0 3.27215e-07 2.72789e-07,3.87779e-07 0.00623166,-0.00014317,-0.00623117,4.30999e-05,-0.00621474 0.000294548,6.96251e-05,0.000320291,3.82492e-05,0.000288347
1454 rs112652199,rs2231485,rs62128799,rs75184451,rs8109681 0 86.5477 inf 5 0 3.27345e-07 2.695e-07,3.86906e-07 0.00616838,-0.0061536,5.06538e-05,-0.00619912,-9.20578e-05 0.000292824,0.000318132,3.79166e-05,0.000288288,4.38046e-05
1455 rs112652199,rs2231485,rs74453701,rs75184451,rs8106361 0 86.5469 inf 5 0 3.27027e-07 2.70374e-07,3.86768e-07 0.00628178,-0.00627534,-0.000158982,-0.0062529,-0.000117473 0.000297135,0.00032171,9.43786e-05,0.000289629,6.30289e-05
1456 rs112652199,rs2231485,rs34777454,rs62128799,rs75184451 0 86.5463 inf 5 0 3.27203e-07 2.72426e-07,3.84205e-07 0.00623151,-0.006231,-0.000142851,4.31239e-05,-0.00621471 0.000294548,0.000320291,6.96251e-05,3.82492e-05,0.000288347
1457 rs112652199,rs12979378,rs2231485,rs62128799,rs75184451 0 86.537 inf 5 0 3.26935e-07 2.73597e-07,3.8813e-07 0.00619138,-0.000109499,-0.00616756,0.000116812,-0.00622554 0.000293106,5.60174e-05,0.000318198,4.96973e-05,0.000288527
1458 rs112652199,rs2231485,rs55939834,rs62128799,rs75184451 0 86.5351 inf 5 0 3.27289e-07 2.71538e-07,3.89397e-07 0.00622324,-0.00621192,0.000138641,4.71766e-05,-0.00624515 0.000294102,0.000319311,6.65919e-05,3.80233e-05,0.000289015
1459 rs112652199,rs2231485,rs62128799,rs75184451,rs79343819 0 86.5323 inf 5 0 3.2728e-07 2.69292e-07,3.87643e-07 0.00622316,-0.00621183,4.71867e-05,-0.00624509,0.000138434 0.000294102,0.000319311,3.80233e-05,0.000289015,6.65919e-05
1460 rs112652199,rs2231485,rs35597394,rs62128799,rs75184451 0 86.5286 inf 5 0 3.27146e-07 2.69286e-07,3.9175e-07 0.00623088,-0.00623026,-0.00014146,4.32293e-05,-0.00621459 0.000294548,0.000320291,6.96251e-05,3.82492e-05,0.000288347
1461 rs112652199,rs2231485,rs6511703,rs74453701,rs75184451 0 86.5226 inf 5 0 3.26942e-07 2.696e-07,3.85153e-07 0.00622492,-0.00622104,8.00476e-05,-0.000132406,-0.00619416 0.000295631,0.000320873,4.37325e-05,9.46817e-05,0.000288314
1462 rs112652199,rs2231485,rs62128799,rs75184451,rs8109412 0 86.5189 inf 5 0 3.27254e-07 2.71714e-07,3.87321e-07 0.00616834,-0.00615361,5.07035e-05,-0.00619917,-9.06638e-05 0.000292824,0.000318132,3.79166e-05,0.000288288,4.38046e-05
1463 rs112652199,rs1560708,rs2231485,rs74453701,rs75184451 0 86.5169 inf 5 0 3.2694e-07 2.7074e-07,3.84689e-07 0.00620375,-6.93095e-05,-0.00619863,-0.000143783,-0.00618112 0.000295883,3.78894e-05,0.000321314,9.42811e-05,0.000288495
1464 rs112652199,rs2231485,rs74453701,rs75184451,rs78916770 0 86.5134 inf 5 0 3.26916e-07 2.71248e-07,3.88113e-07 0.00627602,-0.00627708,-0.000147746,-0.00623725,0.000116211 0.000296899,0.000321826,9.42374e-05,0.000288975,6.38556e-05
1465 rs112652199,rs11666992,rs2231485,rs62128799,rs75184451 0 86.5102 inf 5 0 3.27167e-07 2.73009e-07,3.89422e-07 0.00621947,0.000143815,-0.00621344,7.59797e-05,-0.00624196 0.000293986,7.05252e-05,0.000319428,3.93963e-05,0.000288937
1466 rs112652199,rs1560707,rs2231485,rs74453701,rs75184451 0 86.5021 inf 5 0 3.26892e-07 2.6791e-07,3.84205e-07 0.0062035,-6.8484e-05,-0.00619788,-0.000142808,-0.00618126 0.000295895,3.78287e-05,0.000321348,9.43009e-05,0.000288497
1467 rs112652199,rs2231485,rs6511702,rs74453701,rs75184451 0 86.5018 inf 5 0 3.2689e-07 2.73399e-07,3.85803e-07 0.00624997,-0.00626068,-0.000159564,-0.000144,-0.00622149 0.000295924,0.000321247,8.81761e-05,9.42784e-05,0.000288511
1468 rs112652199,rs2231485,rs35817519,rs62128799,rs75184451 0 86.5017 inf 5 0 3.27061e-07 2.6689e-07,3.83873e-07 0.0062299,-0.00622912,-0.000139321,4.33912e-05,-0.00621441 0.000294548,0.000320291,6.96251e-05,3.82492e-05,0.000288347
1469 rs112652199,rs11879158,rs2231485,rs74453701,rs75184451 0 86.5 inf 5 0 3.26351e-07 2.71485e-07,3.90235e-07 0.00623604,-0.000146611,-0.0062473,-1.50309e-05,-0.00622012 0.000295697,9.28848e-05,0.000320994,0.000126925,0.000288543
1470 rs112652199,rs2043306,rs2231485,rs62128799,rs75184451 0 86.4962 inf 5 0 3.2718e-07 2.71011e-07,3.88791e-07 0.00619467,-0.00018209,-0.00619124,5.11303e-05,-0.00622498 0.000293153,8.90914e-05,0.00031863,3.79093e-05,0.000288496
1471 rs112652199,rs2231485,rs34777454,rs74453701,rs75184451 0 86.4958 inf 5 0 3.26338e-07 2.67476e-07,3.84146e-07 0.006236,-0.00624724,-0.000146045,-1.55493e-05,-0.00622005 0.000295697,0.000320994,9.28848e-05,0.000126925,0.000288543
1472 rs112652199,rs2231485,rs62128799,rs7252288,rs75184451 0 86.4954 inf 5 0 3.27112e-07 2.69986e-07,3.88138e-07 0.00623588,-0.00620889,7.50632e-05,-8.0453e-05,-0.00627992 0.000294849,0.000319256,3.93023e-05,3.98412e-05,0.000290831
1473 rs112652199,rs2231485,rs62128799,rs73007316,rs75184451 0 86.4943 inf 5 0 3.27003e-07 2.69572e-07,3.87967e-07 0.00620099,-0.00618037,1.50893e-05,0.00011684,-0.00623104 0.000293349,0.000318393,4.26648e-05,5.90178e-05,0.000288647
1474 rs112652199,rs147750986,rs2231485,rs74453701,rs75184451 0 86.4875 inf 5 0 3.26845e-07 2.6836e-07,3.93054e-07 0.00622886,0.000174839,-0.00622668,-0.000147129,-0.00619707 0.000295635,9.75948e-05,0.000320837,9.42412e-05,0.000288298
1475 rs112652199,rs2231485,rs74453701,rs75184451,rs77376335 0 86.4861 inf 5 0 3.26833e-07 2.68173e-07,3.9235e-07 0.00626485,-0.00626887,-0.000155837,-0.00622368,0.000119577 0.000296425,0.000321528,9.43061e-05,0.000288568,6.69438e-05
1476 rs112652199,rs115075894,rs2231485,rs74453701,rs75184451 0 86.484 inf 5 0 3.26834e-07 2.69925e-07,3.85875e-07 0.00624798,-0.000181429,-0.00624507,-0.000142714,-0.00622127 0.000295884,0.000101535,0.000320925,9.43047e-05,0.000288512
1477 rs111980498,rs112652199,rs2231485,rs62128799,rs75184451 0 86.4835 inf 5 0 3.27084e-07 2.66224e-07,3.84861e-07 0.000255188,0.00622007,-0.00620388,6.23315e-05,-0.00628387 0.000126997,0.000294048,0.000319067,3.8114e-05,0.000291123
1478 rs112652199,rs150445689,rs2231485,rs74453701,rs75184451 0 86.4812 inf 5 0 3.26817e-07 2.65419e-07,3.927e-07 0.00626471,0.000119158,-0.00626873,-0.000155814,-0.0062236 0.000296425,6.69438e-05,0.000321528,9.43061e-05,0.000288568
1479 rs112652199,rs2231485,rs7250421,rs74453701,rs75184451 0 86.4807 inf 5 0 3.26817e-07 2.69849e-07,3.89648e-07 0.00622037,-0.00622188,-7.8773e-05,-0.000129241,-0.00620065 0.000295648,0.000320868,4.42562e-05,9.49015e-05,0.00028829
1480 rs112652199,rs12977312,rs2231485,rs62128799,rs75184451 0 86.4801 inf 5 0 3.27063e-07 2.70493e-07,3.89137e-07 0.00623527,-7.9753e-05,-0.00620842,7.48794e-05,-0.00627925 0.000294849,3.98412e-05,0.000319256,3.93023e-05,0.000290831
1481 rs112652199,rs2231485,rs3859514,rs74453701,rs75184451 0 86.4781 inf 5 0 3.26817e-07 2.67644e-07,3.86887e-07 0.00620436,-0.00619951,-6.74363e-05,-0.000143931,-0.00618166 0.000295883,0.000321314,3.78894e-05,9.42811e-05,0.000288495
1482 rs112652199,rs2231485,rs35597394,rs74453701,rs75184451 0 86.4778 inf 5 0 3.26281e-07 2.69781e-07,3.85078e-07 0.00623583,-0.00624697,-0.000143568,-1.78164e-05,-0.00621973 0.000295697,0.000320994,9.28848e-05,0.000126925,0.000288543
1483 rs112652199,rs1465702,rs2231485,rs62128799,rs75184451 0 86.4766 inf 5 0 3.27118e-07 2.69752e-07,3.85715e-07 0.00619436,-0.000180111,-0.00619085,5.11608e-05,-0.00622473 0.000293153,8.90914e-05,0.00031863,3.79093e-05,0.000288496
1484 rs112652199,rs2231485,rs74453701,rs75184451,rs9305017 0 86.4747 inf 5 0 3.268e-07 2.65555e-07,3.86726e-07 0.00622968,-0.00622925,-0.000131062,-0.00621368,6.70743e-05 0.000295637,0.000320829,9.47901e-05,0.000288378,3.78298e-05
1485 rs112652199,rs2231485,rs28382780,rs74453701,rs75184451 0 86.4732 inf 5 0 3.26792e-07 2.69438e-07,3.87333e-07 0.00626448,-0.00626851,0.000118459,-0.000155775,-0.00622347 0.000296425,0.000321528,6.69438e-05,9.43061e-05,0.000288568
1486 rs112652199,rs2231485,rs4024546,rs62128799,rs75184451 0 86.4731 inf 5 0 3.27107e-07 2.69021e-07,3.8944e-07 0.0061943,-0.00619078,-0.000179757,5.11662e-05,-0.00622469 0.000293153,0.00031863,8.90914e-05,3.79093e-05,0.000288496
1487 rs112652199,rs2231485,rs74453701,rs75184451,rs75219918 0 86.4727 inf 5 0 3.2679e-07 2.6906e-07,3.86855e-07 0.00628217,-0.00627117,-0.000158602,-0.00625319,-0.000111704 0.000297324,0.000321632,9.43823e-05,0.000289793,6.31569e-05
1488 rs10405536,rs112652199,rs2231485,rs74453701,rs75184451 0 86.4697 inf 5 0 3.2679e-07 2.71718e-07,3.88978e-07 -6.70458e-05,0.00620455,-0.00619988,-0.00014403,-0.00618193 3.79028e-05,0.000295882,0.000321309,9.42799e-05,0.000288492
1489 rs112273932,rs112652199,rs2231485,rs74453701,rs75184451 0 86.4681 inf 5 0 3.25117e-07 2.65012e-07,3.84615e-07 0.000148556,0.00609627,-0.0062479,-0.000195887,-0.006193 0.000177827,0.000334,0.000321467,0.000109533,0.00028845
1490 rs112652199,rs2231485,rs3843751,rs74453701,rs75184451 0 86.4641 inf 5 0 3.26771e-07 2.69525e-07,3.86198e-07 0.00620285,-0.00619758,-6.77785e-05,-0.000140361,-0.00618062 0.000295926,0.000321387,3.84895e-05,9.43688e-05,0.000288523
1491 rs112652199,rs2231485,rs62128799,rs75184451,rs9305017 0 86.462 inf 5 0 3.27074e-07 2.70762e-07,3.91682e-07 0.00617937,-0.00616137,5.76408e-05,-0.00621487,7.55182e-05 0.000292896,0.000318148,3.79293e-05,0.000288351,3.76524e-05
1492 rs112652199,rs143440430,rs2231485,rs74453701,rs75184451 0 86.458 inf 5 0 3.26743e-07 2.72662e-07,3.92025e-07 0.00628057,-0.00011098,-0.00626944,-0.000158414,-0.00625138 0.000297265,6.34345e-05,0.00032158,9.43795e-05,0.000289722
1493 rs112652199,rs2231485,rs2633971,rs62128799,rs75184451 0 86.4555 inf 5 0 3.26862e-07 2.69119e-07,3.84423e-07 0.00616485,-0.00621308,8.44503e-05,5.43408e-05,-0.00626069 0.000292823,0.000319565,4.38204e-05,3.78849e-05,0.000289868
1494 rs112652199,rs2231485,rs2360744,rs74453701,rs75184451 0 86.4535 inf 5 0 3.26732e-07 2.70913e-07,3.87516e-07 0.00627715,-0.00627114,-0.000110449,-0.000158269,-0.00624826 0.000297074,0.000321653,6.33031e-05,9.43757e-05,0.000289557
1495 rs112652199,rs2231485,rs62128799,rs75184451,rs8107703 0 86.4532 inf 5 0 3.27044e-07 2.69408e-07,3.86349e-07 0.00619398,-0.00619037,5.11976e-05,-0.00622444,-0.000177721 0.000293153,0.00031863,3.79093e-05,0.000288496,8.90914e-05
1496 rs112652199,rs1387025,rs2231485,rs62128799,rs75184451 0 86.4531 inf 5 0 3.26872e-07 2.66434e-07,3.94132e-07 0.00616567,8.30788e-05,-0.00621091,5.68576e-05,-0.00625761 0.000292822,4.30253e-05,0.000319455,3.79145e-05,0.0002897
1497 rs112652199,rs2231485,rs35817519,rs74453701,rs75184451 0 86.4506 inf 5 0 3.26195e-07 2.65862e-07,3.91428e-07 0.00623557,-0.00624654,-0.000139762,-2.13008e-05,-0.00621923 0.000295697,0.000320994,9.28848e-05,0.000126925,0.000288543
1498 rs112652199,rs12971603,rs2231485,rs62128799,rs75184451 0 86.4468 inf 5 0 3.26915e-07 2.72679e-07,3.91403e-07 0.00616449,8.22955e-05,-0.00620028,6.25928e-05,-0.00624038 0.000292823,4.22673e-05,0.000318987,3.81443e-05,0.000288944
1499 rs112652199,rs2231485,rs477174,rs62128799,rs75184451 0 86.4455 inf 5 0 3.26835e-07 2.69837e-07,3.85667e-07 0.00616633,-0.00621293,8.39268e-05,6.00097e-05,-0.00625876 0.000292822,0.000319572,4.37805e-05,3.80166e-05,0.000289781
1500 rs112652199,rs1968445,rs2231485,rs62128799,rs75184451 0 86.4455 inf 5 0 3.2702e-07 2.69472e-07,3.88159e-07 0.00619386,-0.000176927,-0.00619021,5.12099e-05,-0.00622434 0.000293153,8.90914e-05,0.00031863,3.79093e-05,0.000288496
1501 rs112652199,rs2231485,rs74453701,rs75184451,rs79901027 0 86.4397 inf 5 0 3.26688e-07 2.70587e-07,3.94701e-07 0.00627661,-0.00627072,-0.000158174,-0.00624777,-0.000109285 0.000297074,0.000321653,9.43757e-05,0.000289557,6.33031e-05
1502 rs10426276,rs112652199,rs2231485,rs62128799,rs75184451 0 86.4352 inf 5 0 3.26987e-07 2.69649e-07,3.91718e-07 -0.000175856,0.00619369,-0.00619,5.12264e-05,-0.00622421 8.90914e-05,0.000293153,0.00031863,3.79093e-05,0.000288496
1503 rs112652199,rs2231485,rs74453701,rs75184451,rs76456798 0 86.4318 inf 5 0 3.2666e-07 2.71378e-07,3.8544e-07 0.0062633,-0.00626735,-0.000155573,-0.00622278,0.000114796 0.000296425,0.000321528,9.43061e-05,0.000288568,6.69438e-05
1504 rs112652199,rs11490554,rs2231485,rs74453701,rs75184451 0 86.4284 inf 5 0 3.26658e-07 2.71365e-07,3.88904e-07 0.00624801,-0.000152651,-0.00625883,-0.000144184,-0.00621997 0.000295907,8.90766e-05,0.000321239,9.42801e-05,0.000288501
1505 rs112652199,rs146748738,rs2231485,rs74453701,rs75184451 0 86.4209 inf 5 0 3.26628e-07 2.70688e-07,3.87183e-07 0.00627587,-0.000107686,-0.00627014,-0.000158043,-0.00624708 0.000297074,6.33031e-05,0.000321653,9.43757e-05,0.000289557
1506 rs10439163,rs112652199,rs2231485,rs74453701,rs75184451 0 86.4197 inf 5 0 3.26626e-07 2.71296e-07,3.88329e-07 6.42497e-05,0.00623005,-0.00622959,-0.000132024,-0.00621374 3.77901e-05,0.00029564,0.000320829,9.47765e-05,0.000288386
1507 rs112652199,rs1352426,rs2231485,rs62128799,rs75184451 0 86.417 inf 5 0 3.26764e-07 2.74291e-07,3.89029e-07 0.00616623,8.09103e-05,-0.00621,5.62602e-05,-0.00625573 0.000292822,4.28096e-05,0.000319468,3.79043e-05,0.000289663
1508 rs112652199,rs2231485,rs74453701,rs75184451,rs77928456 0 86.4157 inf 5 0 3.26612e-07 2.73284e-07,3.84606e-07 0.00627566,-0.00626998,-0.000158006,-0.00624689,-0.000107239 0.000297074,0.000321653,9.43757e-05,0.000289557,6.33031e-05
1509 rs112652199,rs2231485,rs3760647,rs62128799,rs75184451 0 86.4151 inf 5 0 3.26918e-07 2.71238e-07,3.87063e-07 0.00616552,-0.00615851,-8.21447e-05,4.52385e-05,-0.00620096 0.000292822,0.000318137,4.21629e-05,3.81466e-05,0.000288285
1510 rs112652199,rs117337009,rs2231485,rs74453701,rs75184451 0 86.4147 inf 5 0 3.26614e-07 2.73221e-07,3.8309e-07 0.00622974,0.000155951,-0.00622691,-0.000146488,-0.00619868 0.000295638,9.2002e-05,0.000320837,9.42479e-05,0.000288293
1511 rs112652199,rs2231485,rs34275421,rs74453701,rs75184451 0 86.4137 inf 5 0 3.26604e-07 2.69376e-07,3.92471e-07 0.00625722,-0.00627198,-7.89582e-05,-0.00015394,-0.00621875 0.000296202,0.000321743,4.67002e-05,9.42748e-05,0.00028848
1512 rs10439163,rs112652199,rs2231485,rs62128799,rs75184451 0 86.4124 inf 5 0 3.26916e-07 2.70058e-07,3.91547e-07 7.33059e-05,0.00617955,-0.00616124,5.83215e-05,-0.00621508 3.764e-05,0.000292902,0.000318149,3.79512e-05,0.000288358
1513 rs112652199,rs117039536,rs2231485,rs62128799,rs75184451 0 86.4102 inf 5 0 3.26907e-07 2.69918e-07,3.86465e-07 0.00620878,0.000209415,-0.00619038,5.44679e-05,-0.00624072 0.000293641,0.000107702,0.000318657,3.78854e-05,0.000288958
1514 rs112652199,rs118171875,rs2231485,rs62128799,rs75184451 0 86.4099 inf 5 0 3.26672e-07 2.69776e-07,3.86822e-07 0.00609832,0.000212021,-0.00608757,4.96806e-05,-0.00620652 0.0002951,0.000114335,0.000320193,3.79539e-05,0.000288292
1515 rs112652199,rs2231485,rs74453701,rs75184451,rs8111563 0 86.4094 inf 5 0 3.26593e-07 2.64672e-07,3.85998e-07 0.00623002,-0.0062296,-0.000132167,-0.00621364,6.37184e-05 0.00029564,0.000320829,9.47765e-05,0.000288386,3.77901e-05
1516 rs112652199,rs11545166,rs2231485,rs74453701,rs75184451 0 86.4045 inf 5 0 3.26577e-07 2.75502e-07,3.88828e-07 0.00627375,0.000160537,-0.00627199,-0.000161208,-0.00623916 0.000296989,9.56195e-05,0.000321757,9.45029e-05,0.000289182
1517 rs112652199,rs117320342,rs2231485,rs74453701,rs75184451 0 86.4045 inf 5 0 3.26574e-07 2.72815e-07,3.8877e-07 0.00626249,0.000112313,-0.00626656,-0.000155436,-0.00622231 0.000296425,6.69438e-05,0.000321528,9.43061e-05,0.000288568
1518 rs112652199,rs2231485,rs62128799,rs75184451,rs8110715 0 86.4033 inf 5 0 3.25627e-07 2.69207e-07,3.82773e-07 0.00602818,-0.0061979,5.67957e-05,-0.00623698,0.000184862 0.000309298,0.000319647,3.79405e-05,0.000289364,0.000133416
1519 rs112652199,rs2231485,rs62128799,rs75184451,rs75323740 0 86.4012 inf 5 0 3.26731e-07 2.66988e-07,3.82659e-07 0.00619991,-0.00617712,8.77814e-05,-0.00624241,-8.3899e-05 0.000293373,0.000318353,4.19552e-05,0.000289072,4.46914e-05
1520 rs112652199,rs2231485,rs62128799,rs75184451,rs8111563 0 86.4006 inf 5 0 3.26879e-07 2.73635e-07,3.86943e-07 0.00617946,-0.00616119,5.829e-05,-0.00621499,7.27788e-05 0.000292902,0.000318149,3.79512e-05,0.000288358,3.764e-05
1521 rs10411070,rs112652199,rs2231485,rs62128799,rs75184451 0 86.4002 inf 5 0 3.26679e-07 2.72009e-07,3.89951e-07 -0.000129875,0.00623573,-0.0062347,4.21437e-05,-0.00621304 6.99349e-05,0.000295207,0.000321026,3.8413e-05,0.000288341
1522 rs112652199,rs2231485,rs62128799,rs75184451,rs8113212 0 86.3976 inf 5 0 3.26864e-07 2.71524e-07,3.88115e-07 0.00616559,-0.00615835,4.60045e-05,-0.00620089,-8.12065e-05 0.000292822,0.000318137,3.81072e-05,0.000288285,4.21193e-05
1523 rs112652199,rs12979469,rs2231485,rs62128799,rs75184451 0 86.3964 inf 5 0 3.2686e-07 2.75569e-07,3.92508e-07 0.00616559,-8.11471e-05,-0.00615835,4.60103e-05,-0.00620089 0.000292822,4.21193e-05,0.000318137,3.81072e-05,0.000288285
1524 rs112652199,rs2231485,rs74453701,rs75184451,rs78579480 0 86.3957 inf 5 0 3.26549e-07 2.69526e-07,3.89762e-07 0.00627486,-0.00626935,-0.000157865,-0.00624615,-0.000105511 0.000297074,0.000321653,9.43757e-05,0.000289557,6.33031e-05
1525 rs112652199,rs2231485,rs74453701,rs74806945,rs75184451 0 86.3945 inf 5 0 3.26543e-07 2.72337e-07,3.89228e-07 0.00626006,-0.00626442,-0.000155431,0.000111947,-0.0062203 0.000296333,0.000321457,9.43072e-05,6.72629e-05,0.000288522
1526 rs112652199,rs2231485,rs7252288,rs74453701,rs75184451 0 86.3894 inf 5 0 3.26517e-07 2.7093e-07,3.91458e-07 0.00628328,-0.00628029,-6.35625e-05,-0.000157422,-0.00626416 0.000297647,0.000322212,3.84568e-05,9.43637e-05,0.000290807
1527 rs112652199,rs2231485,rs4804138,rs62128799,rs75184451 0 86.3875 inf 5 0 3.26835e-07 2.68206e-07,3.87463e-07 0.00619358,-0.00618939,-0.000169143,5.06122e-05,-0.00622419 0.000293171,0.000318642,8.82268e-05,3.79241e-05,0.000288508
1528 rs112652199,rs1560712,rs2231485,rs62128799,rs75184451 0 86.387 inf 5 0 3.26834e-07 2.72318e-07,3.87195e-07 0.0061929,-0.000170778,-0.00618898,5.13047e-05,-0.00622358 0.000293153,8.90914e-05,0.00031863,3.79093e-05,0.000288496
1529 rs112652199,rs11878887,rs2231485,rs62128799,rs75184451 0 86.3866 inf 5 0 3.26413e-07 2.68956e-07,3.84299e-07 0.00610844,0.000105406,-0.00619059,5.27245e-05,-0.00623277 0.000294676,6.02439e-05,0.000318788,3.78907e-05,0.000288807
1530 rs112652199,rs2231485,rs62128799,rs7250421,rs75184451 0 86.3852 inf 5 0 3.26831e-07 2.7394e-07,3.87972e-07 0.00616911,-0.00615501,5.18964e-05,-8.42174e-05,-0.00620097 0.000292826,0.000318132,3.78993e-05,4.39623e-05,0.000288285
1531 rs112652199,rs11670254,rs2231485,rs74453701,rs75184451 0 86.3818 inf 5 0 3.26506e-07 2.65006e-07,3.86025e-07 0.00622993,6.22807e-05,-0.00622963,-0.000132552,-0.00621335 0.00029564,3.77901e-05,0.000320829,9.47765e-05,0.000288386
1532 rs112652199,rs2231485,rs73007332,rs74453701,rs75184451 0 86.3805 inf 5 0 3.26507e-07 2.71022e-07,3.88415e-07 0.00622544,-0.00622384,0.000174689,-0.000147329,-0.00619487 0.000295631,0.000320857,0.000105977,9.4241e-05,0.000288314
1533 rs112652199,rs144101543,rs2231485,rs74453701,rs75184451 0 86.3777 inf 5 0 3.26489e-07 2.69293e-07,3.90932e-07 0.00627718,-0.00010406,-0.00626704,-0.000157842,-0.00624824 0.000297265,6.34345e-05,0.00032158,9.43795e-05,0.000289722
1534 rs112652199,rs12977312,rs2231485,rs74453701,rs75184451 0 86.3773 inf 5 0 3.26478e-07 2.72277e-07,3.86528e-07 0.0062827,-6.29103e-05,-0.00627979,-0.000157338,-0.00626351 0.000297647,3.84568e-05,0.000322212,9.43637e-05,0.000290807
1535 rs112652199,rs139729675,rs2231485,rs62128799,rs75184451 0 86.3769 inf 5 0 3.26764e-07 2.72757e-07,3.83443e-07 0.00621232,-0.000253002,-0.00615634,4.50819e-05,-0.00625271 0.000293838,0.000133867,0.000318133,3.8173e-05,0.000289512
1536 rs112652199,rs117196614,rs2231485,rs62128799,rs75184451 0 86.3755 inf 5 0 3.26797e-07 2.6862e-07,3.86768e-07 0.00620787,0.000204942,-0.00618962,5.44566e-05,-0.0062399 0.000293641,0.000107702,0.000318657,3.78854e-05,0.000288958
1537 rs112652199,rs2007535,rs2231485,rs62128799,rs75184451 0 86.3725 inf 5 0 3.26521e-07 2.72657e-07,3.83461e-07 0.00617018,0.000110029,-0.00620903,6.10068e-05,-0.00627418 0.000292831,6.13197e-05,0.000319563,3.80887e-05,0.000291048
1538 rs10411070,rs112652199,rs2231485,rs74453701,rs75184451 0 86.3715 inf 5 0 3.26061e-07 2.73715e-07,3.89698e-07 -0.000118007,0.00625247,-0.00626271,-6.19826e-05,-0.00621442 8.20246e-05,0.000296197,0.000321585,0.000112066,0.000288439
1539 rs112652199,rs2231485,rs62128799,rs74179932,rs75184451 0 86.3699 inf 5 0 3.26583e-07 2.70329e-07,3.85151e-07 0.00623431,-0.00623307,4.23844e-05,-0.000127225,-0.00621283 0.000295207,0.000321026,3.8413e-05,6.99349e-05,0.000288341
1540 rs112652199,rs11670254,rs2231485,rs62128799,rs75184451 0 86.369 inf 5 0 3.26779e-07 2.68207e-07,3.88492e-07 0.0061792,7.13524e-05,-0.00616107,5.82047e-05,-0.00621474 0.000292902,3.764e-05,0.000318149,3.79512e-05,0.000288358
1541 rs112652199,rs117679913,rs2231485,rs62128799,rs75184451 0 86.3685 inf 5 0 3.26628e-07 2.68742e-07,3.91697e-07 0.00622661,-0.000127771,-0.00622496,4.42154e-05,-0.00621302 0.000294664,6.95554e-05,0.000320415,3.82523e-05,0.000288342
1542 rs112652199,rs11880127,rs2231485,rs62128799,rs75184451 0 86.3673 inf 5 0 3.26575e-07 2.68137e-07,3.88462e-07 0.00623419,-0.000126999,-0.00623293,4.24049e-05,-0.00621281 0.000295207,6.99349e-05,0.000321026,3.8413e-05,0.000288341
1543 rs112652199,rs2231485,rs62128799,rs75184451,rs892080 0 86.3623 inf 5 0 3.26756e-07 2.74432e-07,3.8416e-07 0.00619248,-0.00618845,5.13458e-05,-0.00622324,-0.000168112 0.000293153,0.00031863,3.79093e-05,0.000288496,8.90914e-05
1544 rs112652199,rs12981279,rs2231485,rs62128799,rs75184451 0 86.3614 inf 5 0 3.26751e-07 2.71242e-07,3.90544e-07 0.00617724,7.15411e-05,-0.00616257,6.08181e-05,-0.00621394 0.000292881,3.79549e-05,0.000318158,3.80598e-05,0.000288349
1545 rs112652199,rs2231485,rs56202490,rs62128799,rs75184451 0 86.3518 inf 5 0 3.2669e-07 2.68154e-07,3.85397e-07 0.00622165,-0.00620225,-0.000120153,3.98612e-05,-0.00626313 0.000294334,0.00031915,6.45438e-05,3.86316e-05,0.000290125
1546 rs112652199,rs2231485,rs74453701,rs75184451,rs78064630 0 86.3515 inf 5 0 3.26407e-07 2.72647e-07,3.84141e-07 0.00625962,-0.00626064,-0.000147855,-0.00622423,0.000113493 0.000296368,0.00032136,9.42378e-05,0.000288652,7.0756e-05
1547 rs112652199,rs11882859,rs2231485,rs62128799,rs75184451 0 86.3501 inf 5 0 3.26521e-07 2.70629e-07,3.84071e-07 0.00623337,-0.000125464,-0.00623199,4.25443e-05,-0.00621268 0.000295207,6.99349e-05,0.000321026,3.8413e-05,0.000288341
1548 rs112652199,rs118115488,rs2231485,rs74453701,rs75184451 0 86.3483 inf 5 0 3.26397e-07 2.7379e-07,3.93817e-07 0.00625952,0.000113166,-0.00626056,-0.000147859,-0.00622416 0.000296368,7.0756e-05,0.00032136,9.42378e-05,0.000288652
1549 rs112652199,rs2231485,rs28382800,rs74453701,rs75184451 0 86.3462 inf 5 0 3.26389e-07 2.71066e-07,3.87817e-07 0.00626072,-0.00626482,0.000106823,-0.000155133,-0.00622127 0.000296425,0.000321528,6.69438e-05,9.43061e-05,0.000288568
1550 rs112652199,rs2007529,rs2231485,rs62128799,rs75184451 0 86.3448 inf 5 0 3.26434e-07 2.71795e-07,3.83268e-07 0.0061701,0.000107826,-0.00620794,6.08652e-05,-0.00627274 0.000292831,6.13197e-05,0.000319563,3.80887e-05,0.000291048
1551 rs112652199,rs138523949,rs2231485,rs62128799,rs75184451 0 86.3445 inf 5 0 3.26552e-07 2.68304e-07,3.90489e-07 0.00622562,-0.000125665,-0.00622381,4.43757e-05,-0.00621285 0.000294664,6.95554e-05,0.000320415,3.82523e-05,0.000288342
1552 rs112652199,rs2231485,rs74179932,rs74453701,rs75184451 0 86.3442 inf 5 0 3.25975e-07 2.69268e-07,3.8169e-07 0.00625165,-0.00626173,-0.00011436,-6.46789e-05,-0.00621401 0.000296197,0.000321585,8.20246e-05,0.000112066,0.000288439
1553 rs112652199,rs112923715,rs2231485,rs62128799,rs75184451 0 86.3422 inf 5 0 3.26495e-07 2.72724e-07,3.94671e-07 0.00623298,-0.000124748,-0.00623155,4.26092e-05,-0.00621262 0.000295207,6.99349e-05,0.000321026,3.8413e-05,0.000288341
1554 rs112652199,rs11880127,rs2231485,rs74453701,rs75184451 0 86.3419 inf 5 0 3.25967e-07 2.65494e-07,3.818e-07 0.00625158,-0.00011405,-0.00626165,-6.49085e-05,-0.00621397 0.000296197,8.20246e-05,0.000321585,0.000112066,0.000288439
1555 rs11085734,rs112652199,rs2231485,rs74453701,rs75184451 0 86.3401 inf 5 0 3.26274e-07 2.66965e-07,3.85581e-07 -6.19978e-05,0.00623364,-0.00627573,-0.000167095,-0.006232 4.02021e-05,0.000295671,0.000322138,9.49422e-05,0.000288988
1556 rs112652199,rs12981279,rs2231485,rs74453701,rs75184451 0 86.3399 inf 5 0 3.26374e-07 2.70258e-07,3.85011e-07 0.00622841,6.03309e-05,-0.0062318,-0.000134154,-0.0062125 0.000295634,3.79713e-05,0.000320828,9.47112e-05,0.00028838
1557 rs112652199,rs1821276,rs2231485,rs74453701,rs75184451 0 86.3338 inf 5 0 3.26354e-07 2.69261e-07,3.84327e-07 0.00622207,-5.90773e-05,-0.0062227,-0.000133233,-0.00620275 0.000295642,3.73991e-05,0.00032087,9.47773e-05,0.000288292
1558 rs112652199,rs2231485,rs62128799,rs75184451,rs78916770 0 86.3328 inf 5 0 3.26651e-07 2.7204e-07,3.88314e-07 0.00621751,-0.00620217,5.45506e-05,-0.00623893,0.000117891 0.000294139,0.000319163,3.78858e-05,0.000288963,6.38556e-05
1559 rs112652199,rs2231485,rs4804134,rs62128799,rs75184451 0 86.3273 inf 5 0 3.26475e-07 2.70248e-07,3.86447e-07 0.00616726,-0.00620908,7.68821e-05,5.83086e-05,-0.00625319 0.000292823,0.000319596,4.33023e-05,3.79643e-05,0.000289701
1560 rs112652199,rs117679913,rs2231485,rs74453701,rs75184451 0 86.3266 inf 5 0 3.25758e-07 2.68534e-07,3.83638e-07 0.00623482,-0.000121283,-0.00624493,-3.49823e-05,-0.00621664 0.000295709,9.50085e-05,0.000321014,0.000129968,0.000288548
1561 rs112652199,rs11882859,rs2231485,rs74453701,rs75184451 0 86.3265 inf 5 0 3.25919e-07 2.73838e-07,3.86654e-07 0.00625111,-0.000111938,-0.00626108,-6.64698e-05,-0.00621373 0.000296197,8.20246e-05,0.000321585,0.000112066,0.000288439
1562 rs112652199,rs11666992,rs2231485,rs74453701,rs75184451 0 86.3259 inf 5 0 3.26329e-07 2.70107e-07,3.85585e-07 0.00626403,0.000106352,-0.00627712,-0.000149044,-0.0062326 0.000296618,6.78188e-05,0.000322174,9.42339e-05,0.000288991
1563 rs112652199,rs2231485,rs28665500,rs62128799,rs75184451 0 86.3256 inf 5 0 3.26443e-07 2.6616e-07,3.86798e-07 0.00623217,-0.00623062,-0.000123237,4.27465e-05,-0.0062125 0.000295207,0.000321026,6.99349e-05,3.8413e-05,0.000288341
1564 rs112652199,rs2231485,rs2358681,rs62128799,rs75184451 0 86.3207 inf 5 0 3.26449e-07 2.6998e-07,3.87733e-07 0.00616676,-0.00620823,7.66337e-05,5.87244e-05,-0.00625326 0.000292822,0.000319568,4.34272e-05,3.79814e-05,0.000289723
1565 rs112652199,rs112923715,rs2231485,rs74453701,rs75184451 0 86.3194 inf 5 0 3.25896e-07 2.72445e-07,3.85909e-07 0.00625089,-0.000110954,-0.00626082,-6.71978e-05,-0.00621362 0.000296197,8.20246e-05,0.000321585,0.000112066,0.000288439
1566 rs112652199,rs2231485,rs45524632,rs74453701,rs75184451 0 86.312 inf 5 0 3.26276e-07 2.70353e-07,3.86496e-07 0.00623792,-0.00624023,0.000247504,-0.000170341,-0.00620847 0.00029573,0.000320884,0.000160383,9.52204e-05,0.00028833
1567 rs112652199,rs2231485,rs6511701,rs74453701,rs75184451 0 86.3118 inf 5 0 3.26277e-07 2.70244e-07,3.8712e-07 0.00624838,-0.00625175,7.27316e-05,-0.000155093,-0.00623261 0.000295982,0.00032111,4.7119e-05,9.431e-05,0.000289014
1568 rs112652199,rs2231485,rs74453701,rs75184451,rs77404078 0 86.311 inf 5 0 3.24674e-07 2.72248e-07,3.78766e-07 0.00626086,-0.00622654,-0.000136791,-0.00620328,-3.96995e-05 0.000331116,0.000321391,0.000108334,0.000288449,0.000170392
1569 rs112652199,rs11882255,rs2231485,rs74453701,rs75184451 0 86.3083 inf 5 0 3.24666e-07 2.68276e-07,3.89874e-07 0.00619564,3.48276e-05,-0.00623486,-0.000160167,-0.00619908 0.000331116,0.000170392,0.000321391,0.000108334,0.000288449
1570 rs112652199,rs2231485,rs74436647,rs74453701,rs75184451 0 86.3067 inf 5 0 3.26263e-07 2.71969e-07,3.87417e-07 0.00627516,-0.00626553,-9.8455e-05,-0.000155702,-0.00624791 0.000297347,0.000321614,6.40458e-05,9.43275e-05,0.000289897
1571 rs111817537,rs112652199,rs2231485,rs62128799,rs75184451 0 86.3061 inf 5 0 3.26458e-07 2.68226e-07,3.87864e-07 -9.04698e-05,0.00616398,-0.00615898,2.50563e-05,-0.00619537 5.11523e-05,0.000292825,0.00031814,4.12539e-05,0.000288311
1572 rs112652199,rs12979445,rs2231485,rs74453701,rs75184451 0 86.306 inf 5 0 3.26262e-07 2.67577e-07,3.89338e-07 0.00625291,-7.27663e-05,-0.00626065,-0.000153544,-0.00621405 0.000296144,4.73571e-05,0.000321409,9.42754e-05,0.000288414
1573 rs112652199,rs2231485,rs28665500,rs74453701,rs75184451 0 86.3047 inf 5 0 3.25849e-07 2.69166e-07,3.90141e-07 0.00625043,-0.00626026,-0.000108874,-6.87354e-05,-0.00621339 0.000296197,0.000321585,8.20246e-05,0.000112066,0.000288439
1574 rs112652199,rs138523949,rs2231485,rs74453701,rs75184451 0 86.3041 inf 5 0 3.25687e-07 2.67093e-07,3.90309e-07 0.00623454,-0.000117353,-0.00624448,-3.86846e-05,-0.00621614 0.000295709,9.50085e-05,0.000321014,0.000129968,0.000288548
1575 rs112652199,rs147351310,rs2231485,rs74453701,rs75184451 0 86.304 inf 5 0 3.26255e-07 2.68085e-07,3.8704e-07 0.00627504,-9.82022e-05,-0.00626544,-0.000155686,-0.00624779 0.000297347,6.40458e-05,0.000321614,9.43275e-05,0.000289897
1576 rs112652199,rs1821276,rs2231485,rs62128799,rs75184451 0 86.2984 inf 5 0 3.26556e-07 2.70975e-07,3.85941e-07 0.00616974,-6.73136e-05,-0.00615297,5.71345e-05,-0.00620278 0.000292829,3.72251e-05,0.000318133,3.79256e-05,0.000288284
1577 rs112652199,rs118171875,rs2231485,rs74453701,rs75184451 0 86.2976 inf 5 0 3.25774e-07 2.70855e-07,3.92518e-07 0.00613699,0.000174295,-0.00614038,-7.15066e-05,-0.00620857 0.000303656,0.00013561,0.00032848,0.000111974,0.000288349
1578 rs112652199,rs2231485,rs62128799,rs6511702,rs75184451 0 86.2966 inf 5 0 3.26548e-07 2.71127e-07,3.90356e-07 0.00619202,-0.00618726,5.13536e-05,-0.000159192,-0.00622283 0.000293172,0.000318639,3.79114e-05,8.81974e-05,0.000288506
1579 rs112652199,rs2231485,rs62128799,rs75184451,rs76619635 0 86.2951 inf 5 0 3.26122e-07 2.66438e-07,3.88705e-07 0.00611251,-0.00618813,5.23208e-05,-0.00623067,9.78975e-05 0.000294679,0.000318791,3.78974e-05,0.00028881,6.02546e-05
1580 rs112652199,rs11878725,rs2231485,rs62128799,rs75184451 0 86.2908 inf 5 0 3.26122e-07 2.67567e-07,3.86127e-07 0.00611326,9.69513e-05,-0.00618797,5.2125e-05,-0.00622956 0.000294628,5.96818e-05,0.000318785,3.79008e-05,0.000288769
1581 rs10413128,rs112652199,rs2231485,rs62128799,rs75184451 0 86.2906 inf 5 0 3.26465e-07 2.73889e-07,3.90524e-07 8.09196e-05,0.00617449,-0.00616116,3.41218e-05,-0.00620125 4.56858e-05,0.00029286,0.000318152,3.95017e-05,0.000288284
1582 rs112652199,rs2231485,rs56121920,rs62128799,rs75184451 0 86.2873 inf 5 0 3.26487e-07 2.66343e-07,3.88715e-07 0.00621796,-0.00619859,-0.000115369,4.05879e-05,-0.00625888 0.000294263,0.00031908,6.48041e-05,3.86194e-05,0.000290026
1583 rs10419401,rs112652199,rs2231485,rs74453701,rs75184451 0 86.286 inf 5 0 3.26201e-07 2.72554e-07,3.85627e-07 -9.50115e-05,0.00627113,-0.00626686,-0.00015712,-0.00624299 6.30289e-05,0.000297135,0.00032171,9.43786e-05,0.000289629
1584 rs112652199,rs2231485,rs62128799,rs75184451,rs8113274 0 86.2839 inf 5 0 3.26442e-07 2.67852e-07,3.88476e-07 0.00617392,-0.00616035,3.40881e-05,-0.00620061,8.04454e-05 0.000292855,0.000318147,3.95238e-05,0.000288285,4.56552e-05
1585 rs10405870,rs112652199,rs2231485,rs62128799,rs75184451 0 86.2819 inf 5 0 3.26304e-07 2.72042e-07,3.86573e-07 -0.000119185,0.00623,-0.00622813,4.31144e-05,-0.00621217 6.99349e-05,0.000295207,0.000321026,3.8413e-05,0.000288341
1586 rs112652199,rs117679371,rs2231485,rs74453701,rs75184451 0 86.2755 inf 5 0 3.26167e-07 2.694e-07,3.86082e-07 0.00626067,0.000105488,-0.00626212,-0.000153996,-0.00622368 0.000296537,7.07483e-05,0.000321507,9.42877e-05,0.000288689
1587 rs112652199,rs2231485,rs4804506,rs74453701,rs75184451 0 86.2667 inf 5 0 3.26136e-07 2.69722e-07,3.84455e-07 0.00625632,-0.00626769,-7.03668e-05,-0.000152594,-0.00621857 0.000296338,0.00032179,4.76699e-05,9.42612e-05,0.000288534
1588 rs10405870,rs112652199,rs2231485,rs74453701,rs75184451 0 86.2665 inf 5 0 3.25728e-07 2.69336e-07,3.83059e-07 -0.000103301,0.00624918,-0.00625876,-7.2857e-05,-0.00621275 8.20246e-05,0.000296197,0.000321585,0.000112066,0.000288439
1589 rs112652199,rs12609501,rs2231485,rs62128799,rs75184451 0 86.2594 inf 5 0 3.26282e-07 2.70616e-07,3.8684e-07 0.00619663,-7.57267e-05,-0.00617495,8.44848e-05,-0.00623851 0.000293373,4.46914e-05,0.000318353,4.19552e-05,0.000289072
1590 rs112652199,rs2231485,rs4804503,rs62128799,rs75184451 0 86.2588 inf 5 0 3.26007e-07 2.66453e-07,3.82625e-07 0.00611424,-0.00618706,9.47468e-05,5.23728e-05,-0.00622976 0.000294679,0.000318791,6.02546e-05,3.78974e-05,0.00028881
1591 rs112652199,rs12978354,rs2231485,rs62128799,rs75184451 0 86.2556 inf 5 0 3.26221e-07 2.70639e-07,3.83041e-07 0.00622865,-0.000116666,-0.00622658,4.33432e-05,-0.00621196 0.000295207,6.99349e-05,0.000321026,3.8413e-05,0.000288341
1592 rs112652199,rs12972405,rs2231485,rs74453701,rs75184451 0 86.2555 inf 5 0 3.26107e-07 2.663e-07,3.84079e-07 0.00622751,5.52026e-05,-0.0062295,-0.000134974,-0.00620946 0.000295632,3.77753e-05,0.000320829,9.47384e-05,0.000288347
1593 rs112652199,rs2231485,rs62128799,rs75184451,rs8113381 0 86.2548 inf 5 0 3.2635e-07 2.69861e-07,3.83127e-07 0.00617375,-0.00616023,3.45214e-05,-0.00620065,7.86895e-05 0.000292855,0.000318147,3.95238e-05,0.000288285,4.56552e-05
1594 rs112652199,rs12710257,rs2231485,rs74453701,rs75184451 0 86.2517 inf 5 0 3.26087e-07 2.72437e-07,3.85685e-07 0.00620467,-6.56635e-05,-0.0061952,-0.00013357,-0.00618302 0.000296,4.52437e-05,0.000321773,9.48507e-05,0.000288557
1595 rs1048287,rs112652199,rs2231485,rs62128799,rs75184451 0 86.2512 inf 5 0 3.26228e-07 2.69278e-07,3.93389e-07 -0.000114203,0.00622436,-0.00622223,4.46046e-05,-0.0062103 6.83399e-05,0.000294884,0.000320678,3.82938e-05,0.000288323
1596 rs112652199,rs2231485,rs73005286,rs74453701,rs75184451 0 86.2463 inf 5 0 3.26082e-07 2.69738e-07,3.84443e-07 0.00622552,-0.0062247,0.000153552,-0.000147561,-0.00619562 0.000295631,0.000320857,0.000105977,9.4241e-05,0.000288314
1597 rs112652199,rs12978354,rs2231485,rs74453701,rs75184451 0 86.2438 inf 5 0 3.25656e-07 2.68809e-07,3.86404e-07 0.00624841,-9.98356e-05,-0.00625783,-7.54192e-05,-0.00621236 0.000296197,8.20246e-05,0.000321585,0.000112066,0.000288439
1598 rs112652199,rs2231485,rs62128799,rs73018660,rs75184451 0 86.2368 inf 5 0 3.26202e-07 2.72494e-07,3.85762e-07 0.00619625,-0.00617452,8.48414e-05,-7.46328e-05,-0.00623787 0.000293382,0.000318353,4.22126e-05,4.49657e-05,0.000289076
1599 rs112652199,rs12979266,rs2231485,rs62128799,rs75184451 0 86.2355 inf 5 0 3.26206e-07 2.70766e-07,3.83189e-07 0.00619604,-7.42644e-05,-0.00617456,8.38949e-05,-0.00623781 0.000293373,4.46914e-05,0.000318353,4.19552e-05,0.000289072
1600 rs112652199,rs2231485,rs62128799,rs75184451,rs75192074 0 86.2335 inf 5 0 3.262e-07 2.70423e-07,3.91621e-07 0.00619599,-0.00617453,8.38454e-05,-0.00623775,-7.41418e-05 0.000293373,0.000318353,4.19552e-05,0.000289072,4.46914e-05
1601 rs112652199,rs12373520,rs2231485,rs74453701,rs75184451 0 86.2333 inf 5 0 3.26036e-07 2.68341e-07,3.89421e-07 0.00622752,5.38866e-05,-0.00622968,-0.000135342,-0.0062094 0.000295632,3.77867e-05,0.000320829,9.47367e-05,0.000288349
1602 rs1048287,rs112652199,rs2231485,rs74453701,rs75184451 0 86.2264 inf 5 0 3.25618e-07 2.6418e-07,3.899e-07 -9.5973e-05,0.00624435,-0.00625393,-7.68527e-05,-0.0062109 8.03996e-05,0.000296025,0.000321403,0.000112061,0.000288408
1603 rs112652199,rs11490554,rs2231485,rs62128799,rs75184451 0 86.2256 inf 5 0 3.26323e-07 2.65622e-07,3.86143e-07 0.00619004,-0.000152524,-0.00618533,5.15861e-05,-0.00622131 0.000293153,8.90914e-05,0.00031863,3.79093e-05,0.000288496
1604 rs112652199,rs12972405,rs2231485,rs62128799,rs75184451 0 86.2246 inf 5 0 3.26321e-07 2.67563e-07,3.85382e-07 0.00617537,6.4428e-05,-0.0061598,5.80852e-05,-0.00621063 0.000292871,3.76509e-05,0.000318145,3.79618e-05,0.000288324
1605 rs112652199,rs2231485,rs2361220,rs74453701,rs75184451 0 86.222 inf 5 0 3.26e-07 2.73301e-07,3.85264e-07 0.00622746,-0.00622955,5.31732e-05,-0.000135498,-0.00620915 0.000295632,0.000320829,3.77753e-05,9.47384e-05,0.000288347
1606 rs112652199,rs2231485,rs34506478,rs74453701,rs75184451 0 86.2213 inf 5 0 3.25998e-07 2.661e-07,3.87641e-07 0.00622746,-0.00622955,5.31297e-05,-0.00013551,-0.00620914 0.000295632,0.000320829,3.77753e-05,9.47384e-05,0.000288347
1607 rs112652199,rs2231485,rs35072639,rs62128799,rs75184451 0 86.2177 inf 5 0 3.26101e-07 2.70042e-07,3.85491e-07 0.00622666,-0.00622429,-0.000112947,4.36809e-05,-0.00621165 0.000295207,0.000321026,6.99349e-05,3.8413e-05,0.000288341
1608 rs112652199,rs2231485,rs59919460,rs62128799,rs75184451 0 86.2137 inf 5 0 3.25864e-07 2.64739e-07,3.83961e-07 0.00611647,-0.00618567,9.06799e-05,5.244e-05,-0.00622859 0.000294679,0.000318791,6.02546e-05,3.78974e-05,0.00028881
1609 rs112652199,rs2231485,rs7245722,rs74453701,rs75184451 0 86.2122 inf 5 0 3.25973e-07 2.69603e-07,3.85484e-07 0.00624448,-0.00625385,-0.000122848,-0.000145207,-0.00621679 0.000295924,0.000321247,8.81761e-05,9.42784e-05,0.000288511
1610 rs112652199,rs2231485,rs56250792,rs74453701,rs75184451 0 86.2117 inf 5 0 3.25968e-07 2.71958e-07,3.83634e-07 0.00622744,-0.00622957,5.25355e-05,-0.000135663,-0.00620905 0.000295632,0.000320829,3.77753e-05,9.47384e-05,0.000288347
1611 rs112652199,rs2231485,rs35072639,rs74453701,rs75184451 0 86.2117 inf 5 0 3.25555e-07 2.68725e-07,3.83621e-07 0.00624727,-0.00625645,-9.47198e-05,-7.92021e-05,-0.00621178 0.000296197,0.000321585,8.20246e-05,0.000112066,0.000288439
1612 rs112652199,rs2231485,rs73005297,rs74453701,rs75184451 0 86.2097 inf 5 0 3.25955e-07 2.6916e-07,3.90338e-07 0.00624532,-0.00625294,-6.84279e-05,-0.000150005,-0.00620816 0.000295956,0.00032122,4.94459e-05,9.42355e-05,0.000288335
1613 rs112652199,rs2231485,rs73005294,rs74453701,rs75184451 0 86.2078 inf 5 0 3.25951e-07 2.67242e-07,3.8114e-07 0.0062506,-0.00625826,-6.52987e-05,-0.000153169,-0.00621324 0.000296161,0.000321435,4.72591e-05,9.42767e-05,0.000288425
1614 rs112652199,rs148695781,rs2231485,rs62128799,rs75184451 0 86.2074 inf 5 0 3.24968e-07 2.70334e-07,3.82076e-07 0.00606554,0.000134151,-0.00618561,5.60022e-05,-0.00622825 0.000310288,0.00013681,0.000319676,3.79428e-05,0.00028949
1615 rs112652199,rs117471232,rs2231485,rs74453701,rs75184451 0 86.2021 inf 5 0 3.25932e-07 2.71758e-07,3.85978e-07 0.00626988,-8.78555e-05,-0.00626181,-0.000155007,-0.00624287 0.000297347,6.40458e-05,0.000321614,9.43275e-05,0.000289897
1616 rs112652199,rs12373520,rs2231485,rs62128799,rs75184451 0 86.1983 inf 5 0 3.26238e-07 2.66442e-07,3.90273e-07 0.00617523,6.3106e-05,-0.00615986,5.79894e-05,-0.00621062 0.000292872,3.76627e-05,0.000318146,3.79615e-05,0.000288326
1617 rs112652199,rs2231485,rs55898302,rs74453701,rs75184451 0 86.1969 inf 5 0 3.25908e-07 2.697e-07,3.91703e-07 0.0062243,-0.00621566,6.75016e-05,-0.000143488,-0.00618987 0.000295634,0.000321025,4.96669e-05,9.4329e-05,0.000288407
1618 rs112652199,rs11671107,rs2231485,rs62128799,rs75184451 0 86.1957 inf 5 0 3.2608e-07 2.68576e-07,3.87518e-07 0.00619503,-7.17541e-05,-0.00617389,8.28823e-05,-0.00623661 0.000293373,4.46914e-05,0.000318353,4.19552e-05,0.000289072
1619 rs112652199,rs2231485,rs62128799,rs75184451,rs8113472 0 86.1942 inf 5 0 3.26033e-07 2.69151e-07,3.86749e-07 0.00622456,-0.00622197,4.40407e-05,-0.00621158,-0.000110704 0.000295131,0.000320941,3.83958e-05,0.000288342,6.98675e-05
1620 rs112652199,rs2231485,rs3843750,rs62128799,rs75184451 0 86.1931 inf 5 0 3.26177e-07 2.73191e-07,3.90458e-07 0.00614835,-0.00612972,-6.54909e-05,3.78981e-05,-0.00618669 0.000293022,0.000318496,3.97123e-05,3.91129e-05,0.00028844
1621 rs112652199,rs2231485,rs62128799,rs75184451,rs77404078 0 86.1914 inf 5 0 3.24787e-07 2.69621e-07,3.90139e-07 0.00629188,-0.00615897,5.05177e-05,-0.00620754,-0.000124621 0.00032917,0.00031817,3.81046e-05,0.00028835,0.000149076
1622 rs112652199,rs2011172,rs2231485,rs74453701,rs75184451 0 86.1911 inf 5 0 3.25906e-07 2.67628e-07,3.85651e-07 0.00624347,-0.000120964,-0.00625305,-0.000145234,-0.00621604 0.000295907,8.90766e-05,0.000321239,9.42801e-05,0.000288501
1623 rs112652199,rs2231485,rs62128799,rs74179939,rs75184451 0 86.1905 inf 5 0 3.26063e-07 2.65875e-07,3.90205e-07 0.0061949,-0.00617381,8.27494e-05,-7.14247e-05,-0.00623646 0.000293373,0.000318353,4.19552e-05,4.46914e-05,0.000289072
1624 rs112652199,rs2231485,rs74453701,rs75184451,rs8113472 0 86.1886 inf 5 0 3.25478e-07 2.70126e-07,3.84688e-07 0.00624521,-0.00625423,-8.04905e-05,-0.00621158,-9.13041e-05 0.000296135,0.000321517,0.00011291,0.000288447,8.25991e-05
1625 rs112652199,rs2231485,rs62128799,rs6511703,rs75184451 0 86.1879 inf 5 0 3.26134e-07 2.66045e-07,3.91718e-07 0.0061702,-0.00615594,3.50227e-05,7.42054e-05,-0.00619771 0.000292832,0.000318132,3.96215e-05,4.55214e-05,0.000288298
1626 rs112652199,rs2231485,rs62128799,rs75184451,rs77357782 0 86.1859 inf 5 0 3.26003e-07 2.73298e-07,3.85958e-07 0.00622393,-0.00622143,4.38765e-05,-0.0062109,-0.000109135 0.000295122,0.000320946,3.84222e-05,0.000288335,6.94917e-05
1627 rs112652199,rs2231485,rs2361220,rs62128799,rs75184451 0 86.1854 inf 5 0 3.26197e-07 2.70856e-07,3.83784e-07 0.00617509,-0.00615965,6.24119e-05,5.79554e-05,-0.00621037 0.000292871,0.000318145,3.76509e-05,3.79618e-05,0.000288324
1628 rs112652199,rs2231485,rs34506478,rs62128799,rs75184451 0 86.1846 inf 5 0 3.26194e-07 2.72528e-07,3.91396e-07 0.00617508,-0.00615964,6.23687e-05,5.79526e-05,-0.00621037 0.000292871,0.000318145,3.76509e-05,3.79618e-05,0.000288324
1629 rs112652199,rs2231485,rs62128799,rs74180163,rs75184451 0 86.1843 inf 5 0 3.25854e-07 2.68265e-07,3.93692e-07 0.00618497,-0.00616463,9.91261e-05,-8.19276e-05,-0.00621989 0.00029309,0.000318199,4.84042e-05,5.46239e-05,0.00028852
1630 rs112652199,rs2231485,rs74453701,rs75184451,rs77357782 0 86.1835 inf 5 0 3.25451e-07 2.69499e-07,3.87002e-07 0.00624454,-0.00625357,-8.03999e-05,-0.00621098,-8.97676e-05 0.000296116,0.0003215,0.000113522,0.000288434,8.25439e-05
1631 rs112652199,rs2231485,rs62128799,rs62131902,rs75184451 0 86.1801 inf 5 0 3.26021e-07 2.72187e-07,3.84858e-07 0.00618561,-0.00616679,2.43744e-05,9.32899e-05,-0.00621637 0.00029308,0.000318222,4.22604e-05,5.90966e-05,0.00028842
1632 rs112652199,rs1975160,rs2231485,rs62128799,rs75184451 0 86.1792 inf 5 0 3.26027e-07 2.7393e-07,3.82189e-07 0.0061946,-7.06884e-05,-0.00617361,8.24524e-05,-0.0062361 0.000293373,4.46914e-05,0.000318353,4.19552e-05,0.000289072
1633 rs10408934,rs112652199,rs2231485,rs74453701,rs75184451 0 86.1767 inf 5 0 3.25851e-07 2.74219e-07,3.87172e-07 6.39492e-05,0.00622947,-0.00622801,-0.000134141,-0.00620728 4.8138e-05,0.000295641,0.000320835,9.49171e-05,0.000288328
1634 rs112652199,rs2231485,rs62128799,rs75184451,rs8111926 0 86.176 inf 5 0 3.25972e-07 2.67609e-07,3.83263e-07 0.0062234,-0.00622081,4.39694e-05,-0.00621082,-0.000108127 0.000295122,0.000320946,3.84222e-05,0.000288335,6.94917e-05
1635 rs112652199,rs2231485,rs74453701,rs75184451,rs8111926 0 86.1754 inf 5 0 3.25425e-07 2.71364e-07,3.90039e-07 0.00624425,-0.00625321,-8.14908e-05,-0.00621083,-8.83451e-05 0.000296116,0.0003215,0.000113522,0.000288434,8.25439e-05
1636 rs112652199,rs2231485,rs56250792,rs62128799,rs75184451 0 86.1733 inf 5 0 3.26159e-07 2.66897e-07,3.87314e-07 0.006175,-0.0061596,6.17784e-05,5.79146e-05,-0.00621029 0.000292871,0.000318145,3.76509e-05,3.79618e-05,0.000288324
1637 rs112652199,rs12976824,rs2231485,rs62128799,rs75184451 0 86.1673 inf 5 0 3.2599e-07 2.70545e-07,3.88649e-07 0.00619429,-6.991e-05,-0.0061734,8.21384e-05,-0.00623573 0.000293373,4.46914e-05,0.000318353,4.19552e-05,0.000289072
1638 rs112652199,rs116979350,rs2231485,rs62128799,rs75184451 0 86.1671 inf 5 0 3.26116e-07 2.68329e-07,3.85524e-07 0.0061898,-0.000162901,-0.00616893,6.51907e-05,-0.00621811 0.000293184,0.000100451,0.00031825,3.85146e-05,0.000288447
1639 rs112652199,rs2231485,rs7255048,rs74453701,rs75184451 0 86.1665 inf 5 0 3.25825e-07 2.65643e-07,3.96895e-07 0.00622733,-0.00622951,4.96094e-05,-0.000136393,-0.00620848 0.000295632,0.00032083,3.77641e-05,9.47402e-05,0.000288345
1640 rs112652199,rs2231485,rs35948484,rs74453701,rs75184451 0 86.1661 inf 5 0 3.2541e-07 2.6944e-07,3.92031e-07 0.00624553,-0.00625436,-8.69533e-05,-8.49451e-05,-0.0062109 0.000296197,0.000321585,8.20246e-05,0.000112066,0.000288439
1641 rs112652199,rs12983573,rs2231485,rs62128799,rs75184451 0 86.166 inf 5 0 3.25986e-07 2.72249e-07,3.83195e-07 0.00619425,-6.98247e-05,-0.00617338,8.2104e-05,-0.00623569 0.000293373,4.46914e-05,0.000318353,4.19552e-05,0.000289072
1642 rs112652199,rs2231485,rs35948484,rs62128799,rs75184451 0 86.1624 inf 5 0 3.25926e-07 2.71384e-07,3.82448e-07 0.00622364,-0.00622082,-0.000107302,4.41936e-05,-0.00621119 0.000295207,0.000321026,6.99349e-05,3.8413e-05,0.000288341
1643 rs112652199,rs2231485,rs62128799,rs75184451,rs77376335 0 86.1566 inf 5 0 3.26093e-07 2.71262e-07,3.83774e-07 0.0061982,-0.00618733,4.89085e-05,-0.0062239,0.000108157 0.000293495,0.000318771,3.80127e-05,0.000288593,6.71191e-05
1644 rs112652199,rs150445689,rs2231485,rs62128799,rs75184451 0 86.1523 inf 5 0 3.26079e-07 2.69872e-07,3.85642e-07 0.00619807,0.000107735,-0.00618721,4.89281e-05,-0.00622382 0.000293495,6.71191e-05,0.000318771,3.80127e-05,0.000288593
1645 rs112652199,rs2231485,rs34983936,rs62128799,rs75184451 0 86.1492 inf 5 0 3.2589e-07 2.70796e-07,3.88882e-07 0.00622192,-0.0062189,-0.000105213,4.49748e-05,-0.00621049 0.000295118,0.000320923,6.93469e-05,3.83422e-05,0.000288333
1646 rs112652199,rs2231485,rs62128799,rs74453701,rs75184451 0 86.1476 inf 5 0 3.25748e-07 2.68038e-07,3.81482e-07 0.00622505,-0.00621699,4.83796e-05,-0.000137109,-0.00619501 0.000295632,0.000321016,3.80784e-05,9.47166e-05,0.000288329
1647 rs112652199,rs2231485,rs62128799,rs74761821,rs75184451 0 86.1457 inf 5 0 3.2604e-07 2.66398e-07,3.90155e-07 0.00621303,-0.00619859,4.23512e-05,-0.000103715,-0.00625424 0.000294305,0.000319324,3.85809e-05,6.53301e-05,0.000290129
1648 rs112652199,rs12985702,rs2231485,rs74453701,rs75184451 0 86.1456 inf 5 0 3.25341e-07 2.70096e-07,3.89326e-07 0.00624359,-8.35618e-05,-0.00625225,-8.63206e-05,-0.00621068 0.000296135,8.25991e-05,0.000321517,0.00011291,0.000288447
1649 rs112652199,rs2231485,rs28382780,rs62128799,rs75184451 0 86.145 inf 5 0 3.26056e-07 2.70159e-07,3.92531e-07 0.00619786,-0.00618699,0.000107033,4.89607e-05,-0.00622368 0.000293495,0.000318771,6.71191e-05,3.80127e-05,0.000288593
1650 rs112652199,rs2231485,rs34983936,rs74453701,rs75184451 0 86.1444 inf 5 0 3.25304e-07 2.72811e-07,3.86079e-07 0.00624211,-0.00625078,-8.26417e-05,-8.36343e-05,-0.00621033 0.000296076,0.000321458,8.39112e-05,0.000115403,0.000288444
1651 rs112652199,rs2231485,rs62128799,rs75184451,rs892078 0 86.1438 inf 5 0 3.26034e-07 2.7163e-07,3.87787e-07 0.00621343,-0.00619074,4.2898e-05,-0.00625303,-0.000101165 0.000294336,0.000318938,3.85195e-05,0.00029005,6.3837e-05
1652 rs112652199,rs11667004,rs2231485,rs74453701,rs75184451 0 86.1424 inf 5 0 3.25751e-07 2.70846e-07,3.85689e-07 0.00624289,-0.000112215,-0.00625187,-0.000145556,-0.00621543 0.000295924,8.81761e-05,0.000321247,9.42784e-05,0.000288511
1653 rs112652199,rs12985702,rs2231485,rs62128799,rs75184451 0 86.141 inf 5 0 3.25865e-07 2.67744e-07,3.84931e-07 0.00622164,-0.000105164,-0.00621861,4.45359e-05,-0.00621112 0.000295131,6.98675e-05,0.000320941,3.83958e-05,0.000288342
1654 rs112652199,rs12460655,rs2231485,rs74453701,rs75184451 0 86.1385 inf 5 0 3.25737e-07 2.67939e-07,3.85324e-07 0.00623773,-0.000132291,-0.00624528,-0.000140405,-0.00621319 0.000295773,0.000104633,0.000321027,9.44928e-05,0.00028845
1655 rs112652199,rs116979350,rs2231485,rs74453701,rs75184451 0 86.1346 inf 5 0 3.25726e-07 2.67784e-07,3.87434e-07 0.00624074,-0.00012445,-0.00624051,-0.000143058,-0.00621464 0.000295859,9.89413e-05,0.000320917,9.43621e-05,0.000288492
1656 rs112652199,rs2231485,rs74453701,rs75184451,rs78854124 0 86.1344 inf 5 0 3.25715e-07 2.66965e-07,3.82592e-07 0.00626263,-0.0062665,-0.000153768,-0.00622586,8.31126e-05 0.000297066,0.00032208,9.43031e-05,0.00028897,6.63974e-05
1657 rs112652199,rs2231485,rs74453701,rs75184451,rs9807913 0 86.1342 inf 5 0 3.25531e-07 2.6653e-07,3.86078e-07 0.00621454,-0.00625558,-0.000160946,-0.00621915,5.03667e-05 0.000295805,0.000321553,9.47917e-05,0.000288727,4.41962e-05
1658 rs112652199,rs2231485,rs62128799,rs75184451,rs78064630 0 86.1327 inf 5 0 3.26021e-07 2.67947e-07,3.85975e-07 0.00619962,-0.00618495,5.22478e-05,-0.00622536,0.000111757 0.000293587,0.000318703,3.78995e-05,0.000288651,7.07813e-05
1659 rs112652199,rs118115488,rs2231485,rs62128799,rs75184451 0 86.1295 inf 5 0 3.26011e-07 2.68957e-07,3.87659e-07 0.00619952,0.00011143,-0.00618486,5.22527e-05,-0.00622529 0.000293587,7.07813e-05,0.000318703,3.78995e-05,0.000288651
1660 rs112652199,rs2231485,rs62128799,rs7252007,rs75184451 0 86.1285 inf 5 0 3.25985e-07 2.68312e-07,3.78847e-07 0.00616492,-0.00616687,6.59191e-05,-8.61124e-05,-0.00619339 0.000292823,0.000318225,3.86531e-05,5.51279e-05,0.000288341
1661 rs112652199,rs147750986,rs2231485,rs62128799,rs75184451 0 86.1272 inf 5 0 3.25984e-07 2.65154e-07,3.84042e-07 0.00616841,0.000155434,-0.00615395,4.20708e-05,-0.00620038 0.000292825,9.95308e-05,0.000318132,3.86389e-05,0.000288287
1662 rs112652199,rs142641751,rs2231485,rs62128799,rs75184451 0 86.1262 inf 5 0 3.25984e-07 2.68092e-07,3.82264e-07 0.00618913,-0.000161371,-0.00616793,6.53942e-05,-0.00621842 0.000293191,0.000103344,0.000318242,3.85883e-05,0.000288467
1663 rs112652199,rs2231485,rs35467002,rs74453701,rs75184451 0 86.1201 inf 5 0 3.25271e-07 2.69735e-07,3.8611e-07 0.00624305,-0.00625156,-7.80406e-05,-9.15035e-05,-0.00620956 0.000296156,0.000321544,8.12833e-05,0.000111789,0.000288426
1664 rs112652199,rs2231485,rs62128799,rs7255048,rs75184451 0 86.1191 inf 5 0 3.25987e-07 2.69257e-07,3.88669e-07 0.00617453,-0.00615923,5.76721e-05,5.88222e-05,-0.00620977 0.000292871,0.000318144,3.79597e-05,3.76369e-05,0.000288323
1665 rs112652199,rs2231485,rs62128799,rs7246323,rs75184451 0 86.1188 inf 5 0 3.2596e-07 2.69351e-07,3.89261e-07 0.00618897,-0.00616784,6.53139e-05,-0.000160239,-0.0062183 0.000293191,0.000318242,3.85883e-05,0.000103344,0.000288467
1666 rs112652199,rs116957244,rs2231485,rs62128799,rs75184451 0 86.1185 inf 5 0 3.25959e-07 2.6895e-07,3.83881e-07 0.00618896,-0.000160197,-0.00616784,6.53109e-05,-0.0062183 0.000293191,0.000103344,0.000318242,3.85883e-05,0.000288467
1667 rs112652199,rs2231485,rs74453701,rs75184451,rs77410883 0 86.1153 inf 5 0 3.25228e-07 2.6703e-07,3.85814e-07 0.00624193,-0.00625029,-9.00035e-05,-0.00620949,-7.72038e-05 0.000296123,0.000321504,0.000113863,0.000288434,8.32921e-05
1668 rs112652199,rs11878853,rs2231485,rs74453701,rs75184451 0 86.1148 inf 5 0 3.25661e-07 2.6884e-07,3.83966e-07 0.00625732,6.20396e-05,-0.00625705,-0.00015124,-0.0062273 0.000296735,5.08462e-05,0.000321539,9.42481e-05,0.000289092
1669 rs112652199,rs2231485,rs3843751,rs62128799,rs75184451 0 86.1141 inf 5 0 3.25927e-07 2.6524e-07,3.8778e-07 0.00614741,-0.00613104,-6.09389e-05,3.88508e-05,-0.00618564 0.000293077,0.000318509,3.97074e-05,3.9139e-05,0.00028849
1670 rs112652199,rs12710257,rs2231485,rs62128799,rs75184451 0 86.1126 inf 5 0 3.25961e-07 2.73237e-07,3.86059e-07 0.00615033,-6.97959e-05,-0.00612477,5.08966e-05,-0.00618265 0.000293,4.50097e-05,0.000318722,3.79351e-05,0.000288564
1671 rs112652199,rs11879191,rs2231485,rs74453701,rs75184451 0 86.1081 inf 5 0 3.25624e-07 2.70586e-07,3.82272e-07 0.00622412,-6.04254e-05,-0.00624066,-0.000145258,-0.00621276 0.000295635,5.04481e-05,0.00032093,9.42926e-05,0.000288455
1672 rs112652199,rs2231485,rs62128799,rs75184451,rs76456798 0 86.1076 inf 5 0 3.25937e-07 2.67832e-07,3.84991e-07 0.00619677,-0.00618589,4.9132e-05,-0.00622295,0.000103351 0.000293495,0.000318771,3.80127e-05,0.000288593,6.71191e-05
1673 rs112652199,rs17677316,rs2231485,rs62128799,rs75184451 0 86.1065 inf 5 0 3.25599e-07 2.69816e-07,3.90067e-07 0.0061827,-7.56188e-05,-0.00616477,9.58856e-05,-0.0062173 0.00029307,5.51568e-05,0.000318214,4.86972e-05,0.000288489
1674 rs112652199,rs2231485,rs62128799,rs74180161,rs75184451 0 86.1057 inf 5 0 3.25597e-07 2.68382e-07,3.86084e-07 0.00618268,-0.00616476,9.58454e-05,-7.55463e-05,-0.00621729 0.00029307,0.000318214,4.86972e-05,5.51568e-05,0.000288489
1675 rs112652199,rs1560708,rs2231485,rs62128799,rs75184451 0 86.1051 inf 5 0 3.25872e-07 2.68636e-07,3.80364e-07 0.0061472,-6.01576e-05,-0.00613221,3.51063e-05,-0.00618743 0.000293092,3.98727e-05,0.000318485,3.98875e-05,0.000288454
1676 rs112652199,rs142641751,rs2231485,rs74453701,rs75184451 0 86.1043 inf 5 0 3.25631e-07 2.70679e-07,3.82395e-07 0.00624082,-0.000122029,-0.00624046,-0.000144852,-0.00621464 0.000295884,0.000101535,0.000320925,9.43047e-05,0.000288512
1677 rs112652199,rs2231485,rs35467002,rs62128799,rs75184451 0 86.1019 inf 5 0 3.25737e-07 2.69221e-07,3.87422e-07 0.00621921,-0.00621602,-0.000100234,4.45924e-05,-0.00621022 0.000295123,0.000320949,6.95143e-05,3.84347e-05,0.000288335
1678 rs112652199,rs2231485,rs62128799,rs75184451,rs8106361 0 86.1018 inf 5 0 3.25899e-07 2.65433e-07,3.85897e-07 0.00620796,-0.00619017,4.23062e-05,-0.0062476,-9.76955e-05 0.000294106,0.000318978,3.86477e-05,0.000289812,6.42003e-05
1679 rs112652199,rs2231485,rs7246323,rs74453701,rs75184451 0 86.0987 inf 5 0 3.25613e-07 2.69047e-07,3.8755e-07 0.00624069,-0.00624037,-0.000120937,-0.000144891,-0.00621452 0.000295884,0.000320925,0.000101535,9.43047e-05,0.000288512
1680 rs112652199,rs116957244,rs2231485,rs74453701,rs75184451 0 86.0985 inf 5 0 3.25613e-07 2.6816e-07,3.90818e-07 0.00624068,-0.000120896,-0.00624037,-0.000144893,-0.00621452 0.000295884,0.000101535,0.000320925,9.43047e-05,0.000288512
1681 rs10409578,rs112652199,rs2231485,rs62128799,rs75184451 0 86.0973 inf 5 0 3.25886e-07 2.71885e-07,3.84816e-07 -8.37788e-05,0.00616433,-0.00616615,6.54899e-05,-0.00619325 5.52825e-05,0.000292825,0.00031822,3.86437e-05,0.000288347
1682 rs11085734,rs112652199,rs2231485,rs62128799,rs75184451 0 86.0962 inf 5 0 3.25812e-07 2.69421e-07,3.8829e-07 -5.93107e-05,0.00616645,-0.00618908,5.92932e-05,-0.00623225 4.00839e-05,0.000292822,0.000318973,3.80569e-05,0.00028899
1683 rs112652199,rs1560707,rs2231485,rs62128799,rs75184451 0 86.096 inf 5 0 3.25841e-07 2.71456e-07,3.89228e-07 0.0061473,-5.9548e-05,-0.00613192,3.49502e-05,-0.00618748 0.000293095,3.98738e-05,0.000318501,3.99609e-05,0.000288456
1684 rs112652199,rs2231485,rs62128799,rs75184451,rs77410883 0 86.0956 inf 5 0 3.25712e-07 2.70707e-07,3.84858e-07 0.00621909,-0.00621584,4.43441e-05,-0.00621011,-0.000100087 0.000295152,0.000320981,3.8474e-05,0.000288335,7.00063e-05
1685 rs112652199,rs2231485,rs34953890,rs74453701,rs75184451 0 86.095 inf 5 0 3.25583e-07 2.65803e-07,3.85356e-07 0.00622417,-0.00624046,-5.91491e-05,-0.000145342,-0.00621251 0.000295635,0.00032093,5.04481e-05,9.42926e-05,0.000288455
1686 rs112652199,rs2231485,rs74453701,rs75184451,rs8106261 0 86.0949 inf 5 0 3.25582e-07 2.7271e-07,3.85361e-07 0.00621121,-0.0062116,-0.00013181,-0.0061887,-4.91692e-05 0.000295904,0.000321253,9.54006e-05,0.000288482,4.19535e-05
1687 rs112652199,rs117337009,rs2231485,rs62128799,rs75184451 0 86.0927 inf 5 0 3.25884e-07 2.71734e-07,3.8679e-07 0.00616974,0.000141122,-0.00615391,4.46698e-05,-0.00620138 0.000292831,9.31806e-05,0.000318132,3.83754e-05,0.000288285
1688 rs112652199,rs118176811,rs2231485,rs62128799,rs75184451 0 86.0872 inf 5 0 3.2586e-07 2.69213e-07,3.8986e-07 0.00618796,-0.000153237,-0.00616743,6.51078e-05,-0.00621788 0.000293181,0.000101975,0.000318242,3.86068e-05,0.000288468
1689 rs112652199,rs2231485,rs74453701,rs75184451,rs75323740 0 86.0865 inf 5 0 3.25565e-07 2.67676e-07,3.86244e-07 0.00624563,-0.00624915,-0.000154533,-0.00622576,-4.69148e-05 0.000296108,0.000321209,9.43439e-05,0.000289074,4.04023e-05
1690 rs112652199,rs144023290,rs2231485,rs62128799,rs75184451 0 86.0864 inf 5 0 3.2586e-07 2.6976e-07,3.89592e-07 0.00618807,-0.00015095,-0.00616789,6.43651e-05,-0.00621696 0.000293184,0.000100451,0.00031825,3.85146e-05,0.000288447
1691 rs112652199,rs11882255,rs2231485,rs62128799,rs75184451 0 86.0842 inf 5 0 3.24447e-07 2.68371e-07,3.833e-07 0.00623434,-6.75748e-05,-0.00615707,5.20831e-05,-0.00620518 0.00032917,0.000149076,0.00031817,3.81046e-05,0.00028835
1692 rs112652199,rs117320342,rs2231485,rs62128799,rs75184451 0 86.0831 inf 5 0 3.2586e-07 2.67732e-07,3.8011e-07 0.00619603,0.000100855,-0.00618514,4.9248e-05,-0.00622245 0.000293495,6.71191e-05,0.000318771,3.80127e-05,0.000288593
1693 rs112652199,rs2231485,rs4804509,rs74453701,rs75184451 0 86.0823 inf 5 0 3.25559e-07 2.73042e-07,3.86439e-07 0.00623412,-0.00624216,-5.6535e-05,-0.000153753,-0.00620072 0.000295711,0.000320973,4.88529e-05,9.43144e-05,0.00028829
1694 rs112305679,rs112652199,rs2231485,rs74453701,rs75184451 0 86.0794 inf 5 0 3.25534e-07 2.67678e-07,3.87941e-07 -4.78261e-05,0.00621169,-0.00621229,-0.000132308,-0.00618919 4.19e-05,0.000295901,0.000321245,9.53947e-05,0.000288477
1695 rs112652199,rs2231485,rs62128799,rs74806945,rs75184451 0 86.0793 inf 5 0 3.25849e-07 2.701e-07,3.84733e-07 0.006194,-0.00618326,4.96493e-05,0.000100938,-0.00622066 0.000293411,0.000318698,3.79924e-05,6.74024e-05,0.000288542
1696 rs112652199,rs118176811,rs2231485,rs74453701,rs75184451 0 86.0739 inf 5 0 3.25535e-07 2.65152e-07,3.87317e-07 0.00623993,-0.000114396,-0.00624007,-0.000145243,-0.00621402 0.000295878,0.000100136,0.000320927,9.42989e-05,0.000288513
1697 rs112652199,rs144023290,rs2231485,rs74453701,rs75184451 0 86.0735 inf 5 0 3.25532e-07 2.6876e-07,3.86157e-07 0.00623938,-0.000112856,-0.00623962,-0.000143634,-0.00621337 0.000295859,9.89413e-05,0.000320917,9.43621e-05,0.000288492
1698 rs112652199,rs2231485,rs7248036,rs74453701,rs75184451 0 86.0723 inf 5 0 3.25515e-07 2.70362e-07,3.86027e-07 0.00622727,-0.00622365,4.32755e-05,-0.000140887,-0.00619708 0.000295632,0.000320893,3.83116e-05,9.45238e-05,0.000288311
1699 rs112652199,rs2231485,rs3859514,rs62128799,rs75184451 0 86.0716 inf 5 0 3.25766e-07 2.66614e-07,3.80569e-07 0.00614785,-0.00613299,-5.80831e-05,3.57557e-05,-0.00618794 0.000293092,0.000318485,3.98727e-05,3.98875e-05,0.000288454
1700 rs112652199,rs2231485,rs62128799,rs6511701,rs75184451 0 86.0708 inf 5 0 3.25822e-07 2.67515e-07,3.91971e-07 0.00618515,-0.00617224,5.4154e-05,6.98769e-05,-0.006233 0.000293101,0.000318348,3.78847e-05,4.70812e-05,0.000289022
1701 rs10405536,rs112652199,rs2231485,rs62128799,rs75184451 0 86.0656 inf 5 0 3.25749e-07 2.71768e-07,3.83524e-07 -5.76897e-05,0.00614802,-0.00613324,3.60861e-05,-0.00618815 3.98396e-05,0.00029309,0.000318481,3.98397e-05,0.000288451
1702 rs112652199,rs2231485,rs7252007,rs74453701,rs75184451 0 86.0654 inf 5 0 3.255e-07 2.69593e-07,3.85365e-07 0.00622066,-0.00623701,-6.0718e-05,-0.000140379,-0.00619641 0.000295671,0.000320873,5.42218e-05,9.45657e-05,0.000288319
1703 rs112652199,rs2231485,rs3087689,rs74453701,rs75184451 0 86.065 inf 5 0 3.25488e-07 2.71526e-07,3.89387e-07 0.00621206,-0.00621277,-4.65881e-05,-0.000132746,-0.00618949 0.000295901,0.000321245,4.19e-05,9.53947e-05,0.000288477
1704 rs112652199,rs116449616,rs2231485,rs74453701,rs75184451 0 86.065 inf 5 0 3.25504e-07 2.71588e-07,3.86918e-07 0.00623388,-5.4824e-05,-0.00624182,-0.000153616,-0.00620073 0.000295711,4.88529e-05,0.000320973,9.43144e-05,0.00028829
1705 rs112652199,rs2231485,rs73018644,rs74453701,rs75184451 0 86.0624 inf 5 0 3.25495e-07 2.67228e-07,3.87886e-07 0.00623384,-0.00624177,-5.45636e-05,-0.000153596,-0.00620074 0.000295711,0.000320973,4.88529e-05,9.43144e-05,0.00028829
1706 rs112652199,rs12978976,rs2231485,rs74453701,rs75184451 0 86.0597 inf 5 0 3.25479e-07 2.71471e-07,3.82597e-07 0.00621657,4.41402e-05,-0.00621731,-0.000135634,-0.00619435 0.000295757,3.99004e-05,0.000321065,9.50335e-05,0.000288353
1707 rs112652199,rs2231485,rs3745244,rs74453701,rs75184451 0 86.0586 inf 5 0 3.25466e-07 2.71819e-07,3.88572e-07 0.00621087,-0.00621042,-4.68203e-05,-0.00013261,-0.00618823 0.000295957,0.000321374,4.26622e-05,9.54448e-05,0.000288526
1708 rs112652199,rs113636150,rs2231485,rs74453701,rs75184451 0 86.0582 inf 5 0 3.25482e-07 2.64948e-07,3.85095e-07 0.00623378,-5.41445e-05,-0.00624168,-0.000153562,-0.00620074 0.000295711,4.88529e-05,0.000320973,9.43144e-05,0.00028829
1709 rs112652199,rs2231485,rs73016784,rs74453701,rs75184451 0 86.0579 inf 5 0 3.25481e-07 2.67246e-07,3.82163e-07 0.00623377,-0.00624168,-5.41107e-05,-0.000153559,-0.00620074 0.000295711,0.000320973,4.88529e-05,9.43144e-05,0.00028829
1710 rs112652199,rs2231485,rs73018643,rs74453701,rs75184451 0 86.0578 inf 5 0 3.25481e-07 2.69223e-07,3.88567e-07 0.00623377,-0.00624167,-5.41047e-05,-0.000153559,-0.00620074 0.000295711,0.000320973,4.88529e-05,9.43144e-05,0.00028829
1711 rs111944534,rs112652199,rs2231485,rs74453701,rs75184451 0 86.057 inf 5 0 3.25478e-07 2.69251e-07,3.84899e-07 -5.40214e-05,0.00623376,-0.00624166,-0.000153552,-0.00620074 4.88529e-05,0.000295711,0.000320973,9.43144e-05,0.00028829
1712 rs112652199,rs2231485,rs73016785,rs74453701,rs75184451 0 86.0569 inf 5 0 3.25478e-07 2.71441e-07,3.88569e-07 0.00623376,-0.00624166,-5.40115e-05,-0.000153552,-0.00620074 0.000295711,0.000320973,4.88529e-05,9.43144e-05,0.00028829
1713 rs112652199,rs2231485,rs35164067,rs74453701,rs75184451 0 86.0565 inf 5 0 3.25461e-07 2.68566e-07,3.87619e-07 0.0062243,-0.00623982,-5.51944e-05,-0.000145603,-0.00621174 0.000295635,0.00032093,5.04481e-05,9.42926e-05,0.000288455
1714 rs112273932,rs112652199,rs2231485,rs62128799,rs75184451 0 86.053 inf 5 0 3.24309e-07 2.69938e-07,3.84153e-07 9.80497e-06,0.0061563,-0.00615453,5.41966e-05,-0.00620199 0.000153868,0.000331337,0.000318167,3.8102e-05,0.000288347
1715 rs112652199,rs2231485,rs2360750,rs74453701,rs75184451 0 86.0529 inf 5 0 3.25455e-07 2.71824e-07,3.90821e-07 0.00621614,-0.00621691,4.35828e-05,-0.000134533,-0.00619451 0.000295772,0.000321087,3.9968e-05,9.51945e-05,0.000288352
1716 rs112652199,rs146317947,rs2231485,rs62128799,rs75184451 0 86.0528 inf 5 0 3.25741e-07 2.67513e-07,3.86335e-07 0.00615373,0.000220236,-0.00613972,5.863e-05,-0.00620821 0.000292949,0.000152512,0.000318304,3.80235e-05,0.000288312
1717 rs10418278,rs112652199,rs2231485,rs74453701,rs75184451 0 86.0518 inf 5 0 3.2545e-07 2.71219e-07,3.86888e-07 4.16481e-05,0.00622723,-0.00622393,-0.000141201,-0.00619723 3.83116e-05,0.000295632,0.000320893,9.45238e-05,0.000288311
1718 rs112652199,rs2231485,rs62128799,rs75184451,rs75219918 0 86.0518 inf 5 0 3.25743e-07 2.70484e-07,3.83476e-07 0.00620844,-0.00618647,4.39528e-05,-0.00624747,-9.26279e-05 0.000294278,0.000318884,3.85093e-05,0.000289968,6.40977e-05
1719 rs112652199,rs2231485,rs74453701,rs75184451,rs892081 0 86.0481 inf 5 0 3.2545e-07 2.67526e-07,3.88931e-07 0.00623363,-0.00624148,-0.000153479,-0.00620074,-5.31036e-05 0.000295711,0.000320973,9.43144e-05,0.00028829,4.88529e-05
1720 rs10407947,rs112652199,rs2231485,rs74453701,rs75184451 0 86.0473 inf 5 0 3.25445e-07 2.67461e-07,3.85448e-07 4.2351e-05,0.00623703,-0.00623198,-0.000141924,-0.0062173 3.90862e-05,0.000295802,0.000320829,9.44757e-05,0.00028868
1721 rs112652199,rs2231485,rs74453701,rs75184451,rs8105074 0 86.0462 inf 5 0 3.25445e-07 2.6373e-07,3.84904e-07 0.00623926,-0.00624665,-0.000150699,-0.00620769,-5.32657e-05 0.000295879,0.000321154,9.42434e-05,0.000288355,4.91589e-05
1722 rs112652199,rs146317947,rs2231485,rs74453701,rs75184451 0 86.046 inf 5 0 3.25394e-07 2.64143e-07,3.85296e-07 0.00620882,0.000162023,-0.00621239,-0.000131131,-0.00620689 0.000296091,0.000154485,0.000321316,9.58032e-05,0.000288344
1723 rs112652199,rs2231485,rs73018656,rs74453701,rs75184451 0 86.0453 inf 5 0 3.25441e-07 2.65069e-07,3.95338e-07 0.00623359,-0.00624142,-5.28179e-05,-0.000153456,-0.00620075 0.000295711,0.000320973,4.88529e-05,9.43144e-05,0.00028829
1724 rs10409578,rs112652199,rs2231485,rs74453701,rs75184451 0 86.0451 inf 5 0 3.25436e-07 2.64902e-07,3.82838e-07 -5.85968e-05,0.00622048,-0.00623657,-0.000140813,-0.00619629 5.43827e-05,0.000295677,0.00032087,9.45581e-05,0.000288323
1725 rs112652199,rs2231485,rs45524632,rs62128799,rs75184451 0 86.0451 inf 5 0 3.25745e-07 2.72514e-07,3.87511e-07 0.00616914,-0.00615373,0.000230666,5.93318e-05,-0.00620971 0.000292829,0.000318133,0.000159488,3.80675e-05,0.000288328
1726 rs112652199,rs143756038,rs2231485,rs74453701,rs75184451 0 86.043 inf 5 0 3.25439e-07 2.70234e-07,3.90064e-07 0.00622647,-0.000143659,-0.00623464,-0.000150227,-0.00620421 0.000295631,0.000133098,0.000320846,9.42383e-05,0.000288304
1727 rs112652199,rs2231485,rs62131901,rs74453701,rs75184451 0 86.0398 inf 5 0 3.25428e-07 2.68583e-07,3.83924e-07 0.00623807,-0.00624381,0.000150324,-0.000148887,-0.00620972 0.000295841,0.000321051,0.000140197,9.42344e-05,0.000288403
1728 rs112652199,rs2231485,rs7248408,rs74453701,rs75184451 0 86.0395 inf 5 0 3.25368e-07 2.64412e-07,3.8397e-07 0.0062185,-0.00625152,4.59079e-05,-0.00013096,-0.00620901 0.000295723,0.000321446,4.45422e-05,9.5889e-05,0.000288393
1729 rs112652199,rs2231485,rs74453701,rs75184451,rs892082 0 86.0378 inf 5 0 3.25417e-07 2.68057e-07,3.8678e-07 0.00623348,-0.00624126,-0.000153393,-0.00620075,-5.2024e-05 0.000295711,0.000320973,9.43144e-05,0.00028829,4.88529e-05
1730 rs112652199,rs2231485,rs35523350,rs74453701,rs75184451 0 86.0371 inf 5 0 3.25415e-07 2.67371e-07,3.8578e-07 0.00623939,-0.00624673,-5.23116e-05,-0.000153214,-0.00620646 0.000295894,0.00032117,4.92048e-05,9.43078e-05,0.000288335
1731 rs112652199,rs2231485,rs34452734,rs74453701,rs75184451 0 86.0365 inf 5 0 3.25401e-07 2.71072e-07,3.77638e-07 0.00622719,-0.00622414,4.03803e-05,-0.000141446,-0.00619734 0.000295632,0.000320893,3.83116e-05,9.45238e-05,0.000288311
1732 rs112652199,rs2231485,rs3760648,rs74453701,rs75184451 0 86.0345 inf 5 0 3.25407e-07 2.71143e-07,3.84376e-07 0.00623343,-0.00624119,-5.16766e-05,-0.000153365,-0.00620075 0.000295711,0.000320973,4.88529e-05,9.43144e-05,0.00028829
1733 rs112652199,rs2231485,rs2360746,rs74453701,rs75184451 0 86.0344 inf 5 0 3.25407e-07 2.71251e-07,3.87378e-07 0.00623398,-0.00624205,-5.14404e-05,-0.000153452,-0.00620147 0.000295724,0.000320998,4.86301e-05,9.43178e-05,0.00028829
1734 rs10422687,rs112652199,rs2231485,rs74453701,rs75184451 0 86.0342 inf 5 0 3.25406e-07 2.69791e-07,3.87737e-07 -5.16455e-05,0.00623343,-0.00624119,-0.000153363,-0.00620075 4.88529e-05,0.000295711,0.000320973,9.43144e-05,0.00028829
1735 rs112652199,rs12979033,rs2231485,rs74453701,rs75184451 0 86.0341 inf 5 0 3.25405e-07 2.67716e-07,3.88083e-07 0.00623528,-5.14172e-05,-0.00624333,-0.000153842,-0.00620227 0.000295758,4.86609e-05,0.000321041,9.43343e-05,0.000288292
1736 rs112652199,rs2231485,rs62128799,rs73007332,rs75184451 0 86.0318 inf 5 0 3.25682e-07 2.69327e-07,3.83673e-07 0.00616538,-0.00615125,4.3134e-05,0.000152882,-0.00619838 0.000292823,0.000318142,3.86469e-05,0.000108102,0.000288298
1737 rs112652199,rs12459941,rs2231485,rs74453701,rs75184451 0 86.0318 inf 5 0 3.25394e-07 2.66381e-07,3.91427e-07 0.00623576,-5.1629e-05,-0.00624297,-0.000151261,-0.006202 0.000295774,4.92142e-05,0.000321031,9.42535e-05,0.000288291
1738 rs112652199,rs2231485,rs74453701,rs75184451,rs8100756 0 86.0313 inf 5 0 3.254e-07 2.69437e-07,3.84493e-07 0.00623999,-0.00624826,-0.000146193,-0.00621294,-9.28185e-05 0.000295924,0.000321247,9.42784e-05,0.000288511,8.81761e-05
1739 rs112652199,rs2231485,rs28382800,rs62128799,rs75184451 0 86.0309 inf 5 0 3.25694e-07 2.71781e-07,3.84391e-07 0.0061944,-0.00618348,9.53358e-05,4.95046e-05,-0.00622135 0.000293495,0.000318771,6.71191e-05,3.80127e-05,0.000288593
1740 rs112652199,rs143440430,rs2231485,rs62128799,rs75184451 0 86.0304 inf 5 0 3.25671e-07 2.68786e-07,3.85867e-07 0.00620665,-9.096e-05,-0.00618488,4.33471e-05,-0.00624555 0.000294228,6.45717e-05,0.000318846,3.86231e-05,0.000289909
1741 rs112652199,rs2231485,rs74453701,rs75184451,rs892084 0 86.0294 inf 5 0 3.25381e-07 2.66629e-07,3.80699e-07 0.00621671,-0.00621774,-0.000135252,-0.00619498,4.15193e-05 0.000295769,0.00032108,9.51897e-05,0.000288349,3.99317e-05
1742 rs112652199,rs142770866,rs2231485,rs74453701,rs75184451 0 86.0288 inf 5 0 3.2537e-07 2.69452e-07,3.87173e-07 0.00624816,6.97684e-05,-0.00624913,-0.000163635,-0.00620861 0.000296401,6.75853e-05,0.00032131,9.52595e-05,0.000288383
1743 rs112652199,rs2231485,rs2360744,rs62128799,rs75184451 0 86.028 inf 5 0 3.25667e-07 2.70573e-07,3.88763e-07 0.00620393,-0.00618634,-9.06092e-05,4.34289e-05,-0.00624302 0.00029405,0.00031892,6.44256e-05,3.86142e-05,0.000289729
1744 rs112652199,rs115771260,rs2231485,rs62128799,rs75184451 0 86.0266 inf 5 0 3.25045e-07 2.67103e-07,3.84295e-07 0.00626283,-0.000118255,-0.00613298,5.55612e-05,-0.00624355 0.000307313,0.000114111,0.000318829,3.79168e-05,0.000291009
1745 rs112652199,rs2231485,rs73496517,rs74453701,rs75184451 0 86.0245 inf 5 0 3.25364e-07 2.64888e-07,3.86828e-07 0.006258,-0.00625311,-6.87381e-05,-0.000153432,-0.00623547 0.000297254,0.00032155,6.68933e-05,9.4322e-05,0.00029023
1746 rs112652199,rs1560688,rs2231485,rs74453701,rs75184451 0 86.0244 inf 5 0 3.25365e-07 2.68906e-07,3.87328e-07 0.00621681,4.10797e-05,-0.00621788,-0.0001354,-0.00619504 0.000295769,3.99317e-05,0.00032108,9.51897e-05,0.000288349
1747 rs112652199,rs2231485,rs73496510,rs74453701,rs75184451 0 86.0225 inf 5 0 3.25357e-07 2.68138e-07,3.84627e-07 0.00625786,-0.00625301,-6.84478e-05,-0.000153414,-0.00623532 0.000297254,0.00032155,6.68933e-05,9.4322e-05,0.00029023
1748 rs112652199,rs2231485,rs3745255,rs74453701,rs75184451 0 86.0214 inf 5 0 3.25356e-07 2.70977e-07,3.86699e-07 0.00621687,-0.00621796,4.08096e-05,-0.000135491,-0.00619508 0.000295769,0.00032108,3.99317e-05,9.51897e-05,0.000288349
1749 rs112652199,rs2231485,rs7256396,rs74453701,rs75184451 0 86.0205 inf 5 0 3.25353e-07 2.67877e-07,3.85007e-07 0.00621689,-0.00621799,4.07259e-05,-0.00013552,-0.00619509 0.000295769,0.00032108,3.99317e-05,9.51897e-05,0.000288349
1750 rs112652199,rs2231485,rs34452734,rs62128799,rs75184451 0 86.0187 inf 5 0 3.24383e-07 2.68843e-07,3.84986e-07 0.00616517,-0.0061523,-3.22577e-05,8.33159e-05,-0.0062016 0.000292838,0.000318222,9.64137e-05,9.56319e-05,0.000288293
1751 rs112652199,rs2231485,rs62128799,rs7245722,rs75184451 0 86.0178 inf 5 0 3.25664e-07 2.69591e-07,3.88163e-07 0.00618634,-0.00617995,5.2569e-05,-0.000123879,-0.0062182 0.000293173,0.000318634,3.78969e-05,8.81636e-05,0.000288504
1752 rs112652199,rs2231485,rs62128799,rs75184451,rs79901027 0 86.0167 inf 5 0 3.25631e-07 2.67799e-07,3.87129e-07 0.00620343,-0.00618592,4.35687e-05,-0.00624248,-8.94037e-05 0.00029405,0.00031892,3.86142e-05,0.000289729,6.44256e-05
1753 rs112652199,rs12982179,rs2231485,rs74453701,rs75184451 0 86.0164 inf 5 0 3.25098e-07 2.67376e-07,3.83546e-07 0.00621037,4.10156e-05,-0.00620737,-0.000152358,-0.00621621 0.000296256,5.01212e-05,0.000322122,9.43107e-05,0.000288885
1754 rs10412541,rs112652199,rs2231485,rs74453701,rs75184451 0 86.0147 inf 5 0 3.2533e-07 2.71879e-07,3.86744e-07 3.78194e-05,0.00621338,-0.00621371,-0.000139812,-0.00618493 3.76848e-05,0.000295903,0.000321288,9.47013e-05,0.000288736
1755 rs112652199,rs2231485,rs34479588,rs74453701,rs75184451 0 86.0128 inf 5 0 3.25339e-07 2.68758e-07,3.80292e-07 0.00623579,-0.00624224,-4.32134e-05,-0.000153453,-0.00621336 0.000295786,0.000321022,4.27941e-05,9.4326e-05,0.000288547
1756 rs10419405,rs112652199,rs2231485,rs74453701,rs75184451 0 86.0118 inf 5 0 3.25325e-07 2.73039e-07,3.85312e-07 3.99373e-05,0.00621707,-0.00621824,-0.000135785,-0.00619521 3.99317e-05,0.000295769,0.00032108,9.51897e-05,0.000288349
1757 rs112652199,rs2231485,rs73496512,rs74453701,rs75184451 0 86.0105 inf 5 0 3.2532e-07 2.67603e-07,3.85121e-07 0.00625617,-0.00625137,-6.69557e-05,-0.000153422,-0.00623335 0.000297166,0.00032148,6.72167e-05,9.43272e-05,0.000290108
1758 rs112652199,rs2231485,rs74453701,rs75184451,rs892042 0 86.0101 inf 5 0 3.25326e-07 2.70997e-07,3.90776e-07 0.00624381,-0.00624549,-0.000148169,-0.00621228,6.87402e-05 0.000296159,0.000321156,9.424e-05,0.000288508,6.87102e-05
1759 rs112652199,rs12609501,rs2231485,rs74453701,rs75184451 0 86.009 inf 5 0 3.25319e-07 2.70191e-07,3.85492e-07 0.00624286,-4.02358e-05,-0.00624656,-0.00015378,-0.00622224 0.000296108,4.04023e-05,0.000321209,9.43439e-05,0.000289074
1760 rs10418278,rs112652199,rs2231485,rs62128799,rs75184451 0 86.0082 inf 5 0 3.24349e-07 2.6546e-07,3.85179e-07 -2.42283e-05,0.00616542,-0.00615293,7.60032e-05,-0.00620179 9.64137e-05,0.000292838,0.000318222,9.56319e-05,0.000288293
1761 rs112652199,rs2231485,rs73018654,rs74453701,rs75184451 0 86.0048 inf 5 0 3.25312e-07 2.70321e-07,3.8315e-07 0.0062332,-0.00624086,-4.83149e-05,-0.000152527,-0.00620088 0.000295717,0.000320983,4.8766e-05,9.42921e-05,0.00028829
1762 rs10404446,rs112652199,rs2231485,rs74453701,rs75184451 0 86.0045 inf 5 0 3.25296e-07 2.66736e-07,3.84925e-07 -4.10015e-05,0.00621375,-0.00621495,-0.000134724,-0.00619088 4.19e-05,0.000295901,0.000321245,9.53947e-05,0.000288477
1763 rs112652199,rs2231485,rs74453701,rs75184451,rs8111338 0 86.0041 inf 5 0 3.25313e-07 2.71964e-07,3.88858e-07 0.00623918,-0.00624725,-0.000146371,-0.00621225,-8.74195e-05 0.000295924,0.000321247,9.42784e-05,0.000288511,8.81761e-05
1764 rs112652199,rs115850646,rs2231485,rs74453701,rs75184451 0 86.0027 inf 5 0 3.25306e-07 2.70387e-07,3.89185e-07 0.00623294,-4.81815e-05,-0.0062405,-0.000153086,-0.00620077 0.000295711,4.88529e-05,0.000320973,9.43144e-05,0.00028829
1765 rs112652199,rs146748738,rs2231485,rs62128799,rs75184451 0 86.0013 inf 5 0 3.25582e-07 2.70507e-07,3.85958e-07 0.00620274,-8.77477e-05,-0.00618535,4.37608e-05,-0.00624173 0.00029405,6.44256e-05,0.00031892,3.86142e-05,0.000289729
1766 rs112652199,rs12460574,rs2231485,rs74453701,rs75184451 0 86.0008 inf 5 0 3.253e-07 2.70539e-07,3.85819e-07 0.00623291,-4.79636e-05,-0.00624046,-0.000153069,-0.00620077 0.000295711,4.88529e-05,0.000320973,9.43144e-05,0.00028829
1767 rs112652199,rs2231485,rs62128799,rs7248036,rs75184451 0 85.999 inf 5 0 3.2432e-07 2.6706e-07,3.8362e-07 0.00616574,-0.00615374,6.66167e-05,-1.39219e-05,-0.00620204 0.000292838,0.000318222,9.56319e-05,9.64137e-05,0.000288293
1768 rs112652199,rs2231485,rs62128799,rs7248408,rs75184451 0 85.9974 inf 5 0 3.25566e-07 2.69697e-07,3.84312e-07 0.00616671,-0.00619158,5.56105e-05,5.92582e-05,-0.00621102 0.000292822,0.000319289,3.79045e-05,4.37967e-05,0.000288355
1769 rs112652199,rs2231485,rs62128799,rs75184451,rs77928456 0 85.9971 inf 5 0 3.25569e-07 2.69569e-07,3.8785e-07 0.00620255,-0.00618519,4.38145e-05,-0.00624153,-8.72849e-05 0.00029405,0.00031892,3.86142e-05,0.000289729,6.44256e-05
1770 rs112652199,rs2231485,rs62128799,rs6511697,rs75184451 0 85.997 inf 5 0 3.24951e-07 2.70385e-07,3.89875e-07 0.00625647,-0.00613442,5.54544e-05,-0.000110475,-0.00624084 0.000307313,0.000318829,3.79168e-05,0.000114111,0.000291009
1771 rs112652199,rs12979266,rs2231485,rs74453701,rs75184451 0 85.9964 inf 5 0 3.2528e-07 2.6727e-07,3.8233e-07 0.00624236,-3.90407e-05,-0.0062461,-0.000153645,-0.00622161 0.000296108,4.04023e-05,0.000321209,9.43439e-05,0.000289074
1772 rs112652199,rs2231485,rs74453701,rs75184451,rs75192074 0 85.9954 inf 5 0 3.25276e-07 2.68456e-07,3.79969e-07 0.00624232,-0.00624606,-0.000153634,-0.00622156,-3.89405e-05 0.000296108,0.000321209,9.43439e-05,0.000289074,4.04023e-05
1773 rs10409805,rs112652199,rs2231485,rs74453701,rs75184451 0 85.9946 inf 5 0 3.25281e-07 2.70519e-07,3.88537e-07 -4.71415e-05,0.00623305,-0.00624071,-0.000153052,-0.0062011 4.87408e-05,0.000295718,0.000320985,9.43161e-05,0.00028829
1774 rs112652199,rs12985734,rs2231485,rs62128799,rs75184451 0 85.9945 inf 5 0 3.25446e-07 2.70395e-07,3.8434e-07 0.0061872,-5.74251e-05,-0.00616785,7.70103e-05,-0.00622688 0.000293277,4.46163e-05,0.000318293,4.19116e-05,0.000288912
1775 rs112652199,rs12973308,rs2231485,rs74453701,rs75184451 0 85.9936 inf 5 0 3.25273e-07 2.66017e-07,3.86047e-07 0.00623496,-4.73239e-05,-0.00624197,-0.000151092,-0.00620192 0.000295774,4.92142e-05,0.000321031,9.42535e-05,0.000288291
1776 rs112652199,rs12460639,rs2231485,rs74453701,rs75184451 0 85.993 inf 5 0 3.2527e-07 2.68023e-07,3.86243e-07 0.00623574,-4.7143e-05,-0.00624284,-0.000151727,-0.00620201 0.000295801,4.91566e-05,0.000321066,9.42694e-05,0.000288291
1777 rs112652199,rs2231485,rs74453701,rs75184451,rs77736886 0 85.9929 inf 5 0 3.25275e-07 2.68282e-07,3.81719e-07 0.00625223,-0.00625327,-0.000153435,-0.00622302,9.18846e-05 0.000296873,0.000321662,9.43344e-05,0.000289192,9.54489e-05
1778 rs112652199,rs12459544,rs2231485,rs74453701,rs75184451 0 85.9918 inf 5 0 3.25269e-07 2.68105e-07,3.88501e-07 0.00623619,-4.66013e-05,-0.00624389,-0.000151287,-0.00620357 0.000295817,4.86401e-05,0.000321111,9.4258e-05,0.000288302
1779 rs112652199,rs2011172,rs2231485,rs62128799,rs75184451 0 85.9914 inf 5 0 3.25581e-07 2.67232e-07,3.85123e-07 0.00618517,-0.000121255,-0.00617904,5.22544e-05,-0.0062174 0.000293154,8.90803e-05,0.000318629,3.79045e-05,0.000288495
1780 rs112652199,rs2231485,rs2304160,rs74453701,rs75184451 0 85.9912 inf 5 0 3.2527e-07 2.6837e-07,3.8856e-07 0.00623299,-0.00624062,-4.67427e-05,-0.000153019,-0.0062011 0.000295718,0.000320985,4.87408e-05,9.43161e-05,0.00028829
1781 rs1045361,rs112652199,rs2231485,rs74453701,rs75184451 0 85.9907 inf 5 0 3.25268e-07 2.71168e-07,3.88318e-07 -4.66873e-05,0.00623298,-0.00624061,-0.000153015,-0.0062011 4.87408e-05,0.000295718,0.000320985,9.43161e-05,0.00028829
1782 rs112652199,rs2231485,rs2304161,rs74453701,rs75184451 0 85.9898 inf 5 0 3.25266e-07 2.66816e-07,3.86197e-07 0.00623297,-0.00624059,-4.65811e-05,-0.000153006,-0.0062011 0.000295718,0.000320985,4.87408e-05,9.43161e-05,0.00028829
1783 rs10412516,rs112652199,rs2231485,rs74453701,rs75184451 0 85.9873 inf 5 0 3.25242e-07 2.68787e-07,3.83469e-07 3.54063e-05,0.00621643,-0.00621914,-0.000140596,-0.00618741 3.77634e-05,0.000295811,0.000321076,9.46841e-05,0.000288656
1784 rs112652199,rs2231485,rs7258433,rs74453701,rs75184451 0 85.986 inf 5 0 3.25244e-07 2.74411e-07,3.87946e-07 0.00621752,-0.0062189,3.74867e-05,-0.000136894,-0.0061951 0.000295772,0.000321085,3.99247e-05,9.51473e-05,0.000288359
1785 rs112652199,rs137954228,rs2231485,rs74453701,rs75184451 0 85.9858 inf 5 0 3.25258e-07 2.7093e-07,3.89112e-07 0.00622638,-0.000145585,-0.00623376,-0.000149991,-0.00620345 0.000295631,0.000153237,0.000320841,9.42371e-05,0.000288301
1786 rs112652199,rs12978787,rs2231485,rs74453701,rs75184451 0 85.9858 inf 5 0 3.25253e-07 2.65092e-07,3.86745e-07 0.0062329,-4.6107e-05,-0.00624049,-0.000152968,-0.0062011 0.000295718,4.87408e-05,0.000320985,9.43161e-05,0.00028829
1787 rs112652199,rs2231485,rs2360749,rs74453701,rs75184451 0 85.9856 inf 5 0 3.25242e-07 2.67788e-07,3.86498e-07 0.00621763,-0.00621904,3.74497e-05,-0.000136624,-0.00619557 0.000295769,0.00032108,3.99317e-05,9.51897e-05,0.000288349
1788 rs112652199,rs2231485,rs73018660,rs74453701,rs75184451 0 85.9852 inf 5 0 3.25244e-07 2.70533e-07,3.85669e-07 0.0062419,-0.00624568,-3.79442e-05,-0.000153521,-0.00622103 0.000296108,0.000321209,4.04023e-05,9.43439e-05,0.000289074
1789 rs112652199,rs1821281,rs2231485,rs74453701,rs75184451 0 85.9843 inf 5 0 3.25248e-07 2.71293e-07,3.85447e-07 0.00623263,-4.60294e-05,-0.00624008,-0.000152915,-0.00620078 0.000295711,4.88529e-05,0.000320973,9.43144e-05,0.00028829
1790 rs112652199,rs12973899,rs2231485,rs62128799,rs75184451 0 85.9837 inf 5 0 3.25359e-07 2.66914e-07,3.83428e-07 0.00611985,8.65279e-05,-0.00610161,6.17949e-05,-0.00619526 0.000295207,6.99349e-05,0.000321026,3.8413e-05,0.000288341
1791 rs112652199,rs2231485,rs73007347,rs74453701,rs75184451 0 85.982 inf 5 0 3.25238e-07 2.67272e-07,3.84093e-07 0.00623594,-0.00624357,-4.54427e-05,-0.000151237,-0.00620351 0.000295817,0.000321111,4.86401e-05,9.4258e-05,0.000288302
1792 rs112652199,rs2231485,rs62128799,rs75184451,rs78579480 0 85.9809 inf 5 0 3.25518e-07 2.70874e-07,3.85365e-07 0.0062018,-0.00618456,4.40221e-05,-0.00624072,-8.54942e-05 0.00029405,0.00031892,3.86142e-05,0.000289729,6.44256e-05
1793 rs112652199,rs2231485,rs74453701,rs75184451,rs76434079 0 85.9808 inf 5 0 3.25242e-07 2.66359e-07,3.8252e-07 0.00623417,-0.00624197,-0.000146776,-0.00620891,5.82038e-05 0.000295755,0.000321042,9.42706e-05,0.000288412,6.20861e-05
1794 rs112652199,rs12971428,rs2231485,rs74453701,rs75184451 0 85.9778 inf 5 0 3.25213e-07 2.66819e-07,3.86588e-07 0.00621451,3.44772e-05,-0.00621524,-0.000140646,-0.00618635 0.000295903,3.76848e-05,0.000321288,9.47013e-05,0.000288736
1795 rs112652199,rs11878853,rs2231485,rs62128799,rs75184451 0 85.9775 inf 5 0 3.25528e-07 2.62541e-07,3.84713e-07 0.00619988,6.80657e-05,-0.00618161,5.87276e-05,-0.00623065 0.000293912,5.10668e-05,0.000318766,3.80545e-05,0.000289063
1796 rs112652199,rs12460868,rs2231485,rs62128799,rs75184451 0 85.9775 inf 5 0 3.25347e-07 2.69734e-07,3.8556e-07 0.00616156,5.94348e-05,-0.00614729,8.02909e-05,-0.00619757 0.000292846,4.83274e-05,0.000318191,4.35247e-05,0.00028831
1797 rs112652199,rs11671107,rs2231485,rs74453701,rs75184451 0 85.9757 inf 5 0 3.25214e-07 2.68069e-07,3.88917e-07 0.0062415,-3.69891e-05,-0.00624531,-0.000153414,-0.00622053 0.000296108,4.04023e-05,0.000321209,9.43439e-05,0.000289074
1798 rs112652199,rs2231485,rs34511467,rs74453701,rs75184451 0 85.9755 inf 5 0 3.25219e-07 2.68231e-07,3.86155e-07 0.00623625,-0.00624259,-4.57807e-05,-0.00015249,-0.00620398 0.000295836,0.000321076,4.98018e-05,9.43e-05,0.000288307
1799 rs112652199,rs2231485,rs74179939,rs74453701,rs75184451 0 85.9731 inf 5 0 3.25205e-07 2.7214e-07,3.86468e-07 0.00624139,-0.0062452,-3.672e-05,-0.000153383,-0.00622039 0.000296108,0.000321209,4.04023e-05,9.43439e-05,0.000289074
1800 rs112652199,rs11880990,rs2231485,rs74453701,rs75184451 0 85.9729 inf 5 0 3.24954e-07 2.6914e-07,3.80436e-07 0.00621284,3.40877e-05,-0.00621113,-0.000151302,-0.00621404 0.000296277,5.02163e-05,0.000322157,9.42826e-05,0.000288925
1801 rs112652199,rs12150913,rs2231485,rs74453701,rs75184451 0 85.9687 inf 5 0 3.25197e-07 2.70732e-07,3.83189e-07 0.00623606,-4.49295e-05,-0.00624237,-0.00015243,-0.00620392 0.000295836,4.98018e-05,0.000321076,9.43e-05,0.000288307
1802 rs112652199,rs1975160,rs2231485,rs74453701,rs75184451 0 85.9672 inf 5 0 3.25187e-07 2.65843e-07,3.81666e-07 0.00624114,-3.61182e-05,-0.00624497,-0.000153315,-0.00622007 0.000296108,4.04023e-05,0.000321209,9.43439e-05,0.000289074
1803 rs112652199,rs139311191,rs2231485,rs74453701,rs75184451 0 85.9672 inf 5 0 3.25196e-07 2.70538e-07,3.88919e-07 0.00623186,-9.70647e-05,-0.00623844,-0.000142799,-0.00620878 0.000295699,0.000107727,0.000320935,9.45049e-05,0.000288418
1804 rs112652199,rs117679371,rs2231485,rs62128799,rs75184451 0 85.9667 inf 5 0 3.25491e-07 2.73273e-07,3.87392e-07 0.00619449,9.31834e-05,-0.00618127,4.93885e-05,-0.00622325 0.000293615,7.10032e-05,0.000318769,3.80426e-05,0.000288723
1805 rs112652199,rs144101543,rs2231485,rs62128799,rs75184451 0 85.9651 inf 5 0 3.25465e-07 2.64606e-07,3.89339e-07 0.00620346,-8.37896e-05,-0.00618251,4.41819e-05,-0.00624215 0.000294228,6.45717e-05,0.000318846,3.86231e-05,0.000289909
1806 rs112652199,rs151030943,rs2231485,rs74453701,rs75184451 0 85.9643 inf 5 0 3.25183e-07 2.7006e-07,3.858e-07 0.00623593,-4.43659e-05,-0.00624223,-0.00015239,-0.00620388 0.000295836,4.98018e-05,0.000321076,9.43e-05,0.000288307
1807 rs112652199,rs2231485,rs35769432,rs74453701,rs75184451 0 85.9637 inf 5 0 3.25184e-07 2.689e-07,3.90476e-07 0.00623207,-0.00623955,-4.34187e-05,-0.000152207,-0.00620138 0.000295706,0.000320972,4.86954e-05,9.42925e-05,0.00028829
1808 rs112652199,rs2231485,rs74453701,rs75120078,rs75184451 0 85.9629 inf 5 0 3.25176e-07 2.70399e-07,3.86251e-07 0.00623426,-0.0062411,-0.000150946,-4.3567e-05,-0.00620185 0.000295774,0.000321031,9.42535e-05,4.92142e-05,0.000288291
1809 rs112652199,rs12976824,rs2231485,rs74453701,rs75184451 0 85.9612 inf 5 0 3.25168e-07 2.65675e-07,3.81126e-07 0.00624088,-3.54821e-05,-0.00624472,-0.000153244,-0.00621973 0.000296108,4.04023e-05,0.000321209,9.43439e-05,0.000289074
[truncated: 747,078 more chars]
