# Supplementary material for: Precision medicine for atherosclerotic cardiovascular disease: Integrative genomics maps risk loci and AI‐predicted functional consequences
Source: Clin Transl Med. 2026 Jul 10;16(7):e70732. doi: 10.1002/ctm2.70732 (PMC13351343; doi:10.1002/ctm2.70732)
Supplement: Supplementary file 6 — Supporting Information [file CTM2-16-e70732-s005.zip › SLC44A2/FINEMAP/data.ld]

1 -0.315871949209279 0.496184907404227 -0.419585892773514 -0.0672749500803539 -0.0804423244232662 0.991280320989057 -0.013726365681663 0.411774111454346 -0.0859965043620919 0.170324994740594 0.567676245892968 0.164344272512895 -0.0804423244232662 -0.00942631537422339 -0.0736297898797511 -0.0460717723619158 -0.0110710508740814 0.387988570501533 0.421231938479241 -0.0110710508740814 -0.256730711792642 -0.0188771061463679 0.0914425679456295 -0.338122057590534 -0.0454987711820008 -0.0445673291646546 0.0420643212267384 0.102522104503687 -0.0589397308925864 -0.452794291000145 -0.0795343085557139 0.478835031566086 -0.230331762586779 -0.00613452066642934 0.571928318867017 0.545100087407937 -0.0143310535200689 0.160943729683866 0.837007686391896 0.567676245892968 -0.0786659563753309 -0.0053747855626993 -0.0329956823249345 -0.0461672798127453 -0.0826619693171082 -0.0704455788200459 -0.0296421938318202 -0.055304365191514 0.119446280737747 0.12322976419179 0.563444078945856 0.563444078945856 0.0552972247742561 -0.27940810766171 0.571928318867017 0.193598156291319 -0.0404101706116173 -0.0183826467250958 -0.419585892773514 0.00868714692837127 -0.00318384583157572 -0.0804423244232662 -0.199519575433516 -0.455939390301252 0.0220742350408546 0.571928318867017 -0.0490683696724633 0.160943729683866 -0.0658043985681405 -0.0686620982444157 0.247005216729442 0.245014545304424 0.00671460888695629 0.571928318867017 -0.294393768834088 0.571928318867017 -0.472242527088844 -0.0364285530263238 -0.0239363349208657 -0.0575446288414985 0.0236959448340656 -0.220479876891091 0.16276850981825 -0.457047467608458 -0.032225864467291 -0.160943729683866 0.0236959448340656 -0.45966002390524 -0.0572739771873693 0.837007686391896 -0.324246019809963 -0.0341809180230219 -0.0152477470179839 -0.0355208086671121 -0.483473274081321 -0.0575446288414985 -0.144791850415211 -0.0454987711820008 0.0464633788990575 -0.188425904919045 -0.0514760430213505 -0.0658043985681405 -0.0753932786893221 0.0705755976019082 -0.0244281562707677 0.0705755976019082 0.0356228655419563 -0.0686620982444157 -0.0112039515603307 0.246964772096418 -0.071499007077 0.0232915012641344 -0.0686620982444157 0.247005216729442 -0.109971757377525 -0.124405720363933 0.0584137921800684 -0.0644374932604175 -0.0661728663599494 -0.0322076679813524 -0.0353969750384315 0.00998471356240299 -0.0405189558123675 -0.0661728663599494 -0.0324420433865439 -0.0643400125121588 -0.070285491859561 -0.0804423244232662 -0.037064120125657 -0.0262997038236984 -0.046956945058058 -0.00189564536912634 -0.0170536037328543 -0.0804423244232662 -0.373840000522721 0.553121954365056 -0.0585596490127361 0.849619858913141 0.0619646127011378 0.617821394244965 0.591216312468986 0.606793801074368 0.571928318867017 0.60249333111755 -0.135403943172511 0.49055659156895 0.55075924390879 1 0.230566677622722 0.548871783086123 -0.483473274081321 -0.0322076679813524 -0.282900072043728 -0.0110710508740814 -0.00840033515101797 0.852379187163123 -0.256730711792642 0.606793801074368 -0.0804423244232662 0.00823284961213851 -0.105548630018682 -0.483473274081321 -0.336092738981283 -0.475836986459516 0.5978789004646 -0.046956945058058 -0.046956945058058 0.567676245892968 -0.0804423244232662 0.567676245892968 0.477555826586809 -0.0485066890204956 0.563593594796728 -0.483473274081321 -0.40775172296611 0.666923647185782 -0.213680839881084 0.811130762856845 -0.144764894255259 0.993487578185737 -0.0318918730403183 -0.483473274081321 -0.0545749233796578 -0.0355208086671121 0.566640834833116 -0.0771695884838496 -0.48227999149157 -0.070285491859561 -0.0609285852639116 -0.0904564551362741 -0.052628011129838 -0.0283919057847622 -0.0216156404076709 -0.0686620982444157 -0.0641089549095323 -0.155364519521582 -0.131101995197839 -0.107355004425986 0.178318151240043 -0.107355004425986 -0.0216156404076709 -0.0686620982444157 -0.0244281562707677 -0.0658043985681405 -0.113021694189619 -0.0747667961796489 -0.062024736558334 -0.0753932786893221 -0.0747667961796489 -0.160943729683866 -0.0112039515603307 -0.128904025673017 -0.155364519521582 0.172906624275158 -0.146135270098197 0.500717045372508 -0.423450992046979 0.160943729683866 -0.0809810206144489 -0.071499007077 -0.0333389329423166 0.240734010493672 -0.0316669882330019 -0.0101127955229801 0.253210089755149 -0.160943729683866 -0.0793464168889792 -0.0112039515603307 -0.0145236274524837 0.553121954365056 -0.0216156404076709 0.478835031566086 -0.0596124605226175 -0.0645910601672519 -0.256730711792642 -0.256730711792642 -0.256730711792642 0.160943729683866 0.253210089755149 -0.410758349180751 -0.046956945058058 -0.477804382768106 -0.753783835770538 0.565373285709294 0.16157621103662 -0.179637797525997 -0.0575446288414985 0.160943729683866 -0.483473274081321 0.566216915418829 0.0187642395063142 -0.0620524842103766 -0.0620524842103766 0.160943729683866 -0.260476204901396 0.160943729683866 -0.0440672873342663 -0.013726365681663 -0.0733538734612162 -0.2542591811409 0.567676245892968 0.567676245892968 0.538009978718006 -0.0629286985568648 -0.2542591811409 -0.0809810206144489 0.563444078945856 0.563444078945856 0.563444078945856 0.478835031566086 0.477710007885625 0.852379187163123 -0.0526104201880549 -0.167758790644881 -0.0112039515603307 -0.0112039515603307 0.0861990321005467 0.0246440601915916 0.99782166424934 0.561129785286906 -0.0804423244232662 -0.00276373709890311 -0.262937456138667 -0.419585892773514 -0.248336372022898 0.047220648561759 -0.423450992046979 -0.046956945058058 -0.0686620982444157 -0.0376147372108334 -0.0686620982444157 -0.0322076679813524 0.663531875282898 0.590055100238417 -0.457047467608458 -0.0686620982444157 0.0420643212267384 0.277505910879482 -0.406675375428365 0.852379187163123 0.553121954365056 -0.0296421938318202 -0.0661728663599494 0.026660699462872 0.559088019550069 -0.0643400125121588 -0.0795677666943642 -0.406675375428365 -0.0804423244232662 -0.0202960576758348 -0.457047467608458 -0.0643400125121588 -0.0686620982444157 -0.0385994555312588 -0.0722158433050808 0.518053187990825 -0.0661728663599494 -0.0517080208083942 0.58895718597459 0.560977476195782 -0.454696173094355 -0.0661728663599494 -0.046956945058058 -0.0804423244232662 -0.400672261709813 -0.423450992046979 -0.423450992046979 0.496184907404227 0.0187642395063142 0.478835031566086 0.019728205170094 -0.202913131460262 0.571928318867017 -0.0296421938318202 0.496184907404227 -0.0809440911327404 -0.0826619693171082 -0.0645910601672519 0.160943729683866 0.591270479871944 -0.251800361197547 -0.0873451799325098 -0.0413277376334503 -0.0376147372108334 -0.0579573841217601 -0.0356959065194264 -0.103416880252443 0.16276850981825 -0.0395746242424927 -0.0203801553426949 0.648075317092458 0.571928318867017 0.795702818344227 0.337292498170171 0.337292498170171 -0.0372189805275666 -0.0162822038337903 -0.0582134112003369 -0.0370993704466315 -0.0852288309076018 -0.0145236274524837 -0.0763041411107488 -0.0747667961796489 0.852379187163123 -0.205660728687587 0.538009978718006 0.0236959448340656 -0.0491321870505278 -0.0329956823249345 -0.0143310535200689 0.0236959448340656 -0.0293806918357568 -0.0395746242424927 -0.0454987711820008 0.0236959448340656 0.0401444371285706 0.00771312081883288 0.0124779739161014 0.540258188240472 0.542653644426995 0.496184907404227 -0.457047467608458 -0.454696173094355 -0.0443508430222698 -0.021724845382167 0.0135706890094837 -0.0460269404700949 0.103644206553027 0.183580698603437 0.562640931480088 -0.046956945058058 0.00671460888695629 -0.0101595544504678 0.16276850981825 0.382983607866932 -0.45966002390524 0.00382602670095713 0.16276850981825 -0.0658043985681405 0.0999164815103915 -0.0216986247246757 0.0420643212267384 0.0319110144203105 -0.107976440683349 -0.254580157938582 0.512498205173635 0.173148179467604 -0.475836986459516 -0.0171122249018513 -0.0143310535200689 0.157242363945562 -0.046956945058058 0.035125563646133 0.846087305285036 0.538009978718006 0.478835031566086 0.0990673071376255 -0.49186622305444 0.0575586232278384 -0.472242527088844 0.478987392463213 -0.3110991829699 -0.0188771061463679 -0.0121761704679332 0.0324842458044749 -0.0274032535392568 0.0401444371285706 -0.0104585714214343 -0.0424529634258465 0.202033472637493 0.246527146382684 0.669044129235596 0.624148240268152 0.557262472489016 0.246527146382684 0.545100087407937 0.617821394244965 0.571928318867017 0.571928318867017 0.571928318867017 0.571928318867017 0.567676245892968 0.571928318867017 -0.483414906871181 -0.0121761704679332 -0.199519575433516 -0.119746583845609 -0.120537082131682 -0.119746583845609 -0.0599471906581473 -0.312047342837885 -0.199519575433516 -0.0143310535200689 -0.0364285530263238 -0.138326609445419 0.112777675753495 -0.0804423244232662 -0.483473274081321 -0.410758349180751 -0.414260875618142 0.0366676669000587 -0.071499007077 -0.0435692601766675 -0.160943729683866 -0.0979544559349977 -0.116573278531517 -0.0144462516449024 0.606793801074368 0.0310646408714382 -0.483473274081321 -0.0685836122637313 -0.0218512319149973 -0.483473274081321 -0.160943729683866 -0.199519575433516 0.0182203687166505 -0.101666002850362 -0.0698338149752708 -0.0112039515603307 0.122347555065462 -0.0395746242424927 -0.178986263915158 -0.0836622321636429 -0.0112039515603307 -0.0170536037328543 -0.0804423244232662 0.199065220577376 -0.0672425519233646 -0.0809810206144489 -0.109971757377525 -0.319194608279249 -0.0809810206144489 -0.0145236274524837 -0.0775205625795849 -0.0145236274524837 -0.14235758978115 -0.0840449974002327 -0.0145236274524837 -0.0775205625795849 -0.0809810206144489 0.0310646408714382 0.16276850981825 -0.00451370612030217 0.538445968135515 -0.256730711792642 -0.418528475165193 -0.0795343085557139 -0.227265922152869 -0.262937456138667 -0.262937456138667 0.160943729683866 -0.00942631537422339 -0.2542591811409 -0.2542591811409 -0.155996200352347 -0.0328936752686814 0.16276850981825 0.837007686391896 0.837007686391896 -0.0836622321636429 -0.254580157938582 -0.0517080208083942 -0.0577146441200229 -0.213680839881084 0.390568421942676 0.390568421942676 -0.0771695884838496 0.0175078961875512 0.243326895643727 -0.0670186722237893 0.160943729683866 0.571928318867017 0.571928318867017 0.472489295124045 -0.0129370827646134 -0.0143310535200689 -0.0202917667705574 0.828673931222413 -0.0053747855626993 0.958676853621781 -0.0661728663599494 -0.2542591811409 -0.256730711792642 -0.0520074105398973
-0.315871949209279 1 -0.135353735988835 0.160602126132021 0.129268704875825 -0.059927747114482 -0.317628841922626 0.0463268290683035 -0.139666144864365 0.00348760491219932 0.13343382910371 -0.185278172085662 0.134687671700748 -0.059927747114482 0.0426137884907335 -0.0656467048660676 0.0497778898786226 0.0558702771067391 -0.20468391358509 -0.142138898078138 0.0558702771067391 0.117679968458519 -0.127902369721509 0.0535251071046935 0.84663833624227 -0.13430230402589 -0.0513984738939909 0.101557174657743 0.12609407635311 -0.0515025389750539 0.275800829414499 -0.0352280927424225 -0.117800794341179 0.0535068295724338 0.130687298085788 -0.183601873336864 -0.180254731611574 0.0766343066607024 0.127553805779528 -0.338034911472476 -0.185278172085662 -0.0651942030355614 -0.0926360212767384 -0.132479087800683 -0.0585676938957136 0.176494141492558 -0.134174309203425 -0.0859847166004835 -0.0566127040137678 0.0487448156121961 0.0369106229838076 -0.186938338934487 -0.186938338934487 0.0322325484552575 -0.0205747318932954 -0.183601873336864 -0.0910961449491321 -0.0893237994157624 0.0795405836102301 0.160602126132021 -0.137063133255333 0.080264117065612 -0.059927747114482 -0.093754861803386 0.342300792137102 -0.13521900513252 -0.183601873336864 0.181366895366692 0.127553805779528 0.169410471588043 -0.0138338579273614 -0.0439271025250833 -0.105090911865551 0.0599361443368804 -0.183601873336864 -0.233317853925259 -0.183601873336864 0.371434832283048 -0.123678864016479 -0.0734320696869114 -0.0900408232268154 -0.137036812279651 0.316850384641864 0.129000010930289 0.345994503147066 -0.0841004592414232 -0.0813525712638074 -0.137036812279651 0.279405595599711 -0.0422824948765172 -0.338034911472476 0.0721358500853657 -0.0497897817428052 -0.126038142396115 -0.131577267274925 0.398349787386968 -0.0900408232268154 -0.128776999146802 -0.13430230402589 -0.00838748146092324 0.27917658444346 -0.00229351391689636 0.169410471588043 0.16718230968444 -0.0180732310700553 0.0328124124004816 -0.0180732310700553 -0.102069546558437 -0.0138338579273614 0.0233188777017468 -0.101292209630742 -0.0375243919334418 0.0407474552402799 -0.0138338579273614 -0.0439271025250833 -0.0205767290868141 0.236102839603194 -0.0366324751470777 0.161024326163502 -0.0341429633729301 -0.0878783069429049 0.0836943469511571 -0.138904311244385 0.0803251385063672 -0.0341429633729301 0.0768041996308357 -0.129617391795751 -0.0630142151648548 -0.059927747114482 -0.0835322432450876 0.0816069871863191 -0.0565661323894228 -0.0926360212767384 0.0764557970880811 -0.059927747114482 0.254344188080982 -0.17652453113137 0.0399190694946864 -0.354401008315079 0.105875789754075 -0.22160382890122 -0.214146992841236 -0.217152246336818 -0.183601873336864 -0.206210344780888 0.180278037340221 -0.246531835674551 -0.257337931014437 -0.315871949209279 -0.16747448803382 -0.254434580043895 0.398349787386968 -0.0878783069429049 0.115126911724478 0.0558702771067391 -0.0846742844841709 -0.355792069622195 0.117679968458519 -0.217152246336818 -0.059927747114482 -0.14511978051549 -0.237761933557706 0.398349787386968 0.125162506867403 0.308849169201793 -0.214146992841236 -0.0565661323894228 -0.0565661323894228 -0.185278172085662 -0.059927747114482 -0.185278172085662 -0.11996679017095 -0.0597082178528628 -0.186938338934487 0.398349787386968 0.260183395308155 -0.21504459985253 0.0612161904626939 -0.351362673385689 -0.13084200224384 -0.298356500903993 -0.0797281136042211 0.398349787386968 -0.058610008883372 -0.131577267274925 -0.253265534877458 -0.0572353807923695 0.40059693216316 -0.0630142151648548 -0.0425351721107738 0.211134245480851 -0.0876101932111085 -0.0812847631560521 0.0793602506851397 -0.0138338579273614 -0.0425351721107738 -0.072402627536541 0.202806002319987 -0.0262721274989036 -0.0763970231872757 0.208107688682446 0.0793602506851397 -0.0138338579273614 0.0328124124004816 0.169410471588043 -0.0187417448677013 -0.0378030956262307 0.201086065077063 0.16718230968444 -0.0378030956262307 -0.0813525712638074 0.0233188777017468 0.213462328070131 -0.0773720116320391 -0.0740785572984157 -0.151721175075866 -0.136537332625628 0.212616109458553 0.127553805779528 -0.0378030956262307 -0.0375243919334418 -0.10164373383168 -0.0950705582962958 0.0857832019249942 0.0722824082503983 -0.122772719717883 -0.0813525712638074 0.113608459338255 0.0233188777017468 -0.0769376839240153 -0.17652453113137 0.0793602506851397 -0.117800794341179 0.126735681656067 0.12842150483453 0.117679968458519 0.117679968458519 0.117679968458519 0.127553805779528 -0.122772719717883 0.250265629232533 -0.0565661323894228 0.303612920910998 0.3824041942522 -0.183601873336864 -0.0692242570665751 0.151318874905124 -0.0900408232268154 0.127553805779528 0.398349787386968 -0.191120841635732 0.0238556197573923 0.0320135233308075 0.0320135233308075 0.127553805779528 0.135180575172673 0.127553805779528 -0.0471005194117887 0.0463268290683035 0.0819960003502338 0.115717051775282 -0.185278172085662 -0.185278172085662 -0.180254731611574 -0.038473273352518 0.115717051775282 -0.0378030956262307 -0.186938338934487 -0.186938338934487 -0.186938338934487 -0.117800794341179 -0.115008075751568 -0.355792069622195 -0.0400264676833127 -0.162398690583189 0.0233188777017468 0.0233188777017468 0.0452015819436933 0.0419818717898775 -0.317199758675573 -0.187307898729899 -0.059927747114482 -0.0819125814134072 0.137043058533162 0.160602126132021 0.106141831832587 0.0608994730928942 0.212616109458553 -0.0565661323894228 -0.0138338579273614 -0.0533970924727974 -0.0138338579273614 -0.0878783069429049 -0.219276938059561 -0.256535652565236 0.345994503147066 -0.0138338579273614 0.101557174657743 -0.130433150935427 0.256594092945547 -0.355792069622195 -0.17652453113137 -0.0859847166004835 -0.0341429633729301 -0.30659054269842 -0.251321280116041 -0.129617391795751 -0.0576318004487355 0.256594092945547 -0.059927747114482 -0.126038142396115 0.345994503147066 -0.129617391795751 -0.0138338579273614 -0.137898086086227 -0.062580365544667 -0.182768352215671 -0.0341429633729301 -0.0521619737502001 -0.209802746619156 -0.187307898729899 0.343440110584368 -0.0341429633729301 -0.0565661323894228 -0.059927747114482 0.127780632508378 0.212616109458553 0.212616109458553 -0.135353735988835 0.0238556197573923 -0.117800794341179 0.0218423742871312 0.0576775849315195 -0.183601873336864 -0.0859847166004835 -0.135353735988835 0.177010464104822 0.176494141492558 0.12842150483453 0.127553805779528 -0.214146992841236 0.113741849865327 0.127827112485033 -0.0345168972806162 -0.0533970924727974 -0.0381484366527914 -0.0841004592414232 0.242018178090512 0.129000010930289 0.0785832346694699 0.128457664830665 -0.21049213404195 -0.183601873336864 -0.264879723547431 0.0495948090097192 0.0495948090097192 -0.0381484366527914 -0.0941446332334308 -0.0763970231872757 -0.0844641772491077 -0.159789186351046 0.02328620265657 -0.0293902801115019 -0.0323315594506975 -0.355792069622195 -0.0824328225593142 -0.180254731611574 -0.137036812279651 -0.0763970231872757 -0.132479087800683 0.0766343066607024 -0.137036812279651 0.0792008996866775 0.0785832346694699 -0.13430230402589 -0.137036812279651 0.0743107954383638 0.0689717971859414 0.0340660324977345 -0.184898004850466 -0.181561670634919 -0.135353735988835 0.345994503147066 0.343440110584368 -0.136108510699328 -0.097260620519619 -0.149602055331642 -0.102704385033041 0.14459444991274 -0.0786516615970478 -0.196507287868982 -0.0565661323894228 0.0599361443368804 0.205556449125798 0.129000010930289 -0.204915901341978 0.279405595599711 -0.08572714162198 0.129000010930289 0.169410471588043 0.0444969488012157 -0.133360445864888 0.101557174657743 -0.0898253527582648 0.0736113213166078 0.135180575172673 -0.147139589096665 0.135657065092672 0.308849169201793 0.0277396003491935 0.0766343066607024 0.0768726397989805 -0.0565661323894228 0.0386243256666486 -0.349063732203856 -0.180254731611574 -0.117800794341179 0.0982397121418292 0.297385133045047 -0.0755598728749697 0.371434832283048 -0.115712241262838 -0.0182792853403957 -0.127902369721509 -0.132479087800683 0.0402617438405639 -0.124155514349289 0.0743107954383638 0.116221306782699 -0.0490811074710152 -0.0829237759747689 -0.0765134711958893 -0.216536319995406 -0.186585030570243 -0.201025898622418 -0.0805472449940861 -0.180254731611574 -0.22160382890122 -0.183601873336864 -0.183601873336864 -0.183601873336864 -0.183601873336864 -0.18315558887382 -0.183601873336864 0.397432773567227 -0.132479087800683 -0.093754861803386 -0.0747762557525735 -0.0720620905901037 -0.0747762557525735 -0.0972422109474319 -0.0151658369244075 -0.093754861803386 0.0766343066607024 -0.13430230402589 -0.128776999146802 0.240246204346715 -0.059927747114482 0.398349787386968 0.250265629232533 0.254776628275497 0.0367484501526758 -0.0375243919334418 0.051157100443865 -0.0813525712638074 -0.0308134291556816 0.189076598739356 0.0208236682143098 -0.217152246336818 0.035269823847036 0.398349787386968 -0.0405960466995375 0.123103761001882 0.398349787386968 -0.0813525712638074 -0.093754861803386 -0.139781059229937 0.262223250482777 -0.0374579365892081 0.0233188777017468 -0.0871292374057791 0.0785832346694699 -0.16887072665922 -0.062580365544667 0.0233188777017468 0.0764557970880811 -0.0683771037607325 -0.0846832158842125 -0.0041069652853821 -0.0378030956262307 -0.0205767290868141 -0.0155228483142142 -0.0378030956262307 -0.0769376839240153 0.00491737046705623 0.02328620265657 0.454495581771555 -0.0515025389750539 0.02328620265657 0.00491737046705623 -0.0378030956262307 0.035269823847036 0.129000010930289 0.0405701513810993 -0.18477598878342 0.117679968458519 0.157453864140013 -0.0352280927424225 0.0603556376597522 0.137043058533162 0.137043058533162 0.127553805779528 0.0426137884907335 0.115717051775282 0.115717051775282 0.118574568846236 0.0824653016616502 0.129000010930289 -0.338034911472476 -0.338034911472476 -0.062580365544667 0.135180575172673 -0.0521619737502001 -0.058610008883372 0.0612161904626939 -0.206323492119036 -0.206323492119036 -0.0572353807923695 0.025868351300685 -0.143515822405782 -0.0433473140356567 0.127553805779528 -0.183601873336864 -0.183601873336864 -0.115712241262838 0.073568495455239 0.0766343066607024 0.0826496284531949 -0.334687716475775 -0.0848418022675478 -0.286578520784092 -0.0341429633729301 0.115717051775282 0.117679968458519 -0.0319723910610595
0.496184907404227 -0.135353735988835 1 -0.216191363245366 -0.260191985392577 -0.132094464199563 0.493657885421672 0.388886163801673 0.877157237681175 -0.0721199403104334 0.177892212159185 -0.207563514615403 0.177144490884847 -0.132094464199563 0.393184321507911 -0.132930705889244 0.406750376489859 0.437362992342564 0.692120900044371 0.84814313751742 0.437362992342564 -0.447900024865378 0.0908837629905669 0.0590403364096454 -0.135507004492882 0.0734249368750592 -0.020453467130806 0.475256164447256 0.0965432285566913 -0.134850075330704 -0.32530967054514 -0.146570769780676 0.249470028280406 -0.404573122936457 -0.0567060843851116 -0.206857888789477 0.918964212492047 -0.149910418502844 0.0976608622768576 0.428669308187173 -0.207563514615403 -0.130402586492465 0.0409120826023695 0.0844538007009472 -0.0410118653585105 -0.263591227466967 0.0383796318120887 -0.021909723727022 -0.0676325013454304 0.060542420739602 0.0781844893000758 -0.20826844960028 -0.20826844960028 0.116582359845984 -0.22015882942377 -0.206857888789477 -0.0697472569435315 -0.140697831612643 -0.151782840391927 -0.216191363245366 0.136539229993058 -0.12966443544552 -0.132094464199563 -0.121068735117696 -0.281533811078286 0.134270803880624 -0.206857888789477 -0.0613735105449675 0.0976608622768576 -0.070344404064827 -0.123455223738592 0.622322574233529 0.456104311187229 -0.071478527726827 -0.206857888789477 -0.178638517758629 -0.206857888789477 -0.287571262670179 0.0901386638110657 0.0747206605746769 -0.142391262498437 0.139836391681951 -0.0403772671065759 0.0987681412105557 -0.282290730128223 -0.0133389290595047 -0.0976608622768589 0.139836391681951 -0.335066321667874 -0.145740810590315 0.428669308187173 -0.225011727922445 -0.0435815768176591 0.0937572167956481 0.0732493952390691 -0.301226730746392 -0.142391262498437 -0.105472755072155 0.0734249368750592 0.370575260681726 -0.11433708157402 -0.0448767074102455 -0.070344404064827 -0.0814860726469562 0.0635424276943627 0.0324383485704639 0.0635424276943627 -0.0987681412105565 -0.123455223738592 0.0471796214396857 0.382884464312645 -0.144072094296531 0.0754015369375004 -0.123455223738592 0.622322574233529 -0.0838620508611223 -0.0704360630668367 0.000758006995190512 -0.0565850317145455 -0.12317520149541 -0.0238749258155392 -0.0799391273348455 0.137382155090477 -0.0799391273348455 -0.12317520149541 -0.0757225349888946 0.0406082894173874 -0.131677334521205 -0.132094464199563 -0.0284370829839174 -0.0721759837529988 -0.0446024689822501 0.0469218273997338 -0.150161330773186 -0.132094464199563 0.277354711090812 -0.201186380370669 -0.138790391521311 0.430667714133779 0.000521194570312068 -0.208972706895898 -0.202608869489238 -0.205444511220013 -0.206857888789477 -0.206151558813916 -0.0821632869568069 -0.268853980799049 0.00392629930311491 0.496184907404227 -0.335216263749685 0.00387631606379796 -0.301226730746392 -0.0238749258155392 -0.466386846118267 0.437362992342564 0.0425469738012637 0.429467923628992 -0.447900024865378 -0.205444511220013 -0.132094464199563 0.145189679324505 0.0647938089128503 -0.301226730746392 -0.209676299500505 -0.364729693898238 -0.202608869489238 -0.0446024689822501 -0.0446024689822501 -0.207563514615403 -0.132094464199563 -0.207563514615403 0.248463772700484 -0.0461632307274672 -0.20826844960028 -0.301226730746392 -0.261338207497279 -0.171472253499641 -0.405863468738332 0.36785416647301 -0.110065930746421 0.492247707126523 -0.0244459154649994 -0.301226730746392 -0.0644533815053329 0.0732493952390691 0.00387631606379796 -0.130916755028097 -0.300530830816134 -0.131677334521205 -0.035466104921961 -0.0548890933773498 -0.14154615317573 -0.142391262498437 -0.148809795806545 -0.123455223738592 -0.0406656967437362 -0.0942753903709764 -0.0795528593899654 -0.0651431548316415 0.00944411037666064 -0.0651431548316415 -0.148809795806545 -0.123455223738592 0.0324383485704639 -0.070344404064827 -0.113537509896421 -0.145740810590315 -0.0100905580768971 -0.0814860726469562 -0.145740810590315 -0.0976608622768589 0.0471796214396857 -0.0782191286539265 -0.0942753903709764 -0.00853434496527823 -0.0387113956799227 0.996407862502786 0.238779966975423 0.0976608622768576 -0.145740810590315 -0.144072094296531 -0.07293615934352 0.412024148113561 -0.148809795806545 0.0376434773137419 0.242287283073109 -0.0976608622768589 -0.0682439905642607 0.0471796214396857 -0.138132938494766 -0.201186380370669 -0.148809795806545 0.249470028280406 -0.257974215310495 -0.258532572117342 -0.447900024865378 -0.447900024865378 -0.447900024865378 0.0976608622768576 0.242287283073109 -0.25860685197783 -0.0446024689822501 -0.366241480359107 -0.391407335497507 -0.206857888789477 -0.0530011675800727 0.158105688211958 -0.142391262498437 0.0976608622768576 -0.301226730746392 -0.196898829059417 0.388362002865997 -0.142547610474672 -0.142547610474672 0.0976608622768585 -0.441588658674954 0.0976608622768576 -0.0466595597133788 0.388886163801673 -0.0682439905642607 -0.442523201396118 -0.207563514615403 -0.207563514615403 0.926518476113749 -0.0105095547459079 -0.442523201396118 -0.145740810590315 -0.20826844960028 -0.20826844960028 -0.20826844960028 0.249470028280406 0.248463772700484 0.429467923628992 -0.0162273847694827 -0.122522086049327 0.0471796214396857 0.0471796214396857 0.000618096225434891 -0.102451172181624 0.495071188452939 -0.180086973037112 -0.132094464199563 0.0890439275777364 -0.446953114077125 -0.216191363245366 -0.434934376449941 0.0540931660044382 0.238779966975423 -0.0446024689822501 -0.123455223738592 -0.0435815768176591 -0.123455223738592 -0.0238749258155392 -0.223627349022817 0.0179856370574675 -0.282290730128223 -0.123455223738592 0.475256164447256 -0.0635694421179956 -0.260655327666788 0.429467923628992 -0.201186380370669 -0.021909723727022 -0.12317520149541 0.278436224678885 0.00397721430342036 0.0406082894173874 -0.131342626696929 -0.260655327666788 -0.132094464199563 0.0983471020781448 -0.282290730128223 0.0406082894173874 -0.123455223738592 0.0762997858565817 -0.133255683028546 -0.204736732375538 -0.12317520149541 -0.0495753908677313 -0.199760624340065 -0.207563514615403 -0.280776164303329 -0.12317520149541 -0.0446024689822501 -0.132094464199563 -0.269537782590373 0.238779966975423 0.238779966975423 1 0.388362002865997 0.249470028280406 0.387722043341176 -0.399244785111242 -0.206857888789477 -0.021909723727022 1 -0.257720124413948 -0.263591227466967 -0.258532572117342 0.0976608622768576 -0.202608869489238 -0.43714550481535 -0.048130234935163 -0.0183510113041669 -0.0435815768176591 -0.0123025750636864 -0.0190349744622895 -0.0859493582659514 0.0987681412105546 -0.0799391273348455 -0.0626029326008145 -0.216678423481022 -0.206857888789477 0.584931420712023 0.251778199186962 0.251778199186962 -0.0123025750636864 -0.0014504752578992 -0.0171359912772658 -0.13899129158421 -0.0673683432663016 0.0396755201002698 -0.144907937637811 -0.145740810590315 0.429467923628992 -0.12479519481479 0.926518476113749 0.139836391681951 -0.0171359912772658 0.0844538007009472 -0.149910418502844 0.139836391681951 -0.0739547335767606 -0.0799391273348455 0.0734249368750592 0.139836391681951 0.0538842523112043 0.446299973489778 0.387321640319936 0.926583571479708 0.934018097585467 1 -0.282290730128223 -0.280776164303329 0.0707488838903788 0.105802708109667 0.141352748960992 0.0934720504397252 0.176526479624893 -0.0602192074484389 0.896240143966143 -0.0446024689822501 -0.071478527726827 -0.134232169079311 0.0987681412105557 0.681527465545293 -0.335066321667874 0.0511294189187873 0.0987681412105557 -0.070344404064827 0.0739757124501662 0.0992686494645884 0.475256164447256 0.149583063752257 -0.0895271114787792 -0.433991717274678 0.900772318401534 0.178638517758628 -0.364729693898238 -0.0734549169508071 -0.149910418502844 0.0954148687838853 -0.0446024689822501 -0.0955321652988237 0.428269570005743 0.926518476113749 0.249470028280406 0.0681550627463262 0.0323982645128673 0.143300690245201 -0.287571262670179 0.24003373912768 -0.212484277774625 0.0908837629905669 0.0929108770038291 -0.0978467167086162 0.0966462034131961 0.0538842523112043 -0.0659047002800591 -0.0486989521723343 0.29736492707911 0.388650540674482 -0.172872712992404 -0.204736732375538 0.926724738581379 0.406273275518185 0.918964212492047 -0.208972706895898 -0.206857888789477 -0.206857888789477 -0.206857888789477 -0.206857888789477 -0.207563514615403 -0.206857888789477 -0.301226730746392 0.0929108770038291 -0.121068735117696 -0.137271103770928 -0.13640571523237 -0.137271103770928 -0.13984623321014 -0.213184736740972 -0.121068735117696 -0.149910418502844 0.0817209018464267 -0.105472755072155 -0.0773694248144171 -0.132094464199563 -0.301226730746392 -0.25860685197783 -0.260655327666788 -0.0952071930083654 -0.144072094296531 -0.119174094387536 -0.0976608622768589 -0.143233222462457 -0.0834417840782718 0.0509959250616058 -0.205444511220013 -0.0982194662536199 -0.301226730746392 -0.146570769780676 -0.0511058826399203 -0.301226730746392 -0.0976608622768589 -0.121068735117696 0.131833442816075 -0.0424180260004149 -0.106647987477881 0.0471796214396857 -0.0667100162364521 -0.0799391273348455 -0.069439291310683 -0.133255683028546 0.0471796214396857 -0.150161330773186 -0.132094464199563 0.408931726580547 -0.119423850191639 -0.145740810590315 -0.0838620508611223 -0.211783216913405 -0.145740810590315 -0.138132938494766 -0.123455223738592 0.0396755201002698 -0.102468339994658 -0.137291654572157 0.0396755201002698 -0.123455223738592 -0.145740810590315 -0.0982194662536199 0.0987681412105557 0.392139049485383 -0.15072859248698 -0.447900024865378 -0.215093256051132 -0.146570769780676 -0.402662018605763 -0.446953114077125 -0.446953114077125 0.0976608622768576 0.393184321507911 -0.442523201396118 -0.442523201396118 -0.300654473474963 -0.147272739361163 0.0987681412105557 0.428669308187173 0.428669308187173 -0.133255683028546 -0.433991717274678 -0.0495753908677313 -0.0695024699389421 -0.405863468738332 0.689981431313149 0.689981431313149 -0.130916755028097 0.389402492520319 0.375767740146872 -0.147397870411346 0.0976608622768576 -0.206857888789477 -0.206857888789477 0.238749840376245 -0.151506293673591 -0.149910418502844 -0.150312657240343 0.43225830518806 0.0469218273997338 0.520046290423935 -0.12317520149541 -0.442523201396118 -0.447900024865378 -0.0212273035664802
-0.419585892773514 0.160602126132021 -0.216191363245366 1 0.361526332628879 0.286104473564338 -0.408034062518314 -0.610518901826995 -0.0906740588292098 0.314107475885431 0.250074985243952 -0.280888076074967 0.24902386341924 0.286104473564338 -0.620973956679199 0.292193535632592 -0.589917087028924 -0.574007489383311 -0.35202084002019 -0.0932245124988716 -0.574007489383311 0.256628627387661 0.0292338564686736 0.100640330428999 0.226588973247934 0.0116088502089191 0.031017174978179 -0.510630126969041 0.135717276004831 0.155107387819304 -0.21293733406699 -0.190900565165903 -0.893617114265306 0.297022514995776 -0.0776215155188598 -0.27980024969179 -0.267665033238657 0.125991455804065 0.137288408505161 -0.518460106455448 -0.280888076074967 0.275236563170027 0.146348732667125 0.0215613269806848 0.0545716450857821 0.342147447107629 -0.0197577687710259 0.0499849860915765 0.0839098853279458 -0.135957046581225 0.064984512208263 -0.281972700704121 -0.281972700704121 0.0122989113045939 0.688539575968923 -0.27980024969179 -0.0980483858132657 -0.197788355866318 0.12336848586714 1 0.0267721845708187 0.0845720650936583 0.286104473564338 -0.170194421557752 -0.0839546550953719 0.037874740385048 -0.27980024969179 -0.0110545033991277 0.137288408505161 -0.119073461385716 0.247564165751881 -0.0786170771504805 -0.127623897590502 0.00152894046574765 -0.27980024969179 0.630996694890888 -0.27980024969179 -0.0911468595317815 0.0296826978475388 0.00640196894594238 -0.200168924968454 0.0346409524235453 0.47813179488061 0.13884498458932 -0.0828349685652591 0.161754474827824 -0.13728840850516 0.0346409524235453 -0.205179428404926 -0.191329151856534 -0.518460106455448 0.0698280052830955 0.0992123025472794 0.0209468153599735 0.00975957952198078 -0.0983787329512451 -0.200168924968454 0.00317916239539895 0.0116088502089191 -0.639232968870142 0.397247643010739 -0.0063847606374122 -0.119073461385716 -0.122554579658839 -0.0571830704377006 -0.0154389640066067 -0.0571830704377006 0.127862426210926 0.247564165751881 -0.0183917283595083 -0.132529224128108 -0.188591781033682 -0.0370754290289181 0.247564165751881 -0.0786170771504805 -0.0767638727027236 0.269785756458874 -0.0563148604175932 -0.120824763710573 0.240190190737685 0.0558017348499462 0.0830803641682186 0.0285474079799282 0.0911789651714731 0.240190190737685 0.0914170409973258 -0.018830008718303 0.287218429586652 0.286104473564338 0.0527380968521051 0.0884503872842439 0.056973181035902 0.139410056160183 0.120024470557758 0.286104473564338 0.410756485846577 -0.271489939071907 0.175789178505077 -0.510280105869122 -0.131425141475076 -0.293766916263974 -0.284820844222655 -0.288807095533907 -0.27980024969179 -0.279358807361861 0.263833400304704 -0.377946029593113 -0.242632904027357 -0.419585892773514 0.372114567181563 -0.250073766173389 -0.0983787329512451 0.0558017348499462 0.24435712518913 -0.574007489383311 0.140403225830454 -0.511340808903211 0.256628627387661 -0.288807095533907 0.286104473564338 0.033938214175758 -0.211351074004239 -0.0983787329512451 -0.294756003465033 -0.220265535498016 -0.284820844222655 0.056973181035902 0.056973181035902 -0.280888076074967 0.286104473564338 -0.280888076074967 -0.890723201389126 0.0491219560899096 -0.281972700704121 -0.0983787329512451 -0.367380604189019 -0.268295958383822 0.294501896396647 -0.494834704510733 -0.00134416099941652 -0.422783370578215 0.0410088426795257 -0.0983787329512451 0.0737979997640447 0.00975957952198078 -0.250073766173389 0.281095824876817 -0.0962421897914396 0.287218429586652 0.0589160782976518 0.196163513254356 -0.198980898248002 -0.200168924968454 0.117451763748186 0.247564165751881 0.0662303351712968 -0.132529224128108 0.237868239921551 -0.0915760914181518 -0.0822274620801326 0.214355494118728 0.117451763748186 0.247564165751881 -0.0154389640066067 -0.119073461385716 -0.00509982492790876 -0.190763623710545 0.161236745239412 -0.122554579658839 -0.190763623710545 -0.13728840850516 -0.0183917283595083 0.279540763680764 -0.132529224128108 -0.0797320563953718 -0.0962593927378189 -0.227214155157539 0.315810462711617 0.137288408505161 -0.190150226752942 -0.188591781033682 0.139681723440305 -0.124263817351392 0.117451763748186 -0.0137102876409798 -0.11728956792116 -0.13728840850516 0.0231908922591347 -0.0183917283595083 -0.180598363330161 -0.271489939071907 0.117451763748186 -0.893617114265306 0.360267435165071 0.362990697511595 0.256628627387661 0.256628627387661 0.256628627387661 0.137288408505161 -0.11728956792116 -0.354562281252332 0.056973181035902 -0.21813921995586 0.572519837967504 -0.280020581011095 -0.0745072875289099 -0.276010463108222 -0.200168924968454 0.137288408505161 -0.0983787329512451 -0.276793858336663 -0.627177646726999 0.184547964436854 0.184547964436854 0.137288408505161 0.262475359819809 0.137288408505161 0.101607796948853 -0.610518901826995 0.0231908922591347 0.25636317898754 -0.280888076074967 -0.280888076074967 -0.267665033238657 0.0974556440565193 0.255111161472738 -0.190150226752942 -0.281972700704121 -0.281972700704121 -0.281972700704121 -0.893617114265306 -0.890723201389126 -0.511340808903211 0.0422964469569935 0.0209153925211733 -0.0183917283595083 -0.0183917283595083 -0.0890284100435745 0.0811969077544603 -0.420731829914789 -0.2811035464866 0.286104473564338 0.000267144212540068 0.262803882929315 1 0.246983617828801 -0.056009884150286 0.315810462711617 0.056973181035902 0.247564165751881 0.102157849210322 0.247564165751881 0.0558017348499462 -0.284467692936324 -0.2513391502092 -0.0828349685652591 0.247564165751881 -0.510630126969041 -0.0956001615583578 -0.366420634320409 -0.511340808903211 -0.271489939071907 0.0499849860915765 0.240190190737685 -0.254655720756219 -0.248777533118818 -0.018830008718303 0.279961018734675 -0.366420634320409 0.286104473564338 0.020203807861636 -0.0828349685652591 -0.018830008718303 0.247564165751881 0.0113031994351447 0.281379153920763 -0.252453863478735 0.240190190737685 0.0539175209963547 -0.280816875442879 -0.280888076074967 -0.0818659106262308 0.240190190737685 0.056973181035902 0.286104473564338 0.963278406225886 0.315810462711617 0.315810462711617 -0.216191363245366 -0.627177646726999 -0.893617114265306 -0.628425762681355 0.294501896396647 -0.27980024969179 0.0499849860915765 -0.216191363245366 0.341547690141611 0.342147447107629 0.362990697511595 0.137288408505161 -0.284820844222655 0.254856724477125 0.16498829140602 0.0870790475995175 0.102157849210322 0.0870790475995175 0.168917803150344 -0.0221360501184938 0.138844984589321 0.0911789651714731 -0.0563580494849766 -0.274013887067391 -0.27980024969179 -0.323489707081652 -0.5825314862857 -0.5825314862857 0.0870790475995175 0.0274773925908025 -0.0822274620801326 -0.195389358365253 -0.116849908465695 -0.0124111224927482 -0.189380394170457 -0.190150226752942 -0.511340808903211 -0.175432955288105 -0.267665033238657 0.0346409524235453 -0.0822274620801326 0.0215613269806848 0.125991455804065 0.0346409524235453 0.0859001577091466 0.0911789651714731 0.0116088502089191 0.0346409524235453 -0.0363618317002402 -0.551863031027161 -0.628425762681355 -0.259376993610545 -0.269703481307134 -0.216191363245366 -0.0828349685652591 -0.0818659106262308 0.0141890836572401 0.0104920900661934 0.0365037326036862 -0.168381106839947 -0.16147425344905 -0.0846541691245856 -0.245595452686723 0.056973181035902 0.00152894046574765 0.12439745876819 0.13884498458932 -0.356821758054959 -0.205179428404926 0.149520242167527 0.138844984589321 -0.119073461385716 0.0675949903796698 0.0312929422489903 -0.510630126969041 0.00200648189543677 0.187985804254887 0.262475359819809 -0.274774771381683 0.251124116959742 -0.220265535498016 0.171010032537694 0.125991455804065 0.134131065174635 0.056973181035902 0.0797122739177967 -0.506519377739636 -0.267665033238657 -0.893617114265306 0.143432189260309 0.301606095922015 0.0359211800787412 -0.0911468595317815 -0.888710936437501 0.740593457625569 0.0292338564686736 0.0331455340100306 0.0943036376857371 0.0299115160008643 -0.0363618317002402 -0.0609529339028796 0.0992446008024654 -0.0812603717135929 -0.0807113144309244 -0.269547136229301 -0.246234609422513 -0.263570006643278 -0.113680527977309 -0.267665033238657 -0.293766916263974 -0.27980024969179 -0.27980024969179 -0.27980024969179 -0.27980024969179 -0.280663731624081 -0.27980024969179 -0.0983787329512451 0.0331455340100306 -0.170194421557752 -0.192971175259867 -0.191754640688828 -0.192971175259867 -0.196591207012218 0.724277162803956 -0.170194421557752 0.125991455804065 0.0296826978475388 0.0200580964404503 -0.0147848429161905 0.286104473564338 -0.0983787329512451 -0.354562281252332 -0.348292213247622 0.0982096603982893 -0.188591781033682 0.172135953009874 -0.13728840850516 -0.201352524424678 0.224937183336628 -0.0144676281377457 -0.288807095533907 0.0867952060333841 -0.0983787329512451 -0.192134751343974 -0.0398560362389202 -0.0983787329512451 -0.13728840850516 -0.170194421557752 0.0308405782171766 -0.129734104727077 -0.208365816598916 -0.0183917283595083 -0.0187116016374469 0.0911789651714731 -0.124536381977829 0.289715391010342 -0.0183917283595083 0.120024470557758 0.293186469728776 -0.127623897590502 0.2432709108142 -0.190150226752942 -0.0767638727027236 0.744316088963228 -0.190150226752942 -0.180598363330161 0.23733365456714 -0.0124111224927482 0.0807400779693892 0.309052350485725 -0.0124111224927482 0.23733365456714 -0.190150226752942 0.0867952060333841 0.138844984589321 -0.622209824760514 -0.26658510339849 0.256628627387661 0.997547300901805 -0.190900565165903 0.298446024273644 0.262803882929315 0.262803882929315 0.137288408505161 -0.620973956679199 0.255111161472738 0.255111161472738 0.127623897590503 0.114530119393872 0.13884498458932 -0.518460106455448 -0.518460106455448 0.289715391010342 0.262475359819809 0.0539175209963547 0.081571558906783 0.294501896396647 -0.352981199783527 -0.352981199783527 0.281095824876817 -0.625932009654841 -0.112259703652599 -0.192923340431075 0.137288408505161 -0.27980024969179 -0.27980024969179 -0.893617114265306 0.129010734640387 0.125991455804065 0.120397986885596 -0.533138901935038 0.143974085715624 -0.401133776995154 0.240190190737685 0.25636317898754 0.256628627387661 0.0905750833725597
-0.0672749500803539 0.129268704875825 -0.260191985392577 0.361526332628879 1 0.0744050536097295 -0.0601097215539879 -0.474948660081951 -0.204995426418778 0.0286651907935867 0.207547762551866 0.22017325461837 0.205453184194195 0.0744050536097295 -0.477977321986058 0.0811896190998071 -0.450191303851884 -0.531784539192053 -0.392358557694414 -0.166130920476193 -0.531784539192053 0.678137237709834 -0.108973666511755 -0.0434155741207416 0.177519379926725 -0.0987632911924361 -0.0193078909439342 -0.338876174463907 -0.0528153757889038 0.0343361835269743 -0.283970211086715 -0.361887881311503 -0.369200892546552 0.645616346568914 -0.00422786237150619 0.219560571421118 -0.214148648242175 0.0168981249823538 -0.0871946070463533 -0.195522305065778 0.22017325461837 0.0619885057669807 -0.0515338863844074 -0.102823399110868 -0.069529293575625 0.939097487535692 -0.0990475282976794 -0.0797899394971194 -0.0722181780756415 0.0698812272091515 0.013773920427588 0.223117105053313 0.223117105053313 -0.0163806141127877 0.307004079027429 0.219560571421118 0.0305083120106479 -0.34355314319788 0.00910430315554557 0.361526332628879 -0.137871088236456 0.0167199898255382 0.0744050536097295 -0.294561221776822 -0.0889324891794796 -0.140661603452303 0.219560571421118 -0.0328520050377712 -0.0871946070463533 -0.119496061686478 0.0703308076098353 -0.325935787682983 0.126387618724179 -0.0103216203688306 0.219560571421118 0.223569836904278 0.219560571421118 -0.0916039858256391 -0.104623768788848 -0.132968479957457 -0.348375920994175 -0.142634593876196 0.157612653464622 -0.0766522440055263 -0.085830251675686 -0.0463409237207696 -0.23607504805736 -0.142634593876196 -0.279683609264639 -0.358913398259323 -0.195522305065778 -0.263751022622157 -0.0646878221060856 -0.114431848397765 -0.10315112045685 -0.092230360858366 -0.348375920994175 -0.0455338743087854 -0.0987632911924361 -0.474676310374218 0.180938571387233 0.013761865806923 -0.119496061686478 -0.116237919833424 -0.0415450521582705 -0.041609549620363 -0.0415450521582705 0.128823312271011 0.0703308076098353 -0.0477683902337669 -0.25741319710301 -0.354174473230489 -0.0447600104197841 0.0703308076098353 -0.325935787682983 -0.0240605847611593 0.138899238215831 -0.0857540329098239 -0.122721263246056 0.0713016180960275 -0.0764313255693868 -0.0284146706599572 -0.136007976897729 -0.0243965521585949 0.0713016180960275 -0.0193820339413993 -0.107430692211106 0.0773970560899374 0.0744050536097295 -0.0820701290793007 -0.0178770501632835 -0.065034886667725 -0.0590569778737805 0.0028595707326719 0.0744050536097295 0.00318536860076643 0.20270585698728 0.0516579412002446 -0.196543423714158 0.0628596600809512 0.156615757867906 0.138923881469367 0.160658520920399 0.219560571421118 0.163950324445295 0.151178776209507 -0.0936262339292677 -0.0141786503708486 -0.0672749500803539 0.405782710791184 -0.0205433452561729 -0.092230360858366 -0.0764313255693868 0.648228588032925 -0.531784539192053 -0.0604450119258381 -0.200459322854536 0.678137237709834 0.160658520920399 0.0744050536097295 -0.12189443267754 -0.346256441788771 -0.092230360858366 -0.182356889855552 -0.258284534696168 0.13535149193342 -0.065034886667725 -0.065034886667725 0.22017325461837 0.0744050536097295 0.22017325461837 -0.36813381310095 -0.0671536569709216 0.213822579067886 -0.092230360858366 -0.193733473875328 0.0701339207362442 0.679121915246054 -0.216427963623259 -0.0473528472183906 -0.0654117665042427 -0.0888844310703853 -0.092230360858366 -0.0841053446766313 -0.10315112045685 -0.0242419446782126 0.0705594550725852 -0.0849432195706971 0.0773970560899374 -0.105722698003861 0.100994814976175 -0.345968162991332 -0.317967897111278 0.00610756277888516 0.0703308076098353 -0.105722698003861 -0.25741319710301 0.146375642601357 -0.15507802511382 0.0948687412344834 0.119862079410857 0.00610756277888516 0.0703308076098353 -0.041609549620363 -0.119496061686478 -0.0250031376016876 -0.359227754564833 0.116914079847277 -0.116237919833424 -0.359227754564833 -0.23607504805736 -0.0477683902337669 0.1439216051847 -0.241812170403243 0.104359663393084 -0.102486131885711 -0.257908277931038 -0.2324488907411 -0.0871946070463533 -0.359536700530266 -0.354174473230489 0.21218012648387 -0.241359192427823 0.000733305350332384 -0.0635473752363226 0.0715558968906251 -0.23607504805736 0.0276889514007428 -0.0477683902337669 -0.336263480431879 0.20270585698728 0.00610756277888516 -0.369200892546552 0.987706353774451 0.997936446153697 0.678137237709834 0.678137237709834 0.678137237709834 -0.0871946070463533 0.0715558968906251 -0.212678353983076 -0.065034886667725 -0.267351279729136 0.162708348494167 0.219560571421118 0.0975210699231418 -0.569483410080144 -0.348375920994175 -0.0871946070463533 -0.092230360858366 0.191789355565321 -0.499444577253249 0.0644141974302209 0.0644141974302209 -0.0674947512496493 0.653345870082587 -0.0871946070463533 -0.0702368568761154 -0.474948660081951 0.0425431010965393 0.67627094267132 0.22017325461837 0.22017325461837 -0.214148648242175 -0.0900963263364007 0.67627094267132 -0.359536700530266 0.223117105053313 0.223117105053313 0.223117105053313 -0.369200892546552 -0.367305351093323 -0.200459322854536 -0.0868915947732558 -0.110844441315593 -0.0477683902337669 -0.0477683902337669 -0.0579726197858616 -0.00129895982998354 -0.0673649042205139 0.215614807534553 0.0744050536097295 -0.107497034087259 0.65524800669203 0.361526332628879 0.670551780247886 -0.0380960116123896 -0.2324488907411 -0.065034886667725 0.0703308076098353 -0.0646878221060856 0.0703308076098353 -0.0764313255693868 0.12061246351414 -0.0321794994125532 -0.085830251675686 0.0703308076098353 -0.338876174463907 0.183750335094775 -0.197413522625147 -0.200459322854536 0.20270585698728 -0.0797899394971194 0.0713016180960275 -0.266188134113804 -0.0076459682702811 -0.107430692211106 0.0696078688043286 -0.197413522625147 0.0744050536097295 -0.114791389764612 -0.085830251675686 -0.107430692211106 0.0703308076098353 -0.0955592939793399 0.0669443148572312 0.213001133119177 0.0713016180960275 -0.0704464369841656 0.143298045440746 0.22248659832895 -0.0847746633760964 0.0713016180960275 -0.065034886667725 0.0744050536097295 0.397317204891926 -0.2324488907411 -0.2324488907411 -0.260191985392577 -0.499444577253249 -0.369200892546552 -0.497319709441325 0.684637145838576 0.219560571421118 -0.0797899394971194 -0.260191985392577 0.937102262350048 0.939097487535692 0.997936446153697 -0.0871946070463533 0.13535149193342 0.674404350634366 0.0759590675134445 -0.0826140580297548 -0.0646878221060856 -0.091891910497352 -0.0419239917153546 -0.000124316044685249 -0.0912542509719425 -0.0284146706599572 -0.044644995615967 0.0943601397210368 0.219560571421118 -0.000341806219972884 -0.317201280455926 -0.317201280455926 -0.0902482623587749 -0.0894120237578243 -0.13367886550888 -0.338323099029367 -0.0685903315710645 -0.035583890958086 -0.356865903465669 -0.359227754564833 -0.200459322854536 -0.293460857521512 -0.214148648242175 -0.142634593876196 -0.13367886550888 -0.102823399110868 0.0168981249823538 -0.142634593876196 -0.0228495502947201 -0.0284146706599572 -0.0987632911924361 -0.142634593876196 -0.0335656593609232 -0.308731684707083 -0.492312280192302 -0.217593243864151 -0.213285734232805 -0.260191985392577 -0.085830251675686 -0.0847746633760964 -0.0938811784797948 -0.123493212438682 -0.108913754079505 -0.0329009622416663 0.216695557776241 0.1108021164142 -0.202590164798915 -0.065034886667725 -0.0103216203688306 0.162790628034718 -0.0766522440055263 -0.384936392745868 -0.279683609264639 -0.0615093786994139 -0.0720750478968532 -0.119496061686478 0.012655680385414 -0.0936822843148554 -0.338876174463907 -0.129120248150352 0.0538610125109429 0.653345870082587 -0.228402833971986 0.209652223817918 -0.258284534696168 0.0410436021678913 0.0168981249823538 -0.0980379366888418 -0.065034886667725 0.000990458688870036 -0.195522305065778 -0.214148648242175 -0.369200892546552 -0.0427198045259662 0.0114031051146512 -0.13493485362526 -0.0916039858256391 -0.369200892546552 0.289480148160611 -0.108973666511755 -0.098827040235652 0.00321166924320558 -0.112520098085317 -0.0335656593609232 -0.0213353898323154 -0.0702176004194951 0.0826750604909763 -0.184288307876478 0.0696171542284996 0.0400081373797366 -0.21828574374184 -0.22080313491242 -0.214148648242175 0.156615757867906 0.219560571421118 0.219560571421118 0.219560571421118 0.219560571421118 0.22248659832895 0.219560571421118 -0.0892375909868277 -0.098827040235652 -0.294561221776822 -0.342785808511284 -0.340332672452499 -0.342785808511284 -0.341130759559712 0.281518738704931 -0.294561221776822 0.0168981249823538 -0.0976808783961427 -0.0479713853298284 0.10458839195957 0.0744050536097295 -0.092230360858366 -0.212678353983076 -0.207222384657647 0.0100860809251108 -0.354174473230489 0.0234678397688216 -0.23607504805736 -0.381037712963951 0.153531184899193 -0.0483218902417611 0.160658520920399 0.00540455623416788 -0.092230360858366 -0.362187615311109 -0.038197639525479 -0.092230360858366 -0.23607504805736 -0.294561221776822 -0.12693202378346 0.208563971850777 -0.356761123864336 -0.0477683902337669 0.1227450725145 -0.0284146706599572 -0.132557282176398 0.0739780163252163 -0.0477683902337669 0.0028595707326719 0.0774310132817224 0.167044318127381 0.062532440845167 -0.359536700530266 -0.0240605847611593 0.29541343593292 -0.359536700530266 -0.336263480431879 0.0531407567728875 -0.035583890958086 0.21678016929361 0.0910817227328421 -0.035583890958086 0.0531407567728875 -0.359536700530266 0.00540455623416788 -0.0720750478968532 -0.475792390889434 0.202236805567822 0.678137237709834 0.359675983013995 -0.361887881311503 0.64780993735567 0.65524800669203 0.65524800669203 -0.0871946070463533 -0.477977321986058 0.67627094267132 0.67627094267132 0.247885518998904 -0.00353153217894458 -0.0766522440055263 -0.195522305065778 -0.195522305065778 0.0739780163252163 0.653345870082587 -0.0704464369841656 -0.0841053446766313 0.679121915246054 -0.39458462820479 -0.39458462820479 0.0705594550725852 -0.496574697409041 0.121148688159632 -0.364528417923886 -0.0871946070463533 0.219560571421118 0.219560571421118 -0.368373374308008 0.0159775247036229 0.0168981249823538 0.0103576909320575 -0.204132703598308 -0.0557409393979854 -0.106070456679605 0.0713016180960275 0.67627094267132 0.678137237709834 -0.0892133795216391
-0.0804423244232662 -0.059927747114482 -0.132094464199563 0.286104473564338 0.0744050536097295 1 -0.0752512631075075 -0.241847575092803 -0.00268296328672341 0.877102657362556 0.0828436337839139 -0.029245490793041 0.0811442681315519 1 -0.235434626626671 0.979465943947791 -0.239826942293518 -0.226153605938281 -0.173532887777027 -0.0034301877239036 -0.226153605938281 0.132243315526083 -0.0864775901090956 0.0776557733453696 -0.0645648387274564 -0.0685982546928148 -0.0856609120738702 -0.206269302153681 0.0742636415046539 0.408334604091157 -0.145942474667292 -0.112037081985908 -0.254082565056997 0.126226066715285 -0.0817353795422 -0.0276790026581935 -0.126344765860405 0.480667024700924 0.033153058004183 -0.137595311827205 -0.029245490793041 0.979109732836088 0.462721754780037 -0.0593090552494287 0.230559468595166 0.081017082769733 -0.0963007779947227 0.255930080037141 0.275442140732225 -0.332271441387579 0.0924027114081319 -0.0308015628182754 -0.0308015628182754 -0.0670610966890719 0.239410847985967 -0.0276790026581935 0.244320094474985 -0.0768107003024361 0.488863472946753 0.286104473564338 -0.149247301572022 0.420012092342233 1 -0.0931293191310934 -0.107135107664871 -0.147022740671333 -0.0276790026581935 -0.0524951084180405 0.033153058004183 0.0130844803240497 0.918776405281961 -0.0952849889649763 0.00873780630535262 0.0164540704977871 -0.0276790026581935 0.425268731690356 -0.0276790026581935 -0.123897613798159 -0.0528914389552332 -0.123514999714968 -0.0826517087088702 -0.14758005198717 -0.0715138331495445 0.0351843472183383 -0.108120579980077 0.494101288948991 -0.0751233553465129 -0.14758005198717 -0.146881039483713 -0.109176697683192 -0.137595311827205 0.0158857845410119 0.282353826091651 -0.0847444225134339 -0.0834970414545261 -0.142738783493342 -0.0826517087088702 -0.0718912347128002 -0.0685982546928148 -0.23056494554612 -0.0852682999038116 -0.0262973197838091 0.0130844803240497 0.0245877770815339 -0.0340127708122691 -0.105592615782535 -0.0340127708122691 0.272381790691464 0.918776405281961 -0.1049269357017 -0.036365302334236 -0.110824120154418 -0.0981063232269401 0.918776405281961 -0.0952849889649763 -0.0981063232269401 0.0582055840425248 0.106678748945925 0.00856609112199069 0.929706143079725 0.254489681120466 0.334426658585135 -0.149801534275417 0.343451901740338 0.929706143079725 0.334968477918307 -0.0909608483253838 0.974044333108063 1 0.260268463853835 0.32933416711241 0.231950437113986 0.462721754780037 0.48610984095806 1 0.0771420241155495 -0.0147658974863452 0.772931960720432 -0.135561537449652 -0.398817046206347 0.00645488196118855 0.0295122254540309 0.0068283728946349 -0.0276790026581935 0.00523266875749342 0.0539049906953481 -0.0524399235032145 -0.0498340517084268 -0.0804423244232662 0.192836795447487 -0.0517335663856986 -0.142738783493342 0.254489681120466 0.120993246382308 -0.226153605938281 0.468812054033346 -0.136579529723617 0.132243315526083 0.0068283728946349 1 -0.108115602080904 -0.188218809930502 -0.142738783493342 -0.140212278361962 -0.169421697416786 0.0212774437444054 0.231950437113986 0.231950437113986 -0.029245490793041 1 -0.029245490793041 -0.255315935828624 0.23473782904887 -0.0308015628182754 -0.142738783493342 -0.124241188068409 0.0230521480026818 0.119822946753191 -0.129554020851944 -0.0748884734632905 -0.0836388268423407 0.254613768817974 -0.142738783493342 0.265646204815596 -0.0834970414545261 -0.0392752401089768 0.994719372671897 -0.141850979410462 0.974044333108063 0.199329732265743 -0.0359156420504793 -0.0797357104341976 -0.0826517087088702 0.494437181726583 0.918776405281961 0.207481148366688 -0.0725191595297664 0.0438126591459119 -0.0501098623820953 -0.0169716142810542 0.100055193417905 0.494437181726583 0.918776405281961 -0.105592615782535 0.0130844803240497 -0.0167700610417678 -0.112107741496559 -0.0328473546080935 0.0245877770815339 -0.112107741496559 -0.0751233553465129 -0.1049269357017 -0.0523547004302122 -0.0725191595297664 -0.0111405026544885 -0.0809130713562395 -0.131305670749084 0.0408298548444437 0.033153058004183 -0.109176697683192 -0.110824120154418 0.075888575627684 -0.0260757702216582 0.494437181726583 -0.0641856589212645 -0.0448096035666371 -0.0751233553465129 -0.0524951084180405 -0.1049269357017 -0.0831498730438373 -0.0147658974863452 0.494437181726583 -0.254082565056997 0.0809868407570924 0.075507270988051 0.132243315526083 0.132243315526083 0.132243315526083 0.033153058004183 -0.0448096035666371 -0.110029806922864 0.231950437113986 -0.166620114243793 0.149195840847413 -0.0276790026581935 -0.0407699200382863 -0.208198837832578 -0.0826517087088702 0.033153058004183 -0.142738783493342 -0.00462510292797438 -0.227058291727661 0.78046182122941 0.78046182122941 0.033153058004183 0.126038840910852 0.033153058004183 0.297725028891781 -0.241847575092803 -0.0524951084180405 0.131389526069781 -0.029245490793041 -0.029245490793041 -0.124404934158861 0.233918807160225 0.131389526069781 -0.109176697683192 -0.0308015628182754 -0.0308015628182754 -0.0308015628182754 -0.254082565056997 -0.255315935828624 -0.136579529723617 0.162312603789626 0.216726665780549 -0.1049269357017 -0.1049269357017 -0.0601682522534488 0.482394513788857 -0.0815106427315003 -0.0362856787430523 1 -0.0958609587294642 0.12694062760193 0.286104473564338 0.131389526069781 -0.0167987204624362 0.0408298548444437 0.231950437113986 0.918776405281961 0.29087812587306 0.918776405281961 0.254489681120466 0.0111757743359796 -0.0289303974552351 -0.108120579980077 0.918776405281961 -0.206269302153681 -0.0762924351911512 -0.123291401642086 -0.136579529723617 -0.0147658974863452 0.255930080037141 0.929706143079725 -0.226910110918421 -0.039029386330318 -0.0909608483253838 0.984242971822567 -0.123291401642086 1 -0.0793762123103811 -0.108120579980077 -0.0909608483253838 0.918776405281961 -0.0644674704466225 0.994763026409987 0.00102395682244384 0.929706143079725 0.237532775267527 0.0199368948490444 -0.029245490793041 -0.106145988062465 0.929706143079725 0.231950437113986 1 0.297608519863214 0.0408298548444437 0.0408298548444437 -0.132094464199563 -0.227058291727661 -0.254082565056997 -0.227969570207585 0.119822946753191 -0.0276790026581935 0.255930080037141 -0.132094464199563 0.0799729190027369 0.081017082769733 0.075507270988051 0.033153058004183 0.0295122254540309 0.130531332406674 0.0651553164704353 0.209737571060234 0.29087812587306 0.227934466358885 0.502479960905021 -0.066114552260593 0.0351843472183383 0.343451901740338 0.00572456269280179 0.0282555470126184 -0.0276790026581935 -0.028030073051177 -0.199707514230181 -0.199707514230181 0.217869359715863 0.217363766699619 -0.0449943510915947 -0.086074132615013 -0.157488987299019 -0.106255562173746 -0.111467073276858 -0.112107741496559 -0.136579529723617 -0.0959958119049931 -0.124404934158861 -0.14758005198717 -0.0449943510915947 -0.0593090552494287 0.480667024700924 -0.14758005198717 0.327648581666931 0.343451901740338 -0.0685982546928148 -0.14758005198717 -0.013044275416643 -0.206470399436871 -0.227969570207585 -0.125579352240919 -0.126038532323836 -0.132094464199563 -0.108120579980077 -0.106145988062465 -0.0702097768097972 -0.191572402797336 -0.113442515311458 -0.18314844192867 -0.120374068210997 -0.0463222299533853 -0.119902379869473 0.231950437113986 0.0164540704977871 0.170420348373513 0.0351843472183383 -0.175887470660573 -0.146881039483713 0.470870680450308 0.0351843472183383 0.0130844803240497 0.0952849889649763 -0.0720089056599716 -0.206269302153681 -0.102891688171227 0.458504436286894 0.126038840910852 -0.128079787167398 0.0845168741494344 -0.169421697416786 0.706631943591361 0.480667024700924 0.0733956768953417 0.231950437113986 0.460683151630129 -0.137595311827205 -0.124404934158861 -0.254082565056997 0.0644287599145662 0.0606944233779961 -0.200267294083195 -0.123897613798159 -0.255635352170394 0.257257647230612 -0.0864775901090956 -0.0931571658210728 0.466955192680214 -0.096977858828753 -0.013044275416643 -0.0776557733453697 0.296350027779302 0.0222657055725367 -0.062205271313183 0.0213329278513571 0.0590843684912232 -0.123181399764204 -0.062205271313183 -0.126344765860405 0.00645488196118855 -0.0276790026581935 -0.0276790026581935 -0.0276790026581935 -0.0276790026581935 -0.0218472532346701 -0.0276790026581935 -0.142738783493342 -0.0931571658210728 -0.0931293191310934 -0.105592615782535 -0.1049269357017 -0.105592615782535 -0.0738760393626735 0.255419351953429 -0.0931293191310934 0.480667024700924 -0.0610460860171947 -0.0562855139878452 -0.222650246922137 1 -0.142738783493342 -0.110029806922864 -0.112929385305227 0.470470371538832 -0.110824120154418 0.669675029739327 -0.0751233553465129 -0.110178837434071 0.0134676794478093 -0.104258464798812 0.0068283728946349 0.468468931804117 -0.142738783493342 -0.112037081985908 0.0123616625792435 -0.142738783493342 -0.0751233553465129 -0.0931293191310934 -0.149247301572022 -0.0630319855447478 -0.114016466887941 -0.1049269357017 -0.0513151342110356 0.343451901740338 -0.0923856445883148 0.994763026409987 -0.1049269357017 0.48610984095806 0.9894455260722 -0.0284116432734243 0.868118515601448 -0.109176697683192 -0.0981063232269401 0.25736678760508 -0.109176697683192 -0.0831498730438373 0.852339425005266 -0.106255562173746 -0.111467073276858 0.945996713301082 -0.106255562173746 0.852339425005266 -0.109176697683192 0.468468931804117 0.0351843472183383 -0.236307231831851 -0.0213199899168405 0.132243315526083 0.287492131788177 -0.112037081985908 0.124018174001947 0.12694062760193 0.12694062760193 0.033153058004183 -0.235434626626671 0.131389526069781 0.131389526069781 0.0698349956401305 0.497258085723628 0.0351843472183383 -0.137595311827205 -0.137595311827205 0.994763026409987 0.126038840910852 0.237532775267527 0.274135347492683 0.119822946753191 -0.17423230236177 -0.17423230236177 0.994719372671897 -0.226146417614458 -0.101555470130927 -0.113382396367134 0.033153058004183 -0.0276790026581935 -0.0276790026581935 -0.254082565056997 0.488637851377822 0.480667024700924 0.491639116951111 -0.137553739651217 0.454225990974212 -0.0571506377299082 0.929706143079725 0.131389526069781 0.132243315526083 0.22364154744205
0.991280320989057 -0.317628841922626 0.493657885421672 -0.408034062518314 -0.0601097215539879 -0.0752512631075075 1 -0.0209724429019651 0.409258637880899 -0.0706665275459401 0.17572750029811 0.564968213882598 0.17006992325712 -0.0752512631075075 -0.0168598099706676 -0.0575869089992107 -0.0490007556504258 -0.0184893119164225 0.384995429301397 0.432147976980812 -0.0184893119164225 -0.248427693823009 -0.0219671295962724 0.0927051299365344 -0.339777769675455 -0.0484534010345054 -0.0468289941590021 0.0391019115494968 0.103622699127008 -0.0538799832445547 -0.461918522029442 -0.0883188802088454 0.46886166649956 -0.23489017843996 -0.00759036034272009 0.569225097166794 0.542611086131049 -0.00221639021640133 0.161646751588231 0.827202982751066 0.564968213882598 -0.0734662231508913 0.000144225767168753 -0.0360635677128515 -0.0431896001262539 -0.0753693020081829 -0.0734007439595777 -0.0262554835994174 -0.0485189303049343 0.112146908464428 0.124820087408199 0.560731284351724 0.560731284351724 0.0539022507834754 -0.262602076644915 0.569225097166794 0.192630317204856 -0.0503971994702879 -0.0160125520001277 -0.408034062518314 0.0103408754701079 -0.00579987097179934 -0.0752512631075075 -0.200391101352263 -0.458224147228805 0.023516754252236 0.569225097166794 -0.0498290452140497 0.161646751588231 -0.0669908397749383 -0.0632213474493078 0.246502283693558 0.243706542520939 0.00485606397807933 0.569225097166794 -0.295679716838434 0.569225097166794 -0.474515955533791 -0.039490299420585 -0.0172682519690818 -0.0665921930007664 0.0251022808173368 -0.196199535840292 0.163479502585522 -0.459338588714241 -0.021874877312001 -0.161646751588231 0.0251022808173368 -0.468779513918875 -0.0667168791953014 0.827202982751066 -0.326815738121107 -0.0270456957825266 -0.0183426019018763 -0.0384933330716446 -0.485723608596949 -0.0665921930007664 -0.146445912565686 -0.0484534010345054 0.0385660413766733 -0.189248972327561 -0.0151346335235961 -0.0669908397749383 -0.076538230231386 0.0689623560888066 -0.0184431950435848 0.0689623560888066 0.0339303684635352 -0.0632213474493078 -0.00552619163107217 0.245651463355186 -0.0805639851875476 0.0281622896672012 -0.0632213474493078 0.246502283693558 -0.111731266557355 -0.12494913977279 0.0571626399695428 -0.0657022911010746 -0.0607558149277542 -0.0288340471981687 -0.0295525606439599 0.0166319164977208 -0.0344510682109868 -0.0607558149277542 -0.0185083551331363 -0.0673452844964643 -0.0541835562376356 -0.0752512631075075 -0.0411602718557595 -0.012286450788927 -0.0439813339852409 0.00362472446762629 -0.0147100716667412 -0.0752512631075075 -0.364533404024269 0.550506300883537 -0.0557690804037084 0.839863447883461 0.0570158817264187 0.615059650710909 0.588547383846687 0.604081291015173 0.569225097166794 0.59977528122498 -0.135995404164341 0.481320156719692 0.559364479409664 0.991280320989057 0.239220544132337 0.551440521249229 -0.485723608596949 -0.0288340471981687 -0.274330835771357 -0.0184893119164225 -0.00957267637702834 0.842614214089518 -0.248427693823009 0.604081291015173 -0.0752512631075075 0.00985141500392327 -0.107656729598641 -0.485723608596949 -0.337800289455354 -0.484859993173001 0.59520547449966 -0.0439813339852409 -0.0439813339852409 0.564968213882598 -0.0752512631075075 0.564968213882598 0.467538825011858 -0.0455353607084426 0.560882818750336 -0.485723608596949 -0.409807237667085 0.664023112978298 -0.205882511973968 0.801468682924169 -0.146469189236572 0.984729061402346 -0.0359899601440946 -0.485723608596949 -0.0477699160829015 -0.0384933330716446 0.563370063919354 -0.0719933577716701 -0.484526090502505 -0.0541835562376356 -0.0519282331098598 -0.0908515800005785 -0.0619102831263183 -0.0393083316003554 -0.0191082971301332 -0.0632213474493078 -0.055171216391631 -0.156043170753284 -0.131674664754528 -0.107823944221297 0.177542623337157 -0.107823944221297 -0.0191082971301332 -0.0632213474493078 -0.0184431950435848 -0.0669908397749383 -0.104427211403032 -0.0837991768082631 -0.0629915299504584 -0.076538230231386 -0.0837991768082631 -0.161646751588231 -0.00552619163107217 -0.129467094229877 -0.156043170753284 0.172154631778675 -0.149999510041956 0.498191847032928 -0.420582158314397 0.161646751588231 -0.0895545772400421 -0.0805639851875476 -0.0348705593077089 0.239515444805131 -0.0289537125008881 4.28984142725482e-05 0.251452175808785 -0.161646751588231 -0.0801829587243174 -0.00552619163107217 -0.0250639781387222 0.550506300883537 -0.0191082971301332 0.46886166649956 -0.0524022016700553 -0.0574580844612236 -0.248427693823009 -0.248427693823009 -0.248427693823009 0.161646751588231 0.251452175808785 -0.412737826262796 -0.0439813339852409 -0.486892655663909 -0.743121356698401 0.562676907137068 0.160873495921922 -0.178994320988054 -0.0665921930007664 0.161646751588231 -0.485723608596949 0.563635256854687 0.0112228402656911 -0.0501355730795834 -0.0501355730795834 0.161646751588231 -0.25228169853987 0.161646751588231 -0.0441666754115103 -0.0209724429019651 -0.0743284951547986 -0.246013941370807 0.564968213882598 0.564968213882598 0.535530172249665 -0.0538058587323006 -0.246013941370807 -0.0895545772400421 0.560731284351724 0.560731284351724 0.560731284351724 0.46886166649956 0.467745516693 0.842614214089518 -0.0475450316205681 -0.164808531319954 -0.00552619163107217 -0.00552619163107217 0.0850941190057061 0.0222393480427502 0.989089083912706 0.558428874734021 -0.0752512631075075 0.0050465307836962 -0.254687026836413 -0.408034062518314 -0.24017612002904 0.038162504506214 -0.420582158314397 -0.0439813339852409 -0.0632213474493078 -0.0304955514557189 -0.0632213474493078 -0.0288340471981687 0.654477450067407 0.586834090071999 -0.459338588714241 -0.0632213474493078 0.0391019115494968 0.276119628376758 -0.408724089647573 0.842614214089518 0.550506300883537 -0.0262554835994174 -0.0607558149277542 0.0173113714213917 0.567529594097274 -0.0673452844964643 -0.0743717417538343 -0.408724089647573 -0.0752512631075075 -0.0233376435531608 -0.459338588714241 -0.0673452844964643 -0.0632213474493078 -0.0417031420741715 -0.0673458897352566 0.515442340121207 -0.0607558149277542 -0.0559119703934213 0.586323718696156 0.558274520531631 -0.456977720361712 -0.0607558149277542 -0.0439813339852409 -0.0752512631075075 -0.388442014662574 -0.420582158314397 -0.420582158314397 0.493657885421672 0.0112228402656911 0.46886166649956 0.0122278230156275 -0.195303078574944 0.569225097166794 -0.0262554835994174 0.493657885421672 -0.0737400730852395 -0.0753693020081829 -0.0574580844612236 0.161646751588231 0.588602295167546 -0.2436132645965 -0.0877267143660256 -0.0318486283227675 -0.0304955514557189 -0.0487973569248155 -0.025414369208518 -0.104278643058198 0.163479502585522 -0.033674557102104 -0.0224065055690266 0.638950898239219 0.569225097166794 0.791113657890624 0.323564144885046 0.323564144885046 -0.0278339037988129 -0.0134305896141144 -0.0589957025461846 -0.0471164731835392 -0.092306684009963 -0.00878342713284968 -0.0851198545608756 -0.0837991768082631 0.842614214089518 -0.20655907991518 0.535530172249665 0.0251022808173368 -0.0500877944773643 -0.0360635677128515 -0.00221639021640133 0.0251022808173368 -0.0154069481338528 -0.033674557102104 -0.0484534010345054 0.0251022808173368 0.0312107501966066 0.00465420343912188 0.00488031357806827 0.537741209178151 0.540150883746266 0.493657885421672 -0.459338588714241 -0.456977720361712 -0.0473522728445768 -0.0123656410019098 0.0250241706516656 -0.060021027257099 0.107356129932062 0.182782283225034 0.560193935822976 -0.0439813339852409 0.00485606397807933 -0.010906113108838 0.163479502585522 0.373992994412606 -0.468779513918875 0.0130647433085208 0.163479502585522 -0.0669908397749383 0.101675527933493 -0.0111647942657412 0.0391019115494968 0.0314737353477768 -0.104184608443284 -0.246468636995825 0.509997634118714 0.178446789740239 -0.484859993173001 -0.00676056291584818 -0.00221639021640133 0.157929217831482 -0.0439813339852409 0.0433500185316857 0.836294924544129 0.535530172249665 0.46886166649956 0.100253198767227 -0.488191015371493 0.0588868927027338 -0.474515955533791 0.469065913735857 -0.293931033441502 -0.0219671295962724 -0.00500488324559088 0.0409258127948884 -0.0304391120355657 0.0312107501966066 -0.01190545040034 -0.0425861742678722 0.200473738312391 0.245454969043984 0.659989758048292 0.614875001565355 0.554790768106087 0.245454969043984 0.542611086131049 0.615059650710909 0.569225097166794 0.569225097166794 0.569225097166794 0.569225097166794 0.564968213882598 0.569225097166794 -0.48566657761642 -0.00500488324559088 -0.200391101352263 -0.126709921962871 -0.127291768083518 -0.126709921962871 -0.069337276933497 -0.294778082696543 -0.200391101352263 -0.00221639021640133 -0.039490299420585 -0.140135060815075 0.115447084585306 -0.0752512631075075 -0.485723608596949 -0.412737826262796 -0.41625338245695 0.0451569348324565 -0.0805639851875476 -0.0367741239817357 -0.161646751588231 -0.106727230328 -0.117334476995602 -0.00827988758037816 0.604081291015173 0.0392431038716039 -0.485723608596949 -0.0773567809459574 -0.0238265964421615 -0.485723608596949 -0.161646751588231 -0.200391101352263 0.0196602702207902 -0.103344068955759 -0.0516158315559013 -0.00552619163107217 0.121285604158356 -0.033674557102104 -0.182258425337239 -0.0784583210538382 -0.00552619163107217 -0.0147100716667412 -0.0752512631075075 0.197641646600651 -0.0618260399096774 -0.0895545772400421 -0.111731266557355 -0.301544767971659 -0.0895545772400421 -0.0250639781387222 -0.0720500859556446 -0.00878342713284968 -0.141011478639924 -0.0679169729262917 -0.00878342713284968 -0.0720500859556446 -0.0895545772400421 0.0392431038716039 0.163479502585522 -0.0119799129639117 0.535809145233765 -0.248427693823009 -0.406999922980407 -0.0883188802088454 -0.231840318838984 -0.254687026836413 -0.254687026836413 0.161646751588231 -0.0168598099706676 -0.246013941370807 -0.246013941370807 -0.157230521254263 -0.0301577596385208 0.163479502585522 0.827202982751066 0.827202982751066 -0.0784583210538382 -0.246468636995825 -0.0559119703934213 -0.0509282580143266 -0.205882511973968 0.381594717927773 0.381594717927773 -0.0719933577716701 0.0100436609689189 0.231115675226602 -0.0759946386779041 0.161646751588231 0.569225097166794 0.569225097166794 0.462498168854329 -0.000783427688897737 -0.00221639021640133 -0.0178105949600357 0.818897092264973 0.000144225767168753 0.949985781054225 -0.0607558149277542 -0.246013941370807 -0.248427693823009 -0.0491172862914553
-0.013726365681663 0.0463268290683035 0.388886163801673 -0.610518901826995 -0.474948660081951 -0.241847575092803 -0.0209724429019651 1 0.272974461455709 -0.237332101976721 -0.0898425060393874 -0.418035156003132 -0.080095753816673 -0.241847575092803 0.988082625839788 -0.249042140222114 0.966724799027159 0.934415623811071 0.559307507700819 0.24733054943219 0.934415623811071 -0.301178735821868 0.0560679715577553 0.16831683408256 0.0092285928870288 0.085877575143842 0.0153057832663192 0.839180337345871 0.185134004816823 -0.139292930371685 0.490887609959537 0.275507936083398 0.684380959902416 -0.348319659758509 0.0445295424518596 -0.424223936998883 0.434482786483101 -0.182183666721424 0.215016502515892 0.146043958809055 -0.418035156003132 -0.226285469241728 -0.0768890779983151 0.0767708869746268 -0.0288704740417962 -0.424399312570167 0.10225646654314 -0.0276594445027239 -0.0600530343718015 0.122590300593391 0.089548804222405 -0.411580667692943 -0.411580667692943 0.0177095695730338 -0.421264511479876 -0.424223936998883 -0.153560094580779 0.259851018279409 -0.179038876730329 -0.610518901826995 0.0701998827875149 -0.149939404832257 -0.241847575092803 0.276265247005047 0.318721792427165 0.0467835889734086 -0.424223936998883 0.0486983026209672 0.215016502515892 0.173878514398587 -0.214492809445455 0.185321902324001 0.192810898069166 -0.0672519426211458 -0.424223936998883 -0.38471399042773 -0.424223936998883 0.342747218347839 0.070786848810356 0.0916424207990991 0.274593901432276 0.0517807392699474 -0.294555197008144 0.217454359791391 0.321382538772512 -0.110900413765552 0.20785380941845 0.0517807392699474 0.487798765362078 0.273732103696373 0.146043958809055 0.0620452612931457 -0.0830114013203743 0.0622454150208764 0.0754829199573243 0.361544421189519 0.274593901432276 0.0804589044498597 0.085877575143842 0.935447584404675 -0.238899123538555 0.0361669948269996 0.173878514398587 0.179215743148362 0.0851869515298622 0.0891727885138812 0.0851869515298622 -0.172643949891636 -0.214492809445455 0.0921951173285731 0.154767656133726 0.278878773771295 0.100506235465718 -0.214492809445455 0.185321902324001 -0.0754419107452258 -0.16620270288358 -0.0122837086683439 0.176560023355234 -0.211644991821752 -0.0314734693077501 -0.0768500953725262 0.0687748788915032 -0.0816660424364667 -0.211644991821752 -0.0838163864654061 0.108254467966559 -0.246336316336216 -0.241847575092803 -0.0278623405280165 -0.0845690261392655 -0.0328484859445072 -0.0701293565593278 -0.173040552337682 -0.241847575092803 0.231794190128708 -0.410617599508936 -0.177396789478941 0.141773585302126 0.128595636956632 -0.460087895094102 -0.446076856999015 -0.452319990155173 -0.424223936998883 -0.45387667209724 -0.144426794435611 -0.151897460121466 -0.202194382604326 -0.013726365681663 -0.694229273630314 -0.192445178251231 0.361544421189519 -0.0314734693077501 -0.268528699099381 0.934415623811071 -0.0681898224951561 0.142685450425626 -0.301178735821868 -0.452319990155173 -0.241847575092803 0.0699410982632311 0.382863051318933 0.361544421189519 0.478457750601748 0.503859120752424 -0.446076856999015 -0.0328484859445072 -0.0328484859445072 -0.418035156003132 -0.241847575092803 -0.418035156003132 0.682826694809546 -0.029040034773927 -0.412152224629229 0.361544421189519 0.584670617483817 -0.360603532856553 -0.357628772478064 0.125341935319224 0.0813522758173955 -0.00975217020145081 -0.0201724594133413 0.361544421189519 -0.0488892620790813 0.0754829199573243 -0.200560356225958 -0.239114363922545 0.358982380501752 -0.246336316336216 0.00431113661983144 -0.120847395866812 0.272096526380638 0.232735078632685 -0.172120795732861 -0.214492809445455 0.000796556807408807 0.186494985427639 -0.133542945022944 0.148649358091961 -0.128781894259949 -0.120950263463644 -0.172120795732861 -0.214492809445455 0.0891727885138812 0.173878514398587 -0.120341150473036 0.283128209225502 -0.0877198683224553 0.179215743148362 0.283128209225502 0.20785380941845 0.0921951173285731 -0.172212318024895 0.199454150205661 -0.124873673540239 0.196186561621037 0.395321368986841 0.499395311759752 0.215016502515892 0.283128209225502 0.278878773771295 -0.141430368136766 0.179841391040275 -0.165068366982713 0.0866325093164074 0.0933130935195885 0.20785380941845 -0.00705830107693799 0.0921951173285731 0.243031028805029 -0.410617599508936 -0.172120795732861 0.684380959902416 -0.481957999294036 -0.477436071392179 -0.301178735821868 -0.301178735821868 -0.301178735821868 0.215016502515892 0.0933130935195885 0.572555206525793 -0.0328484859445072 0.502180035160907 -0.0460462185945616 -0.416224542577582 -0.116690815713038 0.595444164586913 0.274593901432276 0.215016502515892 0.361544421189519 -0.425204279814911 0.970202422022789 -0.180106750098759 -0.180106750098759 0.215016502515892 -0.294021480766109 0.215016502515892 -0.0805492984684145 1 -0.0176473027439848 -0.299713348258184 -0.418035156003132 -0.418035156003132 0.426232671718699 -0.0217883773370013 -0.298385084327232 0.283128209225502 -0.411580667692943 -0.411580667692943 -0.411580667692943 0.684380959902416 0.687845031265791 0.142685450425626 0.0216430912385423 0.0101133181093868 0.0921951173285731 0.0921951173285731 0.00604359272724705 -0.155942433487353 -0.00991744759121437 -0.402244245728796 -0.241847575092803 0.0646060162477653 -0.295468734045703 -0.610518901826995 -0.292272750102673 0.0453496194457492 0.499395311759752 -0.0328484859445072 -0.214492809445455 -0.0830114013203743 -0.214492809445455 -0.0314734693077501 -0.40399687290018 -0.208399545360159 0.321382538772512 -0.214492809445455 0.839180337345871 -0.187798681344935 0.583098615281277 0.142685450425626 -0.410617599508936 -0.0276594445027239 -0.211644991821752 0.472564471554737 -0.209623466838271 0.108254467966559 -0.233392656033159 0.583098615281277 -0.241847575092803 0.071475170257776 0.321382538772512 0.108254467966559 -0.214492809445455 0.0806534282259897 -0.24454809362966 -0.426405836761696 -0.211644991821752 -0.0293175691019157 -0.439805975337671 -0.410008648198706 0.316048700057468 -0.211644991821752 -0.0328484859445072 -0.241847575092803 -0.587727538322589 0.499395311759752 0.499395311759752 0.388886163801673 0.970202422022789 0.684380959902416 0.968240765716341 -0.364504574458912 -0.424223936998883 -0.0276594445027239 0.388886163801673 -0.422633820241558 -0.424399312570167 -0.477436071392179 0.215016502515892 -0.446076856999015 -0.296923262460528 -0.116690815713038 -0.0296134667427241 -0.0830114013203743 -0.0147617205743016 -0.118097503675568 0.0818611186238007 0.203108551842032 -0.0801173607002128 0.0442846801358805 -0.385243060529386 -0.424223936998883 -0.0728108518122719 0.493034064239279 0.493034064239279 -0.0296134667427241 -0.00149965894212328 0.133474351945535 0.254507978303126 0.155290963006403 0.0857895046500222 0.271954902834 0.273732103696373 0.142685450425626 0.284768609228755 0.426232671718699 0.0517807392699474 0.133474351945535 0.0767708869746268 -0.182183666721424 0.0517807392699474 -0.0801812462015764 -0.0801173607002128 0.085877575143842 0.0517807392699474 0.0373690113535032 0.751051677189651 0.972272122067264 0.416480515227891 0.429555958772131 0.388886163801673 0.321382538772512 0.316048700057468 0.0799914403343932 0.114042387355797 0.0622623947029109 0.29249953719516 0.198392618868663 -0.132582521472477 0.412493010936176 -0.0328484859445072 -0.0672519426211458 -0.0568966132224168 0.217454359791391 0.567201317875675 0.487798765362078 -0.089158689146543 0.217454359791391 0.173878514398587 0.0966113355431513 0.0694824792433381 0.839180337345871 0.0719881340172647 -0.109785133663627 -0.294021480766109 0.438025840617019 -0.0938665043529952 0.503859120752424 -0.159302931166585 -0.182183666721424 0.21007157724825 -0.0328484859445072 -0.15915874786035 0.141679430185283 0.426232671718699 0.684380959902416 0.154310773508287 0.309887575715404 0.0514673161784979 0.342747218347839 0.689394140108132 -0.445996387275736 0.0560679715577553 0.0498207517025223 -0.157008511287843 0.0685170245830824 0.0373690113535032 0.0353816625967768 -0.0796085696657879 0.125983240718301 0.161174259331424 -0.354740821075999 -0.338867983928949 0.427835603082434 0.184530014872775 0.434482786483101 -0.460087895094102 -0.424223936998883 -0.424223936998883 -0.424223936998883 -0.424223936998883 -0.425793686716681 -0.424223936998883 0.361544421189519 0.0498207517025223 0.276265247005047 0.303066526857401 0.311262511951879 0.303066526857401 0.268445717329734 -0.425661453118155 0.276265247005047 -0.182183666721424 0.070786848810356 0.0645316121188853 -0.124705081515059 -0.241847575092803 0.361544421189519 0.572555206525793 0.559742666076827 -0.164397427199016 0.278878773771295 -0.173778913481486 0.20785380941845 0.267636858698472 -0.125067383273902 0.0954654391354487 -0.452319990155173 -0.163061963184921 0.361544421189519 0.285543694066649 0.0357829196595582 0.361544421189519 0.20785380941845 0.276265247005047 0.0576883526012697 0.182197126707534 0.270587049183201 0.0921951173285731 -0.123884027732872 -0.0801173607002128 0.237460843744789 -0.243341912095445 0.0921951173285731 -0.173040552337682 -0.249462460724516 0.178346871288467 -0.21753321184522 0.283128209225502 -0.0754419107452258 -0.444328487835467 0.283128209225502 0.243031028805029 -0.20404550796607 0.0857895046500222 -0.0090127642669688 -0.261902199758603 0.0857895046500222 -0.20404550796607 0.283128209225502 -0.163061963184921 0.217454359791391 0.986108498141082 -0.378647627069133 -0.301178735821868 -0.614543405998433 0.275507936083398 -0.350949936127982 -0.295468734045703 -0.295468734045703 0.215016502515892 0.988082625839788 -0.298385084327232 -0.298385084327232 -0.0824919036297261 -0.164100629870791 0.217454359791391 0.146043958809055 0.146043958809055 -0.243341912095445 -0.294021480766109 -0.0293175691019157 -0.0521406388988175 -0.357628772478064 0.56091266851706 0.56091266851706 -0.239114363922545 0.972168497841605 0.196937062302703 0.287343405924108 0.215016502515892 -0.424223936998883 -0.424223936998883 0.674352398820816 -0.185610095246385 -0.182183666721424 -0.175603011917529 0.156396369776243 -0.0740312776869145 0.0150451674745981 -0.211644991821752 -0.299713348258184 -0.301178735821868 -0.0268633650922915
0.411774111454346 -0.139666144864365 0.877157237681175 -0.0906740588292098 -0.204995426418778 -0.00268296328672341 0.409258637880899 0.272974461455709 1 0.0632202230351051 0.190527879079159 -0.178506639268295 0.189727047233779 -0.00268296328672341 0.276028422600045 0.000704037905718376 0.289570219075366 0.332629063613171 0.580068275202821 0.961814169310305 0.332629063613171 -0.397392879925214 0.0528722105202714 0.0742253891884911 -0.145159871082757 0.0278003109916725 0.000765795842715283 0.373181646753278 0.103400684904076 -0.101731380072382 -0.379212045903088 -0.15698167762579 0.143808824872858 -0.342346967169682 -0.0567827299433841 -0.177059958151457 0.796877094069982 -0.0928761294273751 0.104597704041149 0.333282850971697 -0.178506639268295 0.00573923741672851 0.0745688779852913 0.0466194712639399 -0.0389062108372913 -0.212263925175043 -0.00208130627712515 -0.0284300320566616 -0.0660102195387094 0.00347792020032438 0.0963360607198085 -0.177512107244543 -0.177512107244543 0.0856997957493759 -0.235796690150358 -0.177059958151457 -0.074701397974343 -0.150691585217937 -0.0970987668749919 -0.0906740588292098 0.0937973342355016 -0.0657142359002977 -0.00268296328672341 -0.129668235864815 -0.313705768097472 0.0892505425550939 -0.177059958151457 -0.0730913547270501 0.104597704041149 -0.0582803363967086 0.00805510100047313 0.569837740228288 0.3794699265514 -0.0217248652406646 -0.177059958151457 -0.0679851576060217 -0.177059958151457 -0.319644064658815 0.0518065425336354 0.046887544875518 -0.152505300338579 0.0945360059653492 -0.0465085031320762 0.105783632892252 -0.314446733882542 0.0387301582066873 -0.104597704041149 0.0945360059653492 -0.388215200372359 -0.15609276651303 0.333282850971697 -0.240994289568098 -0.0462128458504738 0.0560155872722839 0.0285988262929433 -0.312669369627471 -0.152505300338579 -0.0949618993178916 0.0278003109916725 0.254007352656026 -0.122458433609816 -0.0208821943185369 -0.0582803363967086 -0.0711834493501097 0.0591905032030109 0.0357978377492335 0.0591905032030109 0.0735302897711247 0.00805510100047313 0.0502217442273087 0.368384546534779 -0.15430552145952 0.0589357211122712 0.00805510100047313 0.569837740228288 -0.107603129538673 -0.0511861438292103 0.00629462858666624 -0.0647884991066454 0.00627980114616577 -0.0305583139254771 -0.0408341335026624 0.0953612169752349 -0.0408341335026624 0.00627980114616577 -0.0391124377827381 0.00112564404203798 0.00320683911491603 -0.00268296328672341 -0.034151435998743 -0.0351331467184437 -0.0420439010599973 0.0805864370842873 -0.0939014119616289 -0.00268296328672341 0.301166024435581 -0.167593915330128 -0.0284320873386936 0.335133349619888 -0.0242912351888707 -0.178988258851084 -0.170688413438499 -0.174097851757968 -0.177059958151457 -0.17559064706347 -0.06487612867012 -0.258773804887845 -0.0291176861029461 0.411774111454346 -0.32661762855465 -0.0282708415319433 -0.312669369627471 -0.0305583139254771 -0.432748109722938 0.332629063613171 0.078464850880241 0.333680490174714 -0.397392879925214 -0.174097851757968 -0.00268296328672341 0.11002501508369 0.00604488645628127 -0.312669369627471 -0.208391279744579 -0.373939795401884 -0.167873745905706 -0.0420439010599973 -0.0420439010599973 -0.178506639268295 -0.00268296328672341 -0.178506639268295 0.142287187531005 -0.0430908723577764 -0.179931516021263 -0.312669369627471 -0.266918819815703 -0.155303984169342 -0.351551866214667 0.283402083778405 -0.0974449082575212 0.407645963464887 -0.0298281213549758 -0.312669369627471 -0.0632453429985667 0.0285988262929433 -0.0282708415319433 -0.000237019047200151 -0.31187411056255 0.00320683911491603 -0.032987866146154 -0.0587878604624143 -0.151600162981015 -0.15250530033858 -0.0926338715964594 0.00805510100047313 -0.0378279262080834 -0.100971762387602 -0.0513480659150863 -0.069770266927094 -0.00846192805279294 0.0046210084804917 -0.0926338715964594 0.00805510100047313 0.0357978377492335 -0.0582803363967086 -0.12715260128655 -0.15609276651303 -0.0601138704107342 -0.0711834493501097 -0.15609276651303 -0.104597704041149 0.0502217442273087 -0.0837750259270306 -0.100971762387602 -0.0258302241843136 -0.0497164311156989 0.873611310411424 0.225907170490169 0.104597704041149 -0.15609276651303 -0.15430552145952 -0.123507485721654 0.414643887195589 -0.0926338715964594 0.0180569081919935 0.198697031392884 -0.104597704041149 -0.0422276563360144 0.0502217442273087 -0.147944507985707 -0.167593915330128 -0.0926338715964594 0.143808824872858 -0.200874139515453 -0.203152068172961 -0.397392879925214 -0.397392879925214 -0.397392879925214 0.104597704041149 0.198697031392884 -0.264568845416417 -0.0420439010599973 -0.375519470903726 -0.285615592108196 -0.177059958151457 -0.056765835475214 0.0650931699861464 -0.152505300338579 0.104597704041149 -0.312669369627471 -0.163885143933875 0.277670593705346 -0.0319881059818588 -0.0319881059818588 0.104597704041149 -0.392244720462011 0.104597704041149 -0.0479349152026507 0.272974461455709 -0.0338385139778509 -0.399743636799454 -0.178506639268295 -0.178506639268295 0.804374635135396 -0.0121626930832549 -0.392453420315577 -0.15609276651303 -0.177512107244543 -0.177512107244543 -0.177512107244543 0.143808824872858 0.142287187531005 0.333680490174714 -0.0125514454774299 -0.0895246930243338 0.0502217442273087 0.0502217442273087 -0.00191880980797544 -0.0556646762034211 0.41087321613302 -0.178506639268295 -0.00268296328672341 0.0431913587015886 -0.389877967616002 -0.0906740588292098 -0.392453420315577 0.025095121294704 0.225907170490169 -0.0420439010599973 0.00805510100047313 -0.0462128458504738 0.00805510100047313 -0.0305583139254771 -0.202835625946628 -0.0133293407397157 -0.314446733882542 0.00805510100047313 0.373181646753278 -0.106958847956915 -0.266415568584929 0.333680490174714 -0.167593915330128 -0.0284300320566616 0.00627980114616577 0.190934930170862 -0.0299771077842287 0.00112564404203798 0.00147249801454309 -0.266415568584929 -0.00268296328672341 0.06173547420049 -0.314446733882542 0.00112564404203798 0.00805510100047313 0.0377645561329882 -0.00509934761081574 -0.175145241783906 0.00627980114616577 -0.0456369508346049 -0.164392082349316 -0.197787473158123 -0.312965160516617 0.00627980114616577 -0.0420439010599973 -0.00268296328672341 -0.140432330311814 0.225907170490169 0.225907170490169 0.877157237681175 0.277670593705346 0.143808824872858 0.27772222926392 -0.352715420932743 -0.177059958151457 -0.0284300320566616 0.877157237681175 -0.207189107150684 -0.212263925175043 -0.203152068172961 0.104597704041149 -0.167873745905706 -0.394809084267454 -0.0349528368166559 -0.0190747849124234 -0.0462128458504738 -0.013406585344597 0.0328684477044695 -0.0920543330135941 0.105783632892253 -0.0408341335026624 -0.0655539496712752 -0.192024789776703 -0.177059958151457 0.594528314616455 0.269661980742224 0.269661980742224 -0.013406585344597 -0.00957571706595999 -0.0349960747684389 -0.148863829813501 -0.100093330578955 0.0422687308326648 -0.155200734673879 -0.15609276651303 0.333680490174714 -0.133659385639971 0.804374635135396 0.0945360059653492 -0.0349960747684389 0.0466194712639399 -0.0928761294273751 0.0945360059653492 -0.03712801773321 -0.0408341335026624 0.0278003109916725 0.0945360059653492 0.0237970440668937 0.336499560307436 0.276185601516319 0.804406702641021 0.811806100735675 0.877157237681175 -0.314446733882542 -0.312965160516617 0.0327456966877831 0.0750083223606191 0.106774044677268 0.0390415023871681 0.143489319716313 -0.0644965720293146 0.781909071495131 -0.0420439010599973 -0.0217248652406646 -0.0980994056976513 0.105783632892252 0.568790821682683 -0.388215200372359 0.0865319078096935 0.105783632892252 -0.0582803363967086 0.100057350509983 0.0628578938428186 0.373181646753278 0.0940917458953053 0.0302834578298845 -0.384950683262496 0.778774993584402 0.19132719469439 -0.373939795401884 0.0220118389019075 -0.0928761294273751 0.102192177843864 -0.0420439010599973 -0.0475289966665687 0.332227565041441 0.804374635135396 0.143808824872858 0.0812473690584963 0.0634690512458349 0.125550561652073 -0.319644064658815 0.136726892550077 -0.209074863823642 0.0528722105202714 0.0548252850160923 -0.0499068312540862 0.0591769135672453 0.0237970440668937 -0.0791825632092146 -0.050086832405033 0.255374570826028 0.361995599529187 -0.156995944363222 -0.172580689342527 0.804551314700917 0.379329534724211 0.796877094069982 -0.178988258851084 -0.177059958151457 -0.177059958151457 -0.177059958151457 -0.177059958151457 -0.178506639268295 -0.177059958151457 -0.31251212853681 0.0548252850160923 -0.129668235864815 -0.147021457223357 -0.146094600219164 -0.147021457223357 -0.149779497861855 -0.209158824375904 -0.129668235864815 -0.0928761294273751 0.0436500318959466 -0.0949618993178916 -0.059413306407884 -0.00268296328672341 -0.312669369627471 -0.264568845416417 -0.267033748514934 -0.0463845742635719 -0.15430552145952 -0.127639018983689 -0.104597704041149 -0.15340706463881 -0.0714374602529384 0.0542706399270076 -0.174097851757968 -0.0510541434757824 -0.312669369627471 -0.15698167762579 -0.0567355740323786 -0.312669369627471 -0.104597704041149 -0.129668235864815 0.0855228470084141 -0.0543880543403872 -0.158750372695058 0.0502217442273087 -0.0714484223485496 -0.0408341335026624 -0.0755815348696626 -0.00509934761081574 0.0502217442273087 -0.0939014119616289 -0.00961820423162095 0.395126308199653 0.0088256673721868 -0.15609276651303 -0.107603129538673 -0.208064374475268 -0.15609276651303 -0.147944507985707 0.00128700221806914 0.0422687308326648 -0.12834591838149 -0.0033124195059329 0.0422687308326648 0.00128700221806914 -0.15609276651303 -0.0510541434757824 0.105783632892252 0.274531279620918 -0.192725137622738 -0.397392879925214 -0.088958228280341 -0.15698167762579 -0.340291462539517 -0.389877967616002 -0.389877967616002 0.104597704041149 0.276028422600045 -0.392453420315577 -0.392453420315577 -0.273606631291844 -0.0903536344727313 0.105783632892252 0.333282850971697 0.333282850971697 -0.00509934761081574 -0.384950683262496 -0.0456369508346049 -0.067957113736459 -0.351551866214667 0.577795305046308 0.577795305046308 -0.000237019047200151 0.279152238899097 0.32710954453133 -0.157867527135634 0.104597704041149 -0.177059958151457 -0.177059958151457 0.133682730304957 -0.0772834730423626 -0.0928761294273751 -0.0948821126103708 0.337614081814508 0.0845165812527874 0.437847532923949 0.00627980114616577 -0.399743636799454 -0.397392879925214 -0.0206257351532149
-0.0859965043620919 0.00348760491219932 -0.0721199403104334 0.314107475885431 0.0286651907935867 0.877102657362556 -0.0706665275459401 -0.237332101976721 0.0632202230351051 0.999999999999999 0.0797966710648885 -0.053282656489306 0.077917081891303 0.877102657362556 -0.232105781342851 0.895889737595898 -0.266403100959564 -0.162318299816432 -0.161556358798528 0.0794373604854045 -0.162318299816432 0.0768831187535034 -0.0834234181076473 0.0875535363910976 0.0104311042238278 -0.0677895267778215 -0.0965789851734353 -0.223688079544439 0.0837290539892722 0.338737178319201 -0.126824415552176 -0.0693750548394179 -0.271552418952092 0.0349928381941886 -0.0921531164896302 -0.051650017458619 -0.142523336823545 0.427520062578451 0.052976753262546 -0.146587476840593 -0.053282656489306 0.866968458233817 0.390509017032489 -0.057105390485708 0.215293985597388 0.0451150315257462 -0.0990967770649005 0.246645046978131 0.247007630943634 -0.285286178671977 0.104180073256463 -0.0549028493408929 -0.0549028493408929 -0.075608495240666 0.203646693916425 -0.051650017458619 0.227050823195308 -0.0426106460990714 0.398245285398541 0.314107475885431 -0.1582883726484 0.347172029332128 0.877102657362556 -0.104999292137094 -0.103433604065618 -0.157401403739384 -0.051650017458619 -0.0591859714639945 0.052976753262546 0.0479010684342629 0.8128632260091 0.0143600538404836 -0.00600423816673619 -0.0329164104306045 -0.051650017458619 0.359277510945214 -0.051650017458619 -0.121225176745108 -0.0374904587398711 -0.117246634271442 -0.0479467009167705 -0.161230979480974 0.0586883021404521 0.0479315129919694 -0.10464817332154 0.437145796557749 -0.0846983442802116 -0.161230979480974 -0.127946458311752 -0.0671369584737741 -0.146587476840593 -0.0082160870313851 0.259180983054352 -0.0809642221475455 -0.0840732219767906 -0.137651658026166 -0.0479467009167705 -0.0676300150935634 -0.0677895267778215 -0.231691662671188 -0.0563680532653102 0.0176172463623557 0.0479010684342629 0.0553440485215967 -0.0437453264586951 -0.119051121768252 -0.0437453264586951 0.225851947322887 0.8128632260091 -0.118300596177283 -0.0535411369801242 -0.0710108647372489 -0.110610649676298 0.8128632260091 0.0143600538404836 -0.110610649676298 0.0482727132103504 0.0701281517200351 0.0429157000708919 0.823573639254504 0.244987837023512 0.26096647324388 -0.110427973075353 0.26096647324388 0.823573639254504 0.277609652254655 -0.0914562911201762 0.900918294751378 0.877102657362556 0.231940039107618 0.281341682361738 0.21690769787455 0.390509017032489 0.39538676187909 0.877102657362556 0.0977710901054218 -0.0476290376444976 0.663014232443968 -0.144199475883421 -0.327639512750965 -0.0212880405806198 -0.00588211276302949 -0.0191997000988283 -0.051650017458619 -0.0208932930265753 0.0402540236111495 -0.0550604266259942 -0.0257530542767143 -0.0859965043620919 0.140371978435595 -0.0436438681478616 -0.137651658026166 0.244987837023512 0.0580269258306972 -0.162318299816432 0.38796642994837 -0.145394931199784 0.0768831187535034 -0.0191997000988283 0.877102657362556 -0.107303630855688 -0.205164705302601 -0.137651658026166 -0.161867102132707 -0.145771495588956 -0.0130497824101529 0.21690769787455 0.21690769787455 -0.053282656489306 0.877102657362556 -0.053282656489306 -0.272990985400581 0.220139778075394 -0.0549028493408929 -0.137651658026166 -0.134165946678933 0.016715570953313 0.0431009386423741 -0.143107206283102 -0.0712573660027706 -0.0898244993194713 0.235329999530876 -0.137651658026166 0.24548422066379 -0.0840732219767906 -0.0268881489961443 0.882268213603664 -0.136516015416648 0.900918294751378 0.173013927852755 -0.0265741900930673 -0.0452993120473154 -0.0479467009167705 0.404023086739083 0.8128632260091 0.173013927852755 -0.0817622257742893 0.032410980886932 -0.0564967093961127 -0.0394975288519772 0.0943659959984363 0.404023086739083 0.8128632260091 -0.119051121768252 0.0479010684342629 -0.0779896685372825 -0.0751954955291533 -0.0310033726059034 0.0553440485215967 -0.0751954955291533 -0.0846983442802116 -0.118300596177283 -0.0244445885312456 -0.0817622257742893 -0.0332032771400652 -0.093819127948866 -0.0769306140367366 0.0723576406637789 0.052976753262546 -0.0671369584737741 -0.0710108647372489 0.0314766761050541 -0.0440466350598884 0.404023086739083 -0.0723665631292642 -0.0750939608310725 -0.0846983442802116 -0.0591859714639945 -0.118300596177283 -0.0450018665781005 -0.0476290376444976 0.404023086739083 -0.271552418952092 0.0366847499064765 0.030006713635525 0.0768831187535034 0.0768831187535034 0.0768831187535034 0.052976753262546 -0.0750939608310725 -0.115469682627666 0.21690769787455 -0.14240295609358 0.165624321844559 -0.051650017458619 -0.0459663270863197 -0.130374362348722 -0.0479467009167705 0.052976753262546 -0.137651658026166 -0.036592231954786 -0.224578219418408 0.702826240463934 0.702826240463934 0.0457636782013314 0.0657298241588381 0.052976753262546 0.248060761608564 -0.237332101976721 -0.0591859714639945 0.0754203509354497 -0.053282656489306 -0.053282656489306 -0.140455466676792 0.201571738685831 0.0754203509354497 -0.0671369584737741 -0.0549028493408929 -0.0549028493408929 -0.0549028493408929 -0.271552418952092 -0.272990985400581 -0.145394931199784 0.141600379387433 0.136100818210535 -0.118300596177283 -0.118300596177283 -0.0678371103180223 0.412604642026441 -0.0872762766062765 -0.0590173636069426 0.877102657362556 -0.0776560412718033 0.0672689631198841 0.314107475885431 0.0754203509354497 -0.0494535584896206 0.0723576406637789 0.21690769787455 0.8128632260091 0.259180983054352 0.8128632260091 0.244987837023512 0.00994762328097672 -0.0155781370964662 -0.10464817332154 0.8128632260091 -0.223688079544439 -0.0795201467904856 -0.132985214214927 -0.145394931199784 -0.0476290376444976 0.246645046978131 0.823573639254504 -0.249734196427275 -0.011503059479948 -0.0914562911201762 0.872003251932676 -0.132985214214927 0.877102657362556 -0.0782235306456454 -0.10464817332154 -0.0914562911201762 0.8128632260091 -0.0639894847702682 0.872003251932676 -0.0269127502653163 0.823573639254504 0.20309943492716 -0.0126891136689603 -0.053282656489306 -0.102214152651353 0.823573639254504 0.21690769787455 0.877102657362556 0.262266292373065 0.0723576406637789 0.0723576406637789 -0.0721199403104334 -0.224578219418408 -0.271552418952092 -0.225694201859442 0.0431009386423741 -0.051650017458619 0.246645046978131 -0.0721199403104334 0.0438026168903773 0.0451150315257462 0.030006713635525 0.052976753262546 -0.00588211276302949 0.0739489121485335 0.0708368105984942 0.180414555056065 0.259180983054352 0.197004676549514 0.437145796557749 -0.0745413072069275 0.054814151084407 0.26096647324388 -0.0268607270235412 0.0227703772058622 -0.051650017458619 -0.00202769600747939 -0.15427788818683 -0.15427788818683 0.180414555056065 0.204092266479062 -0.0507291909665414 -0.0476384883671488 -0.177562043189722 -0.11979856524203 -0.073125455720584 -0.0751954955291533 -0.145394931199784 -0.108231139153518 -0.140455466676792 -0.161230979480974 -0.0507291909665414 -0.057105390485708 0.427520062578451 -0.161230979480974 0.279472901500584 0.26096647324388 -0.0677895267778215 -0.161230979480974 -0.0555158871029089 -0.22980281620758 -0.235360334009959 -0.14227972888316 -0.142457239956808 -0.0721199403104334 -0.10464817332154 -0.102214152651353 -0.0699753338645404 -0.13858001091748 -0.0595794886510738 -0.206491972001343 -0.11381164881037 -0.0522263171329577 -0.134521274161732 0.21690769787455 -0.0329164104306045 0.192141595277714 0.0479315129919694 -0.164460814477143 -0.127946458311752 0.400442785523252 0.0479315129919694 0.0479010684342629 0.107429716935113 -0.0150777423886013 -0.223688079544439 -0.121662105695246 0.402409451173875 0.0657298241588381 -0.145306452348559 0.0816504283336463 -0.145771495588956 0.625597632188689 0.427520062578451 0.0827504613137525 0.21690769787455 0.443478360076841 -0.146587476840593 -0.140455466676792 -0.271552418952092 0.0874204785072529 0.05382377822316 -0.143356695005637 -0.121225176745108 -0.273073182232327 0.223586956005108 -0.0834234181076473 -0.0435941286007275 0.439678533962775 -0.0957892588160362 -0.0555158871029089 -0.0875535363910967 0.246455458589267 0.0011371913114118 -0.0701337614837053 0.0147156279143013 0.0586633493172856 -0.138623276939073 -0.0701337614837053 -0.142523336823545 -0.0212880405806198 -0.051650017458619 -0.051650017458619 -0.051650017458619 -0.051650017458619 -0.0472495071890693 -0.051650017458619 -0.137651658026166 -0.0435941286007275 -0.104999292137094 -0.0524652006383037 -0.0504899845224411 -0.0524652006383037 -0.0398808679745754 0.22151687749828 -0.104999292137094 0.427520062578451 -0.0594216362917697 -0.0526946600404583 -0.115642621465502 0.877102657362556 -0.137651658026166 -0.115469682627666 -0.119197508125437 0.443412127082912 -0.0710108647372489 0.60145794738307 -0.0846983442802116 -0.068851244859685 0.00221488543952303 -0.117546924054773 -0.0191997000988283 0.43984125604047 -0.137651658026166 -0.0693750548394179 -0.0316901820832978 -0.137651658026166 -0.0846983442802116 -0.104999292137094 -0.168269897865079 -0.0722044136713286 -0.0459239573377715 -0.118300596177283 -0.0578556014190781 0.26096647324388 -0.105871487004592 0.872003251932676 -0.118300596177283 0.39538676187909 0.867229683988966 -0.0457734075225587 0.776833329464234 -0.0671369584737741 -0.110610649676298 0.223531327011465 -0.0671369584737741 -0.0450018665781005 0.761219669450557 -0.11979856524203 -0.125674319321378 0.871825213464366 -0.11979856524203 0.761219669450557 -0.0671369584737741 0.43984125604047 0.0479315129919694 -0.233179644518189 -0.0526658619752552 0.0768831187535034 0.315715620322173 -0.0693750548394179 0.0310564221732523 0.0672689631198841 0.0672689631198841 0.052976753262546 -0.232105781342851 0.0754203509354497 0.0754203509354497 0.0787359467139317 0.406943150979865 0.0479315129919694 -0.146587476840593 -0.146587476840593 0.872003251932676 0.0657298241588381 0.20309943492716 0.24548422066379 0.0431009386423741 -0.162645511461525 -0.162645511461525 0.882268213603664 -0.22346084466557 -0.11449941410381 -0.0715692409690385 0.052976753262546 -0.051650017458619 -0.051650017458619 -0.271552418952092 0.434830108270535 0.427520062578451 0.401123930804236 -0.145930075200177 0.398110306585409 -0.0590476764946035 0.823573639254504 0.0754203509354497 0.0768831187535034 0.172579380272983
0.170324994740594 0.13343382910371 0.177892212159185 0.250074985243952 0.207547762551866 0.0828436337839139 0.17572750029811 -0.0898425060393874 0.190527879079159 0.0797966710648885 1 0.18550406946788 0.987355379280677 0.0828436337839139 -0.0848821733761705 0.0910910668219194 -0.0301218438881665 -0.105828886981929 -0.306037445820881 0.196760778805792 -0.105828886981929 0.353653315144318 -0.15999513147467 0.404210886869126 0.148542599247346 -0.150417651543889 -0.011024676125364 0.328672580077256 0.449771652454756 0.00882729047689838 -0.18958274145038 -0.67945620243819 -0.00539112999626682 0.29141839588697 -0.0484260787469478 0.184873436177277 0.170169118695282 0.0459488915812053 0.548988969733353 -0.160353660437232 0.18550406946788 0.0870560865719247 -0.0515258720517342 -0.152963240587259 -0.0953049752855422 0.241638677255235 -0.146971584598745 -0.0779765321329722 -0.085126940921063 0.231320509094944 0.396637159141801 0.186134085338671 0.186134085338671 0.0222361159703401 0.196760778805792 0.184873436177277 -0.0559912664898216 -0.780307266241774 0.0258905334000311 0.250074985243952 -0.139053201582213 0.0115146014948191 0.0828436337839139 -0.655894684555509 0.231982126590689 -0.157917724299489 0.184873436177277 0.0312043291391986 0.548988969733353 0.0757014307727567 0.089218939607469 0.110706339407002 0.0811374048924379 -0.0315937656589696 0.184873436177277 0.159653164812407 0.184873436177277 0.223411017565262 -0.150417651543889 -0.123053840782755 -0.789951991093147 -0.155425756718388 0.119568801549433 0.509998800613491 0.232818914284772 -0.0926227908396618 -0.533737968864987 -0.155425756718388 -0.188119021971396 -0.684288993677009 -0.160353660437232 0.145336871375909 -0.0840161595685069 -0.16265194454018 -0.148798787900208 0.252715895217977 -0.789951991093147 -0.182573938350759 -0.150417651543889 -0.108219530617542 0.102185559742335 0.0219274448646506 0.0757014307727567 0.0779145656803829 -0.079719331871713 0.0195665599136335 -0.079719331871713 0.0882712559684929 0.089218939607469 0.0168158517382531 0.084255985917822 -0.705401723235569 -0.00165746995320594 0.089218939607469 0.110706339407002 -0.380079298446978 0.0674666690654815 -0.00445709173654876 0.076814828251629 0.085466281552511 -0.0762129897583722 0.0416803783756486 -0.136637388616898 0.0416803783756486 0.085466281552511 0.0508544817223534 -0.138850481333495 0.089095505879234 0.0828436337839139 -0.0832856600221259 0.0533822145446591 -0.096996664692086 -0.0515258720517342 0.0193628581990635 0.0828436337839139 0.57262654966257 0.17980468460184 0.0400664622416976 -0.166448465479497 0.243082776777622 0.114657664245607 0.106784115616477 0.111933680437077 0.184873436177277 0.113191736340396 0.073431133210411 -0.348419436266546 0.127371479223491 0.170324994740594 0.299590133615757 0.122995399870909 0.252715895217977 -0.0762129897583722 0.303786656360203 -0.105828886981929 -0.0610819606436919 -0.164925686479852 0.353653315144318 0.111933680437077 0.0828436337839139 -0.128055414652944 -0.118499057376207 0.252715895217977 0.187392311699771 -0.209046133516006 0.110493089339469 -0.096996664692086 -0.096996664692086 0.18550406946788 0.0828436337839139 0.18550406946788 -0.00403294098063574 -0.100386346841288 0.163608470854317 0.252715895217977 0.233563692964123 0.0258152071765202 0.309070344699872 -0.172156243695878 -0.190590792911732 0.174205660356508 -0.0868405823649034 0.252715895217977 -0.0901896653516353 -0.148798787900208 0.106732603936944 0.0806697716624542 0.251947148495323 0.089095505879234 -0.0826050465169848 0.0323631204137912 -0.795684934476323 -0.747770166843826 0.0328064926595516 0.089218939607469 -0.0757923376899266 -0.466668246641555 0.0710981367895465 -0.319710866109621 0.0181532915495142 0.0582198675024201 0.0328064926595516 0.089218939607469 0.0195665599136335 0.0757014307727567 -0.32342831792582 -0.695016622654386 0.0377694539942379 0.0779145656803829 -0.695016622654386 -0.533737968864987 0.0168158517382531 0.06990615235255 -0.514174742099413 0.0109530124284966 0.0856002152969263 0.177253198873426 0.121632672740272 0.548988969733353 -0.684512528709341 -0.705401723235569 0.0201253816661091 0.0790012204005136 0.0423340956924825 0.0395357231717679 0.0424228559768815 -0.533737968864987 -0.0635305553519266 0.0168158517382531 -0.744033510411126 0.17980468460184 0.0328064926595516 -0.00539112999626682 0.199289090890535 0.206172533085547 0.353653315144318 0.353653315144318 0.353653315144318 0.548988969733353 0.0424228559768815 0.231122620577389 -0.096996664692086 -0.206150583952782 0.415096688026657 0.184873436177277 0.0251952053311796 -0.0953681745276635 -0.789951991093147 0.548988969733353 0.252715895217977 0.175972805874196 -0.111958278026913 0.0473528610304639 0.0473528610304639 0.518624874351867 0.371058587518061 0.548988969733353 -0.0884100341818654 -0.0898425060393874 -0.0869705434883995 0.355652497015792 0.18550406946788 0.18550406946788 0.170169118695282 -0.0637291095013007 0.355652497015792 -0.684512528709341 0.186134085338671 0.186134085338671 0.186134085338671 -0.00539112999626682 -0.00403294098063574 -0.164925686479852 -0.0881502813012745 -0.187877390456881 0.0168158517382531 0.0168158517382531 0.0175385903131655 0.0476053565895437 0.171625573096216 0.18550406946788 0.0828436337839139 -0.130549683130352 0.369053025931984 0.250074985243952 0.355652497015792 -0.0149082889560163 0.121632672740272 -0.096996664692086 0.089218939607469 -0.0840161595685069 0.089218939607469 -0.0762129897583722 0.0416843869405157 0.100638633624894 0.232818914284772 0.089218939607469 0.328672580077256 0.0892519153290616 0.232953388268964 -0.164925686479852 0.17980468460184 -0.0779765321329722 0.085466281552511 -0.108480163251267 0.119860095629244 -0.138850481333495 0.084972280168977 0.232953388268964 0.0828436337839139 -0.156509761482908 0.232818914284772 -0.138850481333495 0.089218939607469 -0.145364320815757 0.084972280168977 0.18297771212629 0.085466281552511 -0.103784507273907 0.105393527766146 0.18550406946788 0.231141599335409 0.085466281552511 -0.096996664692086 0.0828436337839139 0.240891833222757 0.121632672740272 0.121632672740272 0.177892212159185 -0.111958278026913 -0.00539112999626682 -0.1139023238538 0.309070344699872 0.184873436177277 -0.0779765321329722 0.177892212159185 0.243072836508209 0.241638677255235 0.206172533085547 0.548988969733353 0.106784115616477 0.357657185873788 -0.0231143436412405 -0.0711388948313897 -0.0840161595685069 -0.0667926027483075 -0.0926227908396618 -0.028605240512785 0.540205754086178 0.0416803783756486 -0.03390045321495 0.0357859460206423 0.184873436177277 0.304124903980439 0.104599393460234 0.104599393460234 -0.0711388948313897 -0.10680974157826 -0.27711510432027 -0.770584844116719 0.0964562715426206 0.02227648410474 -0.679072450466663 -0.673985315565012 -0.164925686479852 -0.653510291936752 0.170169118695282 -0.155425756718388 -0.251214545558071 -0.152963240587259 0.0459488915812053 -0.155425756718388 0.0490395881126734 0.0416803783756486 -0.150417651543889 -0.155425756718388 -0.00652707916167489 0.1926663359141 -0.107363999099954 0.172757351596051 0.171465070232626 0.177892212159185 0.232818914284772 0.231141599335409 -0.147884744447488 -0.124328699059288 -0.118412406805523 0.0921845882291441 0.0410250804946183 0.0517379513915602 0.164945991591037 -0.096996664692086 -0.0315937656589696 0.356045492150061 0.509998800613491 -0.312838090816592 -0.188119021971396 -0.0642791566219879 0.52517509817487 0.0757014307727567 0.387968993857756 -0.139501803437855 0.328672580077256 -0.117466571554843 0.113455526784495 0.371058587518061 0.174689163242431 0.995822258218403 -0.209046133516006 0.0711657026675287 0.0459488915812053 0.520850869615473 -0.096996664692086 0.0545458299477109 -0.163400958934683 0.170169118695282 -0.00539112999626682 0.397094888398079 0.140045243973521 -0.0222507030700933 0.223411017565262 -0.00539112999626682 0.189901863524387 -0.15999513147467 -0.149499923914793 0.0580461085370591 -0.155763055560245 -0.00652707916167489 -0.0543530069838192 -0.0907778322926083 0.0205999451446993 0.0722728517230885 0.020740483727904 0.0147545851368035 0.167565689108914 0.0722728517230885 0.170169118695282 0.114657664245607 0.184873436177277 0.184873436177277 0.184873436177277 0.184873436177277 0.18550406946788 0.184873436177277 0.269212941828912 -0.149499923914793 -0.655894684555509 -0.738987433209629 -0.744899919848731 -0.738987433209629 -0.775455965840451 0.190527879079159 -0.655894684555509 0.0459488915812053 -0.150417651543889 -0.206382811099981 0.180616501962809 0.0828436337839139 0.252715895217977 0.231122620577389 0.232953388268964 0.0558424844276494 -0.705401723235569 0.0992613503285242 -0.533737968864987 -0.646364582124704 0.0669801428329063 0.0140239468899831 0.111933680437077 0.0567942728610027 0.252715895217977 -0.67945620243819 -0.0277750205029872 0.252715895217977 -0.533737968864987 -0.655894684555509 -0.139053201582213 0.0920203473908807 -0.638009758419663 0.0168158517382531 0.0596202059358053 0.0416803783756486 0.0826863197522752 0.084972280168977 0.0168158517382531 0.0193628581990635 0.0828436337839139 0.0558440765237923 0.0896913485932598 -0.684512528709341 -0.380079298446978 0.189275310042951 -0.684512528709341 -0.744033510411126 0.089218939607469 0.02227648410474 0.0590447322261331 0.0981457564818331 0.02227648410474 0.089218939607469 -0.684512528709341 0.0567942728610027 0.52517509817487 -0.0836404361901375 0.158720979151689 0.353653315144318 0.249461626553164 -0.67945620243819 0.289669326267482 0.369053025931984 0.369053025931984 0.548988969733353 -0.0848821733761705 0.355652497015792 0.355652497015792 0.0702248683527105 0.0397327457442891 0.509998800613491 -0.160353660437232 -0.160353660437232 0.084972280168977 0.371058587518061 -0.103784507273907 -0.0835168039306661 0.309070344699872 -0.312373970116999 -0.312373970116999 0.0806697716624542 -0.113235945697288 0.0267396169900081 -0.674464492796342 0.548988969733353 0.184873436177277 0.184873436177277 -0.014926664148621 0.0485167871409394 0.0459488915812053 0.0354742940376529 -0.165001717260122 -0.0515258720517342 0.157221410502802 0.085466281552511 0.355652497015792 0.353653315144318 -0.0748503012686362
0.567676245892968 -0.185278172085662 -0.207563514615403 -0.280888076074967 0.22017325461837 -0.029245490793041 0.564968213882598 -0.418035156003132 -0.178506639268295 -0.053282656489306 0.18550406946788 1 0.184724353832586 -0.029245490793041 -0.421838500946655 -0.0233941252707964 -0.401288142323865 -0.467033291030274 -0.213906079172421 -0.130730513517039 -0.467033291030274 0.0974471195393859 -0.0731695081086828 0.0529915269698374 -0.232221261826676 -0.0645224972017198 -0.0633092985240084 -0.3464454866744 0.0489371515055059 0.00310924627238692 -0.377194944251241 -0.152842409059621 0.307194859692793 0.104980561087994 0.0158046439016298 0.996600434198497 -0.127191326413946 0.0685935491899855 0.101839687978513 0.516963324729471 1 -0.0343777927095776 -0.0618759065175567 -0.0826146902516304 -0.00885785931582104 0.184742962088469 -0.0701906536444075 -0.00177045112668419 -0.0038390366688036 0.125983066280068 0.0980772892683905 0.989821126155787 0.989821126155787 -0.0408570591384754 -0.161811575082185 0.996600434198497 0.295690751833957 -0.146718172834323 0.0689265244100674 -0.280888076074967 -0.0932447392819783 0.0683126619389823 -0.029245490793041 -0.126249163901364 -0.305434022983325 -0.0835247669220036 0.996600434198497 -0.0711640932042011 0.101839687978513 -0.088327953438163 -0.0179889902151208 -0.129171460732363 -0.0946706138612593 0.0658620472832072 0.996600434198497 -0.186282308852747 0.996600434198497 -0.311215739460516 -0.0847322079433101 -0.0885978821882628 -0.148484064195529 -0.0856582370480343 -0.117996944465722 0.102994346441322 -0.306155451097317 -0.063182431428768 -0.101839687978516 -0.0856582370480343 -0.37797880208618 -0.151976936617429 0.516963324729471 -0.214933350205951 0.015088230436268 -0.0772339527094778 -0.0526370887712917 -0.314115967797165 -0.148484064195529 -0.0522068831635695 -0.0645224972017198 -0.373316597892807 -0.119229468595748 -0.0084987293545895 -0.088327953438163 -0.0909102253328629 -0.0208940233600182 -0.143144818206365 -0.0208940233600182 0.111026788228748 -0.0179889902151208 -0.138836109996154 0.0122695964598465 -0.150236817364726 -0.11936423340381 -0.0179889902151208 -0.129171460732363 -0.104778553769949 -0.0787196852557805 0.064469608603019 -0.0896270586158061 -0.012421457381802 -0.00354516351961506 -0.0030226037584762 -0.0955130735245357 -0.0030226037584762 -0.012421457381802 -0.00163072121528535 -0.0710130091618411 -0.0208777027082957 -0.029245490793041 -0.00650664128242844 0.00264200861376543 -0.00720410668338226 -0.0658172549318194 0.0663322776081575 -0.029245490793041 -0.67300564522543 0.969276227295773 -0.00324398879641035 0.498907582523164 0.114056118284888 0.931714914209871 0.898864079780147 0.941447130785786 0.996600434198497 0.938069200729363 -0.0856789845173541 0.720164614778502 0.599349956456545 0.567676245892968 0.612554673700467 0.598823295321284 -0.314115967797165 -0.00354516351961506 0.0743343093729186 -0.467033291030274 -0.0717122672671121 0.497733979995887 0.0974471195393859 0.941447130785786 -0.029245490793041 -0.0942633412273226 -0.186053839364385 -0.314115967797165 -0.218648171025632 -0.380336169035625 0.905956699375591 -0.00720410668338226 -0.00720410668338226 1 -0.029245490793041 1 0.306374512339865 -0.00388275939625515 0.996615257922027 -0.314115967797165 -0.260438886496514 0.812512056617429 0.122654942924745 0.51531390631692 -0.0477416844335181 0.57673292791495 -0.00291606270571471 -0.314115967797165 -0.00552044364580662 -0.0526370887712917 0.598823295321284 -0.0266262926532281 -0.313390290897437 -0.0208777027082957 -0.0521086052221879 -0.0572377512613618 -0.147602793359642 -0.148484064195528 0.0618348050712488 -0.0179889902151208 -0.0521086052221879 -0.0983093545929928 -0.0679172842435327 -0.0354906468130168 0.281807504525727 -0.0679305753330658 0.0618348050712488 -0.0179889902151208 -0.143144818206365 -0.088327953438163 -0.0964843918479388 -0.151976936617429 -0.0662598275250856 -0.0909102253328629 -0.151976936617429 -0.101839687978516 -0.138836109996154 -0.0815660590164056 -0.0983093545929928 0.273255324621195 -0.0994109774666157 -0.2068179179315 -0.86273170124228 0.101839687978513 -0.151976936617429 -0.150236817364726 0.0168033899658918 -0.00970251857044405 0.054351745334588 -0.087012187449377 0.0339468811300309 -0.101839687978516 -0.0506178400911796 -0.138836109996154 -0.144043530109153 0.969276227295773 0.0618348050712488 0.307194859692793 0.229454875906034 0.221740591133803 0.0974471195393859 0.0974471195393859 0.0974471195393859 0.101839687978513 0.0339468811300309 -0.269672420461202 -0.00720410668338226 -0.381912643560584 -0.47375432177708 0.996600434198497 0.255349152659495 -0.429634715843313 -0.148484064195529 0.101839687978513 -0.314115967797165 0.948619652274884 -0.434020448546348 -0.00608370745680327 -0.00608370745680327 0.101839687978513 0.079784403716264 0.101839687978513 0.00381398735656499 -0.418035156003132 -0.0273751031286478 0.0954004891054283 1 1 -0.127191326413946 -0.0547930303142246 0.0954004891054283 -0.151976936617429 0.989821126155787 0.989821126155787 0.989821126155787 0.307194859692793 0.306374512339865 0.497733979995887 -0.0527351866907293 -0.131738962866654 -0.138836109996154 -0.138836109996154 0.114795157429654 0.0844128969137098 0.566251227793569 0.979553693034799 -0.029245490793041 -0.0559644786223095 0.0818453910708222 -0.280888076074967 0.0954004891054283 -0.000802711673215163 -0.86273170124228 -0.00720410668338226 -0.0179889902151208 0.00986584257376033 -0.0179889902151208 -0.00354516351961506 0.867903010149135 0.614147488543638 -0.306155451097317 -0.0179889902151208 -0.3464454866744 0.411913422352773 -0.259642131085196 0.497733979995887 0.969276227295773 -0.00177045112668419 -0.012421457381802 -0.237916455639384 0.613840886923182 -0.0710130091618411 -0.0318291576417872 -0.259642131085196 -0.029245490793041 -0.0774363873357048 -0.306155451097317 -0.0710130091618411 -0.0179889902151208 -0.0632311089349846 -0.0157477685319713 0.916868949158579 -0.012421457381802 -0.0100043415767873 0.912782847183509 0.986382086405913 -0.304712943628476 -0.012421457381802 -0.00720410668338226 -0.029245490793041 -0.281071076349989 -0.86273170124228 -0.86273170124228 -0.207563514615403 -0.434020448546348 0.307194859692793 -0.435024624845461 0.137145655234086 0.996600434198497 -0.00177045112668419 -0.207563514615403 0.183067049655934 0.184742962088469 0.221740591133803 0.101839687978513 0.898864079780147 0.09333806237834 -0.0552690427158988 -0.0331730102795447 0.00986584257376033 -0.0513791345604948 -0.063182431428768 -0.0896270586158061 0.102994346441322 -0.00903676662402158 -0.00445851461315384 0.835166249950234 0.996600434198497 0.596911038283697 0.196945580232932 0.196945580232932 -0.0322485348480453 -0.0133295317044766 -0.0544904297401049 -0.144938611401354 -0.0391610060894798 -0.13375058330244 -0.151108425735678 -0.151976936617429 0.497733979995887 -0.1301350756573 -0.127191326413946 -0.0856582370480343 -0.0278316673500487 -0.0826146902516304 0.0685935491899855 -0.0856582370480343 0.000501015392564719 -0.00903676662402158 -0.0645224972017198 -0.0856582370480343 -0.0095781398216781 -0.373865292654102 -0.427035019468324 -0.126066048215213 -0.126654650192271 -0.207563514615403 -0.306155451097317 -0.304712943628476 -0.0611541341578132 -0.125717456003657 -0.0850647058846145 -0.12801881581715 -0.0597828327440565 0.266745437663253 -0.158578753434359 -0.00720410668338226 0.0658620472832072 0.116526650890934 0.102994346441322 -0.218163082108041 -0.37797880208618 -0.0626816260187815 0.102994346441322 -0.088327953438163 0.0976212831718224 -0.076112270509029 -0.3464454866744 -0.0629909060144373 -0.06594131431453 0.079784403716264 -0.135604092116863 0.186282308852746 -0.380336169035625 -0.00805941073931241 0.0685935491899855 0.0994975903234927 -0.00720410668338226 0.0883709306674289 0.496562687163245 -0.127191326413946 0.307194859692793 0.046705579425508 -0.535091895887316 0.00453188630929713 -0.311215739460516 0.307194859692793 -0.20783892863971 -0.0731695081086828 -0.0647425653559767 0.0813343891134129 -0.0811205926227475 -0.0095781398216781 0.013764907222716 0.00703412682316844 -0.06888374040262 -0.0277487145685618 0.809625324592637 0.751695606165383 -0.164799242708165 -0.0277487145685618 -0.127191326413946 0.931714914209871 0.996600434198497 0.996600434198497 0.996600434198497 0.996600434198497 0.993197641888425 0.996600434198497 -0.314115967797165 -0.0647425653559767 -0.126249163901364 -0.143144818206365 -0.14224240042413 -0.143144818206365 -0.145830135256405 -0.208692152166005 -0.126249163901364 0.0685935491899855 -0.0791823861089065 -0.058864717349322 0.250145180059808 -0.029245490793041 -0.314115967797165 -0.269672420461202 -0.271808548692423 0.0844128969137098 -0.150236817364726 0.0209489271534648 -0.101839687978516 -0.149362050914333 -0.0707102343413013 -0.133857760364814 0.941447130785786 0.0853756226242807 -0.314115967797165 -0.152842409059621 -0.0102031959668586 -0.314115967797165 -0.101839687978516 -0.126249163901364 -0.0865959702193319 -0.0544372401559924 -0.154564467451195 -0.138836109996154 0.215445438677115 -0.00903676662402158 -0.119638519957598 -0.0318291576417872 -0.138836109996154 0.0663322776081575 -0.029245490793041 -0.0946706138612593 -0.00889993588286834 -0.151976936617429 -0.104778553769949 -0.220845241652736 -0.151976936617429 -0.144043530109153 -0.00942651018601534 -0.13375058330244 -0.0873815185922766 -0.0270051958457529 -0.13375058330244 -0.00942651018601534 -0.151976936617429 0.0853756226242807 0.102994346441322 -0.414877201112447 0.930886757734609 0.0974471195393859 -0.28010927506684 -0.152842409059621 0.10693083524012 0.0818453910708222 0.0818453910708222 0.101839687978513 -0.421838500946655 0.0954004891054283 0.0954004891054283 0.0778222753046507 0.0569487536480847 0.102994346441322 0.516963324729471 0.516963324729471 -0.0318291576417872 0.079784403716264 -0.0100043415767873 -0.00552044364580662 0.122654942924745 -0.215068323681165 -0.215068323681165 -0.0266262926532281 -0.433197530790096 -0.0879644079932967 -0.153704900626769 0.101839687978513 0.996600434198497 0.996600434198497 0.307194859692793 0.0734929358474566 0.0685935491899855 0.0667863538790071 0.520404610549436 -0.0618759065175567 0.499427907317916 -0.012421457381802 0.0954004891054283 0.0974471195393859 -0.0452863621942616
0.164344272512895 0.134687671700748 0.177144490884847 0.24902386341924 0.205453184194195 0.0811442681315519 0.17006992325712 -0.080095753816673 0.189727047233779 0.077917081891303 0.987355379280677 0.184724353832586 1 0.0811442681315519 -0.0807954005108562 0.0894735118444917 -0.0199288038634119 -0.0958624143516072 -0.301753245641327 0.195933748670617 -0.0958624143516072 0.349389363412822 -0.140202687621616 0.406298144725612 0.149623525742161 -0.131106942058107 -0.0266409913718631 0.327291094752897 0.45189064115656 -0.00109658554074375 -0.184873571087 -0.672147572630777 -0.00212428302269626 0.287758509799516 -0.0498271322598612 0.184096371236592 0.169453859332662 0.0431798658601757 0.551306234752416 -0.158452862169414 0.184724353832586 0.0853969313848634 -0.0384823267351309 -0.133637197943438 -0.0813568552932423 0.239150494316578 -0.128828429498107 -0.0632066982461551 -0.0718050932498092 0.22783832614413 0.398969189244002 0.185351721603923 0.185351721603923 0.0208389303806863 0.195933748670617 0.184096371236592 -0.0571721582260118 -0.79425462745044 0.0232994147025626 0.24902386341924 -0.120256701866806 0.00906023808268258 0.0811442681315519 -0.633883121335873 0.231373416106963 -0.139068749351951 0.184096371236592 0.0301535915299333 0.551306234752416 0.0753832405068568 0.0878566962080777 0.110241015578746 0.0807963659956452 -0.0334109562606243 0.184096371236592 0.158982106386652 0.184096371236592 0.237061021486311 -0.131106942058107 -0.115935427011203 -0.772229876654154 -0.1365945292561 0.119066226784744 0.512257523343414 0.232197720489473 -0.0784994915044429 -0.520719120460467 -0.1365945292561 -0.183401899751197 -0.698042950836074 -0.158452862169414 0.143300782213892 -0.07001490265756 -0.142848272033576 -0.12939918197721 0.268081378836414 -0.772229876654154 -0.157710612133541 -0.131106942058107 -0.104295610020778 0.101756050681641 0.0213594431116514 0.0753832405068568 0.0775870731070264 -0.0809873636184454 0.0074763467799401 -0.0809873636184454 0.0879002318792474 0.0878566962080777 0.00458078399885524 0.0839018389183752 -0.698024779382378 -0.0147982747154269 0.0878566962080777 0.110241015578746 -0.382487196891707 0.0671830913688713 -0.00562657103252955 0.076491958123863 0.0840670893126591 -0.0614559964384629 0.0319649225027507 -0.11785985760382 0.0319649225027507 0.0840670893126591 0.0414353198210555 -0.12062779877021 0.0874570151229518 0.0811442681315519 -0.0684787810567863 0.0441905028206178 -0.0830389880158551 -0.0384823267351309 0.0166913718413844 0.0811442681315519 0.585369884036851 0.179048924772498 0.037656021010727 -0.164527170374068 0.231370603535006 0.109234978911882 0.101096288363871 0.110350954682021 0.184096371236592 0.111615771647678 0.0731224855195773 -0.344582999723297 0.120690130964667 0.164344272512895 0.28600020825758 0.116081637251028 0.268081378836414 -0.0614559964384629 0.299070671470162 -0.0958624143516072 -0.0479501088680413 -0.163019278668011 0.349389363412822 0.110350954682021 0.0811442681315519 -0.108872614668374 -0.104241789784539 0.268081378836414 0.18660465935454 -0.204541466790853 0.105173384613358 -0.0830389880158551 -0.0830389880158551 0.184724353832586 0.0811442681315519 0.184724353832586 -0.000765167873398506 -0.0864101153479644 0.160566183359217 0.268081378836414 0.232581971841974 0.0159086383795636 0.305302647035712 -0.17011115450216 -0.165882844757354 0.168376664751188 -0.0720101832638283 0.268081378836414 -0.0767703539204959 -0.12939918197721 0.099349176207155 0.0789510087657282 0.267462051951401 0.0874570151229518 -0.076558119024034 0.0315401706014125 -0.777887222452733 -0.761652288590496 0.0300247016213944 0.0878566962080777 -0.0697317805341467 -0.48467731007879 0.0707992952112774 -0.321180755487154 0.0172523018642278 0.0579751562079073 0.0300247016213944 0.0878566962080777 0.0074763467799401 0.0753832405068568 -0.325840692853307 -0.687714157543866 0.0368072695355296 0.0775870731070264 -0.687714157543866 -0.520719120460467 0.00458078399885524 0.0696123209549483 -0.532194876058894 0.010072424285433 0.0846312464493703 0.176508163516714 0.132838865916694 0.551306234752416 -0.677167367516281 -0.698024779382378 0.00248792549581421 0.078669160371153 0.0396416513175947 0.0294892481358761 0.0414834377129264 -0.520719120460467 -0.0646960462720393 0.00458078399885524 -0.758116199939953 0.179048924772498 0.0300247016213944 -0.00212428302269626 0.197267571651779 0.204089964049129 0.349389363412822 0.349389363412822 0.349389363412822 0.551306234752416 0.0414834377129264 0.230151159835577 -0.0830389880158551 -0.201629852496621 0.413299795223064 0.184096371236592 0.02439438023534 -0.0906188670115813 -0.772229876654154 0.551306234752416 0.268081378836414 0.17523315229937 -0.107937584243241 0.0448922247406454 0.0448922247406454 0.520884025507969 0.366789831975292 0.551306234752416 -0.0740704144022979 -0.080095753816673 -0.088165912383422 0.351377780148659 0.184724353832586 0.184724353832586 0.169453859332662 -0.0576029671763582 0.351377780148659 -0.677167367516281 0.185351721603923 0.185351721603923 0.185351721603923 -0.00212428302269626 -0.000765167873398506 -0.163019278668011 -0.0819012719632355 -0.185452163506193 0.00458078399885524 0.00458078399885524 0.0167594656342796 0.0457107285443792 0.165696076172748 0.184724353832586 0.0811442681315519 -0.115223519704821 0.364795099360995 0.24902386341924 0.351377780148659 -0.0168219396702666 0.132838865916694 -0.0830389880158551 0.0878566962080777 -0.07001490265756 0.0878566962080777 -0.0614559964384629 0.0315877581317434 0.093121758711556 0.232197720489473 0.0878566962080777 0.327291094752897 0.088876769306326 0.231974232395731 -0.163019278668011 0.179048924772498 -0.0632066982461551 0.0840670893126591 -0.0951248824096791 0.113251660990674 -0.12062779877021 0.0832928082299083 0.231974232395731 0.0811442681315519 -0.137055184152654 0.232197720489473 -0.12062779877021 0.0878566962080777 -0.126083491420355 0.0832928082299083 0.182208615343322 0.0840670893126591 -0.0897904359190225 0.103831832721536 0.184724353832586 0.230545634805779 0.0840670893126591 -0.0830389880158551 0.0811442681315519 0.239879310266698 0.132838865916694 0.132838865916694 0.177144490884847 -0.107937584243241 -0.00212428302269626 -0.109955082389316 0.305302647035712 0.184096371236592 -0.0632066982461551 0.177144490884847 0.240574088380195 0.239150494316578 0.204089964049129 0.551306234752416 0.101096288363871 0.353371667123691 -0.0237491293879385 -0.0647177610501803 -0.07001490265756 -0.0606785136173007 -0.0784994915044429 -0.0296693121805369 0.542520648922786 0.0319649225027507 -0.0357459017210056 0.0257644205084052 0.184096371236592 0.302846598100702 0.107938033021024 0.107938033021024 -0.0647177610501803 -0.0929131506718895 -0.27841799713129 -0.784621022589747 0.0942697861182192 0.0103326539264747 -0.671647355043332 -0.666597521436469 -0.163019278668011 -0.632164259560324 0.169453859332662 -0.1365945292561 -0.25247455571413 -0.133637197943438 0.0431798658601757 -0.1365945292561 0.0395603153355857 0.0319649225027507 -0.131106942058107 -0.1365945292561 -0.00843894551921172 0.191879460561276 -0.103258476611735 0.17203121330411 0.17074436369206 0.177144490884847 0.232197720489473 0.230545634805779 -0.128589100680352 -0.11555848314332 -0.0992826222830415 0.0894277937307072 0.0451706462322497 0.0508492802859494 0.164252686215088 -0.0830389880158551 -0.0334109562606243 0.351054140243948 0.512257523343414 -0.308626889425834 -0.183401899751197 -0.051119939165625 0.527461265302829 0.0753832405068568 0.390338385418208 -0.121203386559214 0.327291094752897 -0.102489729739219 0.105963051426956 0.366789831975292 0.173954905108433 0.983212138043396 -0.204541466790853 0.0684272036206686 0.0431798658601757 0.523085053978172 -0.0830389880158551 0.0526787596636367 -0.161509558157203 0.169453859332662 -0.00212428302269626 0.399183182684256 0.152350474959508 -0.0135593158179455 0.237061021486311 -0.00212428302269626 0.189103662964225 -0.140202687621616 -0.129748581112146 0.0562720375880163 -0.135877258164423 -0.00843894551921172 -0.055690109450548 -0.0767266192914256 0.0195498920948815 0.071969072551787 0.0105613633801221 0.00497304375761584 0.166861372550729 0.0719690725517879 0.169453859332662 0.109234978911882 0.184096371236592 0.184096371236592 0.184096371236592 0.184096371236592 0.184724353832586 0.184096371236592 0.268081378836414 -0.129748581112146 -0.633883121335873 -0.731223427362419 -0.726064607143997 -0.731223427362419 -0.757292323335098 0.189727047233779 -0.633883121335873 0.0431798658601757 -0.131106942058107 -0.181660751339581 0.178635983708324 0.0811442681315519 0.268081378836414 0.230151159835577 0.231974232395731 0.0540580932186443 -0.698024779382378 0.0972564450703399 -0.520719120460467 -0.638664176195157 0.0656945114486301 0.00164556069221331 0.110350954682021 0.0549372445459093 0.268081378836414 -0.672147572630777 -0.0296226205500323 0.268081378836414 -0.520719120460467 -0.633883121335873 -0.120256701866806 0.100878684124478 -0.630633304680883 0.00458078399885524 0.0593696087015718 0.0319649225027507 0.08116960311832 0.0832928082299083 0.00458078399885524 0.0166913718413844 0.0811442681315519 0.0544097882196353 0.0884226466877235 -0.677167367516281 -0.382487196891707 0.188479743029037 -0.677167367516281 -0.758116199939953 0.0878566962080777 0.0103326539264747 0.0664310437529426 0.0965141388666998 0.0103326539264747 0.0878566962080777 -0.677167367516281 0.0549372445459093 0.527461265302829 -0.0795516161529485 0.157478815575855 0.349389363412822 0.248413082814003 -0.672147572630777 0.286020244498553 0.364795099360995 0.364795099360995 0.551306234752416 -0.0807954005108562 0.351377780148659 0.351377780148659 0.07138022564176 0.0370368668096165 0.512257523343414 -0.158452862169414 -0.158452862169414 0.0832928082299083 0.366789831975292 -0.0897904359190225 -0.0702080739257439 0.305302647035712 -0.308108679880259 -0.308108679880259 0.0789510087657282 -0.102954946877949 0.0248831340203727 -0.667191821991322 0.551306234752416 0.184096371236592 0.184096371236592 -0.0117956825530479 0.0457524494181131 0.0431798658601757 0.0326936875580689 -0.163055306702159 -0.0384823267351309 0.151085829443033 0.0840670893126591 0.351377780148659 0.349389363412822 -0.0683051917964589
-0.0804423244232662 -0.059927747114482 -0.132094464199563 0.286104473564338 0.0744050536097295 1 -0.0752512631075075 -0.241847575092803 -0.00268296328672341 0.877102657362556 0.0828436337839139 -0.029245490793041 0.0811442681315519 1 -0.235434626626671 0.979465943947791 -0.239826942293518 -0.226153605938281 -0.173532887777027 -0.0034301877239036 -0.226153605938281 0.132243315526083 -0.0864775901090956 0.0776557733453696 -0.0645648387274564 -0.0685982546928148 -0.0856609120738702 -0.206269302153681 0.0742636415046539 0.408334604091157 -0.145942474667292 -0.112037081985908 -0.254082565056997 0.126226066715285 -0.0817353795422 -0.0276790026581935 -0.126344765860405 0.480667024700924 0.033153058004183 -0.137595311827205 -0.029245490793041 0.979109732836088 0.462721754780037 -0.0593090552494287 0.230559468595166 0.081017082769733 -0.0963007779947227 0.255930080037141 0.275442140732225 -0.332271441387579 0.0924027114081319 -0.0308015628182754 -0.0308015628182754 -0.0670610966890719 0.239410847985967 -0.0276790026581935 0.244320094474985 -0.0768107003024361 0.488863472946753 0.286104473564338 -0.149247301572022 0.420012092342233 1 -0.0931293191310934 -0.107135107664871 -0.147022740671333 -0.0276790026581935 -0.0524951084180405 0.033153058004183 0.0130844803240497 0.918776405281961 -0.0952849889649763 0.00873780630535262 0.0164540704977871 -0.0276790026581935 0.425268731690356 -0.0276790026581935 -0.123897613798159 -0.0528914389552332 -0.123514999714968 -0.0826517087088702 -0.14758005198717 -0.0715138331495445 0.0351843472183383 -0.108120579980077 0.494101288948991 -0.0751233553465129 -0.14758005198717 -0.146881039483713 -0.109176697683192 -0.137595311827205 0.0158857845410119 0.282353826091651 -0.0847444225134339 -0.0834970414545261 -0.142738783493342 -0.0826517087088702 -0.0718912347128002 -0.0685982546928148 -0.23056494554612 -0.0852682999038116 -0.0262973197838091 0.0130844803240497 0.0245877770815339 -0.0340127708122691 -0.105592615782535 -0.0340127708122691 0.272381790691464 0.918776405281961 -0.1049269357017 -0.036365302334236 -0.110824120154418 -0.0981063232269401 0.918776405281961 -0.0952849889649763 -0.0981063232269401 0.0582055840425248 0.106678748945925 0.00856609112199069 0.929706143079725 0.254489681120466 0.334426658585135 -0.149801534275417 0.343451901740338 0.929706143079725 0.334968477918307 -0.0909608483253838 0.974044333108063 1 0.260268463853835 0.32933416711241 0.231950437113986 0.462721754780037 0.48610984095806 1 0.0771420241155495 -0.0147658974863452 0.772931960720432 -0.135561537449652 -0.398817046206347 0.00645488196118855 0.0295122254540309 0.0068283728946349 -0.0276790026581935 0.00523266875749342 0.0539049906953481 -0.0524399235032145 -0.0498340517084268 -0.0804423244232662 0.192836795447487 -0.0517335663856986 -0.142738783493342 0.254489681120466 0.120993246382308 -0.226153605938281 0.468812054033346 -0.136579529723617 0.132243315526083 0.0068283728946349 1 -0.108115602080904 -0.188218809930502 -0.142738783493342 -0.140212278361962 -0.169421697416786 0.0212774437444054 0.231950437113986 0.231950437113986 -0.029245490793041 1 -0.029245490793041 -0.255315935828624 0.23473782904887 -0.0308015628182754 -0.142738783493342 -0.124241188068409 0.0230521480026818 0.119822946753191 -0.129554020851944 -0.0748884734632905 -0.0836388268423407 0.254613768817974 -0.142738783493342 0.265646204815596 -0.0834970414545261 -0.0392752401089768 0.994719372671897 -0.141850979410462 0.974044333108063 0.199329732265743 -0.0359156420504793 -0.0797357104341976 -0.0826517087088702 0.494437181726583 0.918776405281961 0.207481148366688 -0.0725191595297664 0.0438126591459119 -0.0501098623820953 -0.0169716142810542 0.100055193417905 0.494437181726583 0.918776405281961 -0.105592615782535 0.0130844803240497 -0.0167700610417678 -0.112107741496559 -0.0328473546080935 0.0245877770815339 -0.112107741496559 -0.0751233553465129 -0.1049269357017 -0.0523547004302122 -0.0725191595297664 -0.0111405026544885 -0.0809130713562395 -0.131305670749084 0.0408298548444437 0.033153058004183 -0.109176697683192 -0.110824120154418 0.075888575627684 -0.0260757702216582 0.494437181726583 -0.0641856589212645 -0.0448096035666371 -0.0751233553465129 -0.0524951084180405 -0.1049269357017 -0.0831498730438373 -0.0147658974863452 0.494437181726583 -0.254082565056997 0.0809868407570924 0.075507270988051 0.132243315526083 0.132243315526083 0.132243315526083 0.033153058004183 -0.0448096035666371 -0.110029806922864 0.231950437113986 -0.166620114243793 0.149195840847413 -0.0276790026581935 -0.0407699200382863 -0.208198837832578 -0.0826517087088702 0.033153058004183 -0.142738783493342 -0.00462510292797438 -0.227058291727661 0.78046182122941 0.78046182122941 0.033153058004183 0.126038840910852 0.033153058004183 0.297725028891781 -0.241847575092803 -0.0524951084180405 0.131389526069781 -0.029245490793041 -0.029245490793041 -0.124404934158861 0.233918807160225 0.131389526069781 -0.109176697683192 -0.0308015628182754 -0.0308015628182754 -0.0308015628182754 -0.254082565056997 -0.255315935828624 -0.136579529723617 0.162312603789626 0.216726665780549 -0.1049269357017 -0.1049269357017 -0.0601682522534488 0.482394513788857 -0.0815106427315003 -0.0362856787430523 1 -0.0958609587294642 0.12694062760193 0.286104473564338 0.131389526069781 -0.0167987204624362 0.0408298548444437 0.231950437113986 0.918776405281961 0.29087812587306 0.918776405281961 0.254489681120466 0.0111757743359796 -0.0289303974552351 -0.108120579980077 0.918776405281961 -0.206269302153681 -0.0762924351911512 -0.123291401642086 -0.136579529723617 -0.0147658974863452 0.255930080037141 0.929706143079725 -0.226910110918421 -0.039029386330318 -0.0909608483253838 0.984242971822567 -0.123291401642086 1 -0.0793762123103811 -0.108120579980077 -0.0909608483253838 0.918776405281961 -0.0644674704466225 0.994763026409987 0.00102395682244384 0.929706143079725 0.237532775267527 0.0199368948490444 -0.029245490793041 -0.106145988062465 0.929706143079725 0.231950437113986 1 0.297608519863214 0.0408298548444437 0.0408298548444437 -0.132094464199563 -0.227058291727661 -0.254082565056997 -0.227969570207585 0.119822946753191 -0.0276790026581935 0.255930080037141 -0.132094464199563 0.0799729190027369 0.081017082769733 0.075507270988051 0.033153058004183 0.0295122254540309 0.130531332406674 0.0651553164704353 0.209737571060234 0.29087812587306 0.227934466358885 0.502479960905021 -0.066114552260593 0.0351843472183383 0.343451901740338 0.00572456269280179 0.0282555470126184 -0.0276790026581935 -0.028030073051177 -0.199707514230181 -0.199707514230181 0.217869359715863 0.217363766699619 -0.0449943510915947 -0.086074132615013 -0.157488987299019 -0.106255562173746 -0.111467073276858 -0.112107741496559 -0.136579529723617 -0.0959958119049931 -0.124404934158861 -0.14758005198717 -0.0449943510915947 -0.0593090552494287 0.480667024700924 -0.14758005198717 0.327648581666931 0.343451901740338 -0.0685982546928148 -0.14758005198717 -0.013044275416643 -0.206470399436871 -0.227969570207585 -0.125579352240919 -0.126038532323836 -0.132094464199563 -0.108120579980077 -0.106145988062465 -0.0702097768097972 -0.191572402797336 -0.113442515311458 -0.18314844192867 -0.120374068210997 -0.0463222299533853 -0.119902379869473 0.231950437113986 0.0164540704977871 0.170420348373513 0.0351843472183383 -0.175887470660573 -0.146881039483713 0.470870680450308 0.0351843472183383 0.0130844803240497 0.0952849889649763 -0.0720089056599716 -0.206269302153681 -0.102891688171227 0.458504436286894 0.126038840910852 -0.128079787167398 0.0845168741494344 -0.169421697416786 0.706631943591361 0.480667024700924 0.0733956768953417 0.231950437113986 0.460683151630129 -0.137595311827205 -0.124404934158861 -0.254082565056997 0.0644287599145662 0.0606944233779961 -0.200267294083195 -0.123897613798159 -0.255635352170394 0.257257647230612 -0.0864775901090956 -0.0931571658210728 0.466955192680214 -0.096977858828753 -0.013044275416643 -0.0776557733453697 0.296350027779302 0.0222657055725367 -0.062205271313183 0.0213329278513571 0.0590843684912232 -0.123181399764204 -0.062205271313183 -0.126344765860405 0.00645488196118855 -0.0276790026581935 -0.0276790026581935 -0.0276790026581935 -0.0276790026581935 -0.0218472532346701 -0.0276790026581935 -0.142738783493342 -0.0931571658210728 -0.0931293191310934 -0.105592615782535 -0.1049269357017 -0.105592615782535 -0.0738760393626735 0.255419351953429 -0.0931293191310934 0.480667024700924 -0.0610460860171947 -0.0562855139878452 -0.222650246922137 1 -0.142738783493342 -0.110029806922864 -0.112929385305227 0.470470371538832 -0.110824120154418 0.669675029739327 -0.0751233553465129 -0.110178837434071 0.0134676794478093 -0.104258464798812 0.0068283728946349 0.468468931804117 -0.142738783493342 -0.112037081985908 0.0123616625792435 -0.142738783493342 -0.0751233553465129 -0.0931293191310934 -0.149247301572022 -0.0630319855447478 -0.114016466887941 -0.1049269357017 -0.0513151342110356 0.343451901740338 -0.0923856445883148 0.994763026409987 -0.1049269357017 0.48610984095806 0.9894455260722 -0.0284116432734243 0.868118515601448 -0.109176697683192 -0.0981063232269401 0.25736678760508 -0.109176697683192 -0.0831498730438373 0.852339425005266 -0.106255562173746 -0.111467073276858 0.945996713301082 -0.106255562173746 0.852339425005266 -0.109176697683192 0.468468931804117 0.0351843472183383 -0.236307231831851 -0.0213199899168405 0.132243315526083 0.287492131788177 -0.112037081985908 0.124018174001947 0.12694062760193 0.12694062760193 0.033153058004183 -0.235434626626671 0.131389526069781 0.131389526069781 0.0698349956401305 0.497258085723628 0.0351843472183383 -0.137595311827205 -0.137595311827205 0.994763026409987 0.126038840910852 0.237532775267527 0.274135347492683 0.119822946753191 -0.17423230236177 -0.17423230236177 0.994719372671897 -0.226146417614458 -0.101555470130927 -0.113382396367134 0.033153058004183 -0.0276790026581935 -0.0276790026581935 -0.254082565056997 0.488637851377822 0.480667024700924 0.491639116951111 -0.137553739651217 0.454225990974212 -0.0571506377299082 0.929706143079725 0.131389526069781 0.132243315526083 0.22364154744205
-0.00942631537422339 0.0426137884907335 0.393184321507911 -0.620973956679199 -0.477977321986058 -0.235434626626671 -0.0168598099706676 0.988082625839788 0.276028422600045 -0.232105781342851 -0.0848821733761705 -0.421838500946655 -0.0807954005108562 -0.235434626626671 1 -0.242715148245939 0.955002868586894 0.942209776271867 0.566885029933788 0.249870314613402 0.942209776271867 -0.300767366626103 0.0492691106898858 0.170464961120471 0.00564717864962734 0.0793695389065338 0.0352182790447026 0.828100644128023 0.187015541637566 -0.130581005329233 0.503328911757394 0.281877197359324 0.694899355402047 -0.354892453101508 0.0527696201341296 -0.427985162786128 0.431040674668642 -0.185012116300393 0.216733535007507 0.150171350489282 -0.421838500946655 -0.219978022870789 -0.0729319886956515 0.0701104130121741 -0.0346350321904802 -0.426190585640708 0.0954782871290082 -0.0328703212909973 -0.0660983577120724 0.109771077141507 0.0926610440888486 -0.415713211512012 -0.415713211512012 0.0145835229982566 -0.432027544310189 -0.427985162786128 -0.154786361721792 0.266607245483039 -0.181719442809589 -0.620973956679199 0.0633668326387164 -0.152096920304387 -0.235434626626671 0.274076585220911 0.329454394030521 0.0402218630600148 -0.427985162786128 0.0467526151275814 0.216733535007507 0.191752745996769 -0.209252711884724 0.18187148939732 0.20552214181896 -0.0660383569796951 -0.427985162786128 -0.387724301470809 -0.427985162786128 0.352156975104522 0.0641053119743905 0.105721041387015 0.271622129418917 0.045240115357839 -0.29690739248114 0.219190859998753 0.330927198647043 -0.105572712955763 0.221085614023722 0.045240115357839 0.499720357935971 0.280097979812039 0.150171350489282 0.0646424231474362 -0.0888712893311808 0.0554607568212984 0.0689955614212395 0.370987424246922 0.271622129418917 0.0761988809097624 0.0793695389065338 0.947144854558041 -0.240733799887101 0.0341891264636264 0.191752745996769 0.197358646591602 0.0886770651806513 0.117660383452155 0.0886770651806513 -0.161592473227757 -0.209252711884724 0.121771553775731 0.152099967177085 0.285581010254848 0.133986661806737 -0.209252711884724 0.18187148939732 -0.0746635177684831 -0.167529928643958 -0.00606769068931329 0.194572996839855 -0.206420977786936 -0.0367296659541902 -0.0598998965863572 0.0620394271402158 -0.0679913265274028 -0.206420977786936 -0.0671989190211607 0.101588293240624 -0.239909340130681 -0.235434626626671 -0.0329783395910466 -0.067768666612885 -0.0386238168107441 -0.0661699574863477 -0.175697592108415 -0.235434626626671 0.238609046461644 -0.41427748026103 -0.165301920073876 0.145891149409385 0.124105115679789 -0.448406616570107 -0.43372469481469 -0.455932029745697 -0.427985162786128 -0.457501142703255 -0.146216091130121 -0.143918661888528 -0.193544479859724 -0.00942631537422339 -0.700289629058174 -0.183558417818246 0.370987424246922 -0.0367296659541902 -0.268349445136071 0.942209776271867 -0.064001311016602 0.146808417039198 -0.300767366626103 -0.455932029745697 -0.235434626626671 0.0630316004171384 0.376095864838517 0.370987424246922 0.47466725503483 0.515751869027703 -0.43372469481469 -0.0386238168107441 -0.0386238168107441 -0.421838500946655 -0.235434626626671 -0.421838500946655 0.693337876019845 -0.0347074796289091 -0.415989487005203 0.370987424246922 0.591619987017928 -0.349341603474607 -0.36458379883709 0.125336875854177 0.0770030887537442 -0.0055015963438673 -0.0251944681003794 0.370987424246922 -0.054887793691612 0.0689955614212395 -0.191708652168619 -0.232600479856663 0.368469788806252 -0.239909340130681 0.0140854730909229 -0.12181243298165 0.269128205666924 0.238919776528222 -0.174723010901441 -0.209252711884724 0.0105036912394444 0.198607070014651 -0.135431772310894 0.1474717102596 -0.129810292983716 -0.122303144306364 -0.174723010901441 -0.209252711884724 0.117660383452155 0.191752745996769 -0.120733578620489 0.289730039015044 -0.0894135515447222 0.197358646591602 0.289730039015044 0.221085614023722 0.121771553775731 -0.173587534075968 0.213421549652163 -0.125870862836443 0.191321716953593 0.399684879887907 0.50371288135448 0.216733535007507 0.289730039015044 0.285581010254848 -0.141491875503289 0.177852811296738 -0.16759418325162 0.105940794944023 0.090305005641371 0.221085614023722 -0.00924753284407256 0.121771553775731 0.2497134067393 -0.41427748026103 -0.174723010901441 0.694899355402047 -0.484828203492135 -0.480423961683481 -0.300767366626103 -0.300767366626103 -0.300767366626103 0.216733535007507 0.090305005641371 0.57956504307806 -0.0386238168107441 0.51407316345787 -0.0475252172162226 -0.420251325193527 -0.117622660105017 0.604918457008825 0.271622129418917 0.216733535007507 0.370987424246922 -0.428699321312158 0.982104605764099 -0.168061332591517 -0.168061332591517 0.216733535007507 -0.293670366452472 0.216733535007507 -0.0863191265800514 0.988082625839788 -0.0196630638034629 -0.299319467823969 -0.421838500946655 -0.421838500946655 0.431040674668642 -0.0113040646930615 -0.297981301657158 0.289730039015044 -0.415713211512012 -0.415713211512012 -0.415713211512012 0.694899355402047 0.693337876019845 0.146808417039198 0.0320551119199643 0.0167939035323157 0.121771553775731 0.121771553775731 0.00335785509324976 -0.15754727569921 -0.00559523461825774 -0.4064348512319 -0.235434626626671 0.0685613369029472 -0.295100081669053 -0.620973956679199 -0.291802992529217 0.0592789621070596 0.50371288135448 -0.0386238168107441 -0.209252711884724 -0.0888712893311808 -0.209252711884724 -0.0367296659541902 -0.393225703815332 -0.199020560101737 0.330927198647043 -0.209252711884724 0.828100644128023 -0.205332753167016 0.590074076986945 0.146808417039198 -0.41427748026103 -0.0328703212909973 -0.206420977786936 0.464924504949534 -0.2011196945339 0.101588293240624 -0.226980039104798 0.590074076986945 -0.235434626626671 0.0649433922314813 0.330927198647043 0.101588293240624 -0.209252711884724 0.0740364056957636 -0.238233586260475 -0.430267929921021 -0.206420977786936 -0.034953344019846 -0.443318083202999 -0.414125588299149 0.326839924534043 -0.206420977786936 -0.0386238168107441 -0.235434626626671 -0.598170803297721 0.50371288135448 0.50371288135448 0.393184321507911 0.982104605764099 0.694899355402047 0.980130899859557 -0.371423365194612 -0.427985162786128 -0.0328703212909973 0.393184321507911 -0.424435590098644 -0.426190585640708 -0.480423961683481 0.216733535007507 -0.43372469481469 -0.296537053513416 -0.117622660105017 -0.0188911453417493 -0.0888712893311808 -0.00419320543535711 -0.11277815788893 0.088488401520365 0.204966541197401 -0.0633384134311315 0.0587502175172435 -0.37375349553743 -0.427985162786128 -0.0762781016849374 0.503620188242271 0.503620188242271 -0.0188911453417493 -0.00345131247436023 0.132416925372949 0.261479243891786 0.149027886017465 0.115038644282133 0.27831673299838 0.280097979812039 0.146808417039198 0.28251258108516 0.431040674668642 0.045240115357839 0.132416925372949 0.0701104130121741 -0.185012116300393 0.045240115357839 -0.0634588544208394 -0.0633384134311315 0.0793695389065338 0.045240115357839 0.05081000920015 0.761547473044376 0.984140083239745 0.421115911377507 0.434323337406027 0.393184321507911 0.330927198647043 0.326839924534043 0.0734589526867809 0.129595653105392 0.0554417870189961 0.284957049400124 0.200082141210762 -0.133641270426743 0.409066186892193 -0.0386238168107441 -0.0660383569796951 -0.0497765743905832 0.219190859998753 0.574616301081523 0.499720357935971 -0.0849116970346828 0.219190859998753 0.191752745996769 0.096098040184843 0.0630349683501318 0.828100644128023 0.0752201316297709 -0.0953785982068557 -0.293670366452472 0.44249000852001 -0.0889143225461442 0.515751869027703 -0.148319260049413 -0.185012116300393 0.211749121620331 -0.0386238168107441 -0.160919898036736 0.145733038309855 0.431040674668642 0.694899355402047 0.156653451410603 0.302849165518218 0.0575832013011413 0.352156975104522 0.68990173746685 -0.456967194239014 0.0492691106898858 0.0429382470447349 -0.158664939909479 0.0617499926058366 0.05081000920015 0.044096173103565 -0.0853419490294036 0.123769816158252 0.159316075856695 -0.34351515515238 -0.326483583836935 0.424446152384198 0.183068108983574 0.431040674668642 -0.448406616570107 -0.427985162786128 -0.427985162786128 -0.427985162786128 -0.427985162786128 -0.429570633630224 -0.427985162786128 0.370987424246922 0.0429382470447349 0.274076585220911 0.310755665651142 0.308796590623993 0.310755665651142 0.265530342311397 -0.436575899832028 0.274076585220911 -0.185012116300393 0.0641053119743905 0.0598418276945799 -0.133133411607102 -0.235434626626671 0.370987424246922 0.57956504307806 0.566632707688341 -0.166112502100691 0.285581010254848 -0.176642985284322 0.221085614023722 0.274090160276287 -0.127174677104219 0.11699995320788 -0.455932029745697 -0.164883649193612 0.370987424246922 0.292044199119512 0.0496490631973615 0.370987424246922 0.221085614023722 0.274076585220911 0.0509975853439138 0.181331974842065 0.27663809483481 0.121771553775731 -0.125295032488348 -0.0633384134311315 0.232656666181705 -0.236923748478498 0.121771553775731 -0.175697592108415 -0.242828475597141 0.190590462452961 -0.211994778275532 0.289730039015044 -0.0746635177684831 -0.455327567163237 0.289730039015044 0.2497134067393 -0.198983644007245 0.115038644282133 -0.0143707603948436 -0.255762015053424 0.115038644282133 -0.198983644007245 0.289730039015044 -0.164883649193612 0.219190859998753 0.998013743865599 -0.382982147803629 -0.300767366626103 -0.61945089441565 0.281877197359324 -0.357464163230437 -0.295100081669053 -0.295100081669053 0.216733535007507 1 -0.297981301657158 -0.297981301657158 -0.0797065650462828 -0.166576710352629 0.219190859998753 0.150171350489282 0.150171350489282 -0.236923748478498 -0.293670366452472 -0.034953344019846 -0.0581113771133647 -0.36458379883709 0.568431567840904 0.568431567840904 -0.232600479856663 0.980073087003487 0.19360707081582 0.293845840589988 0.216733535007507 -0.427985162786128 -0.427985162786128 0.684896263729558 -0.18847411283744 -0.185012116300393 -0.178245063886949 0.16072748322163 -0.0700451679928476 0.02034075587398 -0.206420977786936 -0.299319467823969 -0.300767366626103 -0.0157546054975711
-0.0736297898797511 -0.0656467048660676 -0.132930705889244 0.292193535632592 0.0811896190998071 0.979465943947791 -0.0575869089992107 -0.249042140222114 0.000704037905718376 0.895889737595898 0.0910910668219194 -0.0233941252707964 0.0894735118444917 0.979465943947791 -0.242715148245939 1 -0.246566273577258 -0.233898470167365 -0.176732785606489 0.0197119711861487 -0.233898470167365 0.134084590387968 -0.0802126190159422 0.0792837911570195 -0.0693854552899283 -0.063030306509039 -0.0874567539618673 -0.211233457520478 0.0758205448219366 0.394234036584938 -0.154834369777481 -0.115109840284818 -0.258018073142083 0.112020205102458 -0.0834489244340258 -0.0218373129462134 -0.126910843116367 0.504532948058617 0.0367293446469892 -0.133681203281595 -0.0233941252707964 0.958757024894089 0.472422504977571 -0.0530054373107049 0.248081648357754 0.0864910795894078 -0.0937144526887799 0.274045724506008 0.29114058685445 -0.340628246914249 0.0943398920392248 -0.0249408461523428 -0.0249408461523428 -0.0684670019447337 0.250978138449818 -0.0218373129462134 0.260662775179926 -0.0869511077308646 0.472709233492627 0.292193535632592 -0.136704210767928 0.405229429965038 0.979465943947791 -0.0950817327611544 -0.113751373875565 -0.124182746955277 -0.0218373129462134 -0.0535956443839758 0.0367293446469892 0.00718117197296849 0.89956078262204 -0.0972825952282992 0.00379409852073241 0.00938350369445019 -0.0218373129462134 0.410473904763218 -0.0218373129462134 -0.130614886739132 -0.0462374860221648 -0.0864890417431445 -0.0929468307038279 -0.127292221742857 -0.0639001941107819 0.0387264109506292 -0.114748308477319 0.504834782167224 -0.0766982821717362 -0.127292221742857 -0.155777725556366 -0.114458029081339 -0.133681203281595 0.00299117720617718 0.298831462919134 -0.0782553020666071 -0.0793223840161502 -0.149184332038134 -0.0929468307038279 -0.0654787154804642 -0.063030306509039 -0.238624622744316 -0.0897950063188728 0.0672496101851354 0.00718117197296849 0.0183957163759197 -0.0391034047771118 -0.107806316733115 -0.0391034047771118 0.264100709721808 0.89956078262204 -0.107126680973499 -0.0394378573341214 -0.113147497204177 -0.100163077474157 0.89956078262204 -0.0972825952282992 -0.100163077474157 0.0532106262233143 0.100318942647576 0.00261057991560494 0.910439529751346 0.272583901031595 0.325567697565216 -0.0946036756535199 0.334464801578987 0.910439529751346 0.353553980218704 -0.0877942759333322 0.994889138798917 0.979465943947791 0.258327971336804 0.348126892595909 0.249489414610364 0.472422504977571 0.469939747665037 0.979465943947791 0.0770570492146082 -0.0175377949757894 0.753224282619725 -0.131555281134467 -0.407178063383086 0.0101913404567131 0.02648127255414 0.0108201215438158 -0.0218373129462134 0.00922699504190472 0.0485195104505696 -0.0508220287003812 -0.0434887460513456 -0.0736297898797511 0.205361856833376 -0.0631239128777337 -0.149184332038134 0.272583901031595 0.122105606092302 -0.233898470167365 0.470249041792042 -0.132619433293061 0.134084590387968 0.0108201215438158 0.979465943947791 -0.0981264899096194 -0.179265910424348 -0.149184332038134 -0.145015512759176 -0.178031105827355 0.0183447918333987 0.249489414610364 0.249489414610364 -0.0233941252707964 0.979465943947791 -0.0233941252707964 -0.25929279380072 0.252310878832875 -0.0249408461523428 -0.149184332038134 -0.129398816923142 0.0185555791690124 0.122190467956737 -0.124703476234511 -0.0685903076406727 -0.0769856929688651 0.252847304165406 -0.149184332038134 0.281463524747633 -0.0793223840161502 -0.0516131675955009 0.974293749317233 -0.148287909951447 0.994889138798917 0.21434460424151 -0.039204850201858 -0.0899530186124201 -0.0929468307038279 0.478313552411362 0.89956078262204 0.222343875126901 -0.074039490579402 0.0388102783200649 -0.0511603927545748 -0.0206995822193471 0.0950927745462024 0.478313552411362 0.89956078262204 -0.107806316733115 0.00718117197296849 -0.0267804491756796 -0.114458029081342 -0.0367777721686101 0.0183957163759197 -0.114458029081342 -0.0766982821717362 -0.107126680973499 -0.0571786068020678 -0.074039490579402 -0.0148019739670122 -0.0838602907285815 -0.132063451040853 0.0377365266228718 0.0367293446469892 -0.114458029081339 -0.113147497204177 0.0682030035776011 -0.0292937031387699 0.478313552411362 -0.0655312819377496 -0.0524461263066691 -0.0766982821717362 -0.0535956443839758 -0.107126680973499 -0.0929934442799233 -0.0175377949757894 0.478313552411362 -0.258018073142083 0.0879661472129148 0.0823248150007896 0.134084590387968 0.134084590387968 0.134084590387968 0.0367293446469892 -0.0524461263066691 -0.115094731515655 0.249489414610364 -0.175566451270298 0.147307982808776 -0.0218373129462134 -0.0416246427864181 -0.2054271044886 -0.0929468307038279 0.0367293446469892 -0.149184332038134 -0.00710541178770855 -0.234539954733776 0.79682384676257 0.79682384676257 0.0367293446469892 0.127561585822443 0.0367293446469892 0.294829220482086 -0.249042140222114 -0.0535956443839758 0.133181517343508 -0.0233941252707964 -0.0233941252707964 -0.12458446209035 0.248639846732179 0.133181517343508 -0.114458029081339 -0.0249408461523428 -0.0249408461523428 -0.0249408461523428 -0.258018073142083 -0.25929279380072 -0.132619433293061 0.179243749227599 0.223121116484895 -0.107126680973499 -0.107126680973499 -0.0614296521744694 0.46798859293426 -0.0747513703423999 -0.0301820159878248 0.979465943947791 -0.0516131675955009 0.128517820684657 0.292193535632592 0.133181517343508 -0.0240228223889371 0.0377365266228718 0.249489414610364 0.89956078262204 0.307211659770929 0.89956078262204 0.272583901031595 0.0135660501079444 -0.0414354305144929 -0.114748308477319 0.89956078262204 -0.211233457520478 -0.0641172826339451 -0.128435485852988 -0.132619433293061 -0.0175377949757894 0.274045724506008 0.910439529751346 -0.219799821472587 -0.0326733831921254 -0.0877942759333322 0.963866867319271 -0.128435485852988 0.979465943947791 -0.0747003271281322 -0.114748308477319 -0.0877942759333322 0.89956078262204 -0.0586598848297337 0.974253832899071 -0.00227042792368788 0.910439529751346 0.2345600966848 0.0172796723441446 -0.0233941252707964 -0.112750680470048 0.910439529751346 0.249489414610364 0.979465943947791 0.304409881109916 0.0377365266228718 0.0377365266228718 -0.132930705889244 -0.234539954733776 -0.258018073142083 -0.235477835748179 0.122190467956737 -0.0218373129462134 0.274045724506008 -0.132930705889244 0.0854121831691565 0.0864910795894078 0.0823248150007896 0.0367293446469892 0.02648127255414 0.13227335494669 0.0609838966333854 0.225146721620474 0.307211659770929 0.242834481318994 0.513014223730688 -0.0675006136447318 0.0387264109506292 0.334464801578987 -0.00166576298376764 0.0238857611640344 -0.0218373129462134 -0.0219906797765164 -0.208150534893399 -0.208150534893399 0.233120929947261 0.234267397171541 -0.0459376371068545 -0.0959941391952045 -0.160790671969923 -0.108483161492555 -0.113803929545099 -0.114458029081342 -0.132619433293061 -0.098008320246519 -0.12458446209035 -0.127292221742857 -0.0459376371068545 -0.0530054373107049 0.504532948058617 -0.127292221742857 0.346401050172418 0.334464801578987 -0.063030306509039 -0.127292221742857 -0.0206768832142186 -0.212187572803797 -0.235477835748179 -0.125715340198579 -0.126401426029465 -0.132930705889244 -0.114748308477319 -0.112750680470048 -0.0648099262568522 -0.120895180398021 -0.0514111809005889 -0.186988065343529 -0.115912623710791 -0.0472933543423477 -0.119744359797202 0.249489414610364 0.00938350369445019 0.173993133121734 0.0387264109506292 -0.17919198787585 -0.155777725556366 0.480742269151736 0.0387264109506292 0.00718117197296849 0.0972825952282987 -0.0167235444267142 -0.211233457520478 -0.0856464863892303 0.45168193384581 0.127561585822443 -0.128498802505626 0.0926813740060745 -0.178031105827355 0.721446159468539 0.504532948058617 0.0749343837311141 0.249489414610364 0.490637260238137 -0.133681203281595 -0.12458446209035 -0.258018073142083 0.0710380958711399 0.0729922725351251 -0.204064528137372 -0.130614886739132 -0.259568188018798 0.269669300317322 -0.0802126190159422 -0.0397795757748942 0.49728877813663 -0.0921641483091027 -0.0206768832142186 -0.07928379115702 0.293414588806683 0.0156459988257537 -0.0635093764081909 0.0167947511606886 0.055482648396905 -0.12340784470772 -0.0635093764081909 -0.126910843116367 0.0101913404567131 -0.0218373129462134 -0.0218373129462134 -0.0218373129462134 -0.0218373129462134 -0.0162864031332514 -0.0218373129462134 -0.149184332038134 -0.0397795757748942 -0.0950817327611544 -0.107806316733115 -0.107126680973499 -0.107806316733115 -0.0839404431767181 0.267761101290876 -0.0950817327611544 0.504532948058617 -0.0549079948970944 -0.0500408791276042 -0.22731800763254 0.979465943947791 -0.149184332038134 -0.115094731515655 -0.118041867987031 0.500946791966888 -0.113147497204177 0.655003407997945 -0.0766982821717362 -0.112488686426392 0.00893762076224624 -0.106444195883518 0.0108201215438158 0.498112751594377 -0.149184332038134 -0.115109840284818 0.00458886644216338 -0.149184332038134 -0.0766982821717362 -0.0950817327611544 -0.136704210767928 -0.065800918102427 -0.0989809806520701 -0.107126680973499 -0.0523909325567864 0.334464801578987 -0.0957309958138903 0.974253832899071 -0.107126680973499 0.469939747665037 0.96904467705972 -0.0344104585929628 0.849669507028245 -0.114458029081339 -0.100163077474157 0.26993807692875 -0.114458029081339 -0.0929934442799233 0.833957044750877 -0.108483161492555 -0.113803929545099 0.965829102222983 -0.108483161492555 0.833957044750877 -0.114458029081339 0.498112751594377 0.0387264109506292 -0.243613318011617 -0.0241292805768192 0.134084590387968 0.293623365181983 -0.115109840284818 0.109345170207439 0.128517820684657 0.128517820684657 0.0367293446469892 -0.242715148245939 0.133181517343508 0.133181517343508 0.0712990544200616 0.481149205523209 0.0387264109506292 -0.133681203281595 -0.133681203281595 0.974253832899071 0.127561585822443 0.2345600966848 0.289815993821766 0.122190467956737 -0.177465843945009 -0.177465843945009 0.974293749317233 -0.233601355811167 -0.103684534167266 -0.11575940650896 0.0367293446469892 -0.0218373129462134 -0.0218373129462134 -0.258018073142083 0.512189103732915 0.504532948058617 0.475500366667983 -0.133614833203817 0.464137529649681 -0.0492525639551719 0.910439529751346 0.133181517343508 0.134084590387968 0.225465286897919
-0.0460717723619158 0.0497778898786226 0.406750376489859 -0.589917087028924 -0.450191303851884 -0.239826942293518 -0.0490007556504258 0.966724799027159 0.289570219075366 -0.266403100959564 -0.0301218438881665 -0.401288142323865 -0.0199288038634119 -0.239826942293518 0.955002868586894 -0.246566273577258 1 0.901877310538798 0.524360192062209 0.266001897459917 0.901877310538798 -0.271133251039846 0.0733446723624049 0.159186848257798 0.00486419437209251 0.102677284398985 0.0220186033458521 0.868065387574996 0.177200218607027 -0.133647650284149 0.441263548130355 0.209486224675024 0.661347449876439 -0.314626675212496 0.0461764143874605 -0.40783475096119 0.44943792371969 -0.167678377326693 0.207861785182199 0.12615043112927 -0.401288142323865 -0.224077353845761 -0.0682113826255478 0.0939165627503475 -0.0122560553860141 -0.400250549506248 0.114047862492006 -0.013666535673528 -0.0469852865224617 0.100597832448774 0.0884506453678334 -0.394426255555671 -0.394426255555671 0.0192930024803104 -0.403797692539347 -0.40783475096119 -0.148450351572195 0.191504065624383 -0.165177879623575 -0.589917087028924 0.0883168325848362 -0.134720928401394 -0.239826942293518 0.285774449236288 0.340655849611046 0.0640202714978978 -0.40783475096119 0.0569156613216896 0.207861785182199 0.179784200296796 -0.212038383424103 0.199707096045478 0.199892073938738 -0.0558167685453064 -0.40783475096119 -0.371417396395623 -0.40783475096119 0.365858790513715 0.0880883044293759 0.109654027362687 0.208399299080394 0.0690159492130161 -0.284753813630104 0.210218522266912 0.343429159251947 -0.102809158842577 0.215228814164505 0.0690159492130161 0.438210109752309 0.2077794771837 0.12615043112927 0.0678884977862533 -0.0634529707799511 0.07937802218458 0.0920606412190214 0.380061045400877 0.208399299080394 0.0938611255525603 0.102677284398985 0.903694801553449 -0.230303580597876 0.0445393668522838 0.179784200296796 0.185446293253372 0.0790887627923216 0.0903978548986959 0.0790887627923216 -0.165178865532358 -0.212038383424103 0.0932669724843572 0.165824098112588 0.211876861415858 0.0994940929579252 -0.212038383424103 0.199707096045478 -0.0804473203847084 -0.1606722745429 -0.00888435217980554 0.182628627257707 -0.209420919473383 -0.0174042838011009 -0.0654621752194898 0.0867180764368529 -0.0701749214634946 -0.209420919473383 -0.0718617149681932 0.119581977972489 -0.244011279151054 -0.239826942293518 -0.0142801402982743 -0.0728004845514006 -0.0163451467983158 -0.0612603063690987 -0.159193844668476 -0.239826942293518 0.272505106171713 -0.394565526536041 -0.182192504751877 0.121604214216612 0.118381168967703 -0.444778377919674 -0.43123355993304 -0.437268951578726 -0.40783475096119 -0.43877383461632 -0.138755717692859 -0.205607116044922 -0.223489854872558 -0.0460717723619158 -0.668682586156173 -0.21429923403336 0.380061045400877 -0.0174042838011009 -0.233718767306048 0.901877310538798 -0.0598444860371705 0.122545423104953 -0.271133251039846 -0.437268951578726 -0.239826942293518 0.088462417250629 0.397276438524787 0.380061045400877 0.494926530366483 0.454702067406917 -0.43123355993304 -0.0163451467983158 -0.0163451467983158 -0.401288142323865 -0.239826942293518 -0.401288142323865 0.659845263414614 -0.0128369948368792 -0.395098356446627 0.380061045400877 0.605313901960016 -0.427057706129553 -0.322383279663304 0.103296658494217 0.0950951456139774 -0.0413324454885301 -0.00674929915526841 0.380061045400877 -0.0355558892786815 0.0920606412190214 -0.228733572273809 -0.237251223773918 0.377394371227796 -0.244011279151054 0.0174251819523339 -0.1168261744823 0.204764293521178 0.162016900478133 -0.158456779030209 -0.212038383424103 0.0137581658644892 0.193048655366736 -0.128086795308567 0.153765951014757 -0.124496650846787 -0.115203225780054 -0.158456779030209 -0.212038383424103 0.0903978548986959 0.179784200296796 -0.122682287836565 0.217191865386214 -0.104648075700824 0.185446293253372 0.217191865386214 0.215228814164505 0.0932669724843572 -0.166481918532619 0.191186780523212 -0.120718476956971 0.198618018959776 0.412853767847669 0.480999601004088 0.207861785182199 0.217191865386214 0.211876861415858 -0.127835260090013 0.188238364463077 -0.148937872239893 0.086788149270323 0.0801254929979869 0.215228814164505 0.00226954056972816 0.0932669724843572 0.170031071348592 -0.394565526536041 -0.158456779030209 0.661347449876439 -0.457850797859661 -0.452880692778773 -0.271133251039846 -0.271133251039846 -0.271133251039846 0.207861785182199 0.0801254929979869 0.592978723405364 -0.0163451467983158 0.452949842841211 -0.0294756075133557 -0.399501810798635 -0.112807905368502 0.563966327719628 0.208399299080394 0.207861785182199 0.380061045400877 -0.410429437138814 0.937308412872666 -0.184039960911014 -0.184039960911014 0.207861785182198 -0.263393780324002 0.207861785182199 -0.0613892214583956 0.966724799027159 -0.00904362212519374 -0.269596784038961 -0.401288142323865 -0.401288142323865 0.441450377647564 0.00020236378763511 -0.267962803342782 0.217191865386214 -0.394426255555671 -0.394426255555671 -0.394426255555671 0.661347449876439 0.664956849612252 0.122545423104953 0.0371965373942388 0.0225994896522729 0.0932669724843572 0.0932669724843572 0.017442850482051 -0.143141574842515 -0.0418826207703682 -0.384872898178652 -0.239826942293518 0.0782862018934054 -0.264907877432246 -0.589917087028924 -0.26177857152062 0.0414607473954709 0.480999601004088 -0.0163451467983158 -0.212038383424103 -0.0634529707799511 -0.212038383424103 -0.0174042838011009 -0.47596937913234 -0.238879449354473 0.343429159251947 -0.212038383424103 0.868065387574996 -0.178772555452175 0.603685694801827 0.122545423104953 -0.394565526536041 -0.013666535673528 -0.209420919473383 0.471643594312473 -0.230536455432845 0.119581977972489 -0.231302536965661 0.603685694801827 -0.239826942293518 0.0879501638649245 0.343429159251947 0.119581977972489 -0.212038383424103 0.0978933801376636 -0.242373302514649 -0.410336996168805 -0.209420919473383 -0.0132987030601873 -0.425171343119254 -0.392924000175176 0.337868656977111 -0.209420919473383 -0.0163451467983158 -0.239826942293518 -0.56788101390761 0.480999601004088 0.480999601004088 0.406750376489859 0.937308412872666 0.661347449876439 0.935411755164737 -0.329554331651391 -0.40783475096119 -0.013666535673528 0.406750376489859 -0.398393476325667 -0.400250549506248 -0.452880692778773 0.207861785182199 -0.43123355993304 -0.26643087654966 -0.112807905368502 -0.0111922734557027 -0.0634529707799511 0.00711356166414854 -0.110192529545091 0.0820756857382395 0.19529986703906 -0.0688355924926122 0.0440081723684918 -0.461179257127059 -0.40783475096119 -0.0370565102186733 0.473235036638306 0.473235036638306 -0.0111922734557027 0.0126174900702636 0.138068612783964 0.183665636531331 0.157960892577146 0.0871970313064573 0.206077829358952 0.2077794771837 0.122545423104953 0.294570501879465 0.441450377647564 0.0690159492130161 0.138068612783964 0.0939165627503475 -0.167678377326693 0.0690159492130161 -0.0683150742046872 -0.0688355924926122 0.102677284398985 0.0690159492130161 0.0339632414112283 0.784153208903417 0.943606938949168 0.43246174648681 0.444892204025096 0.406750376489859 0.343429159251947 0.337868656977111 0.0969528244264813 0.129152770667256 0.0808481520882891 0.269848473403588 0.184829966918298 -0.128170811424995 0.427279986185662 -0.0163451467983158 -0.0558167685453064 -0.0744447656420795 0.210218522266912 0.532818047681914 0.438210109752309 -0.0775349432367848 0.210218522266912 0.179784200296796 0.0948106657585123 0.0869381411058805 0.868065387574996 0.0843160293537324 -0.098359637414708 -0.263393780324002 0.453628113974789 -0.0350123079461103 0.454702067406917 -0.158632108947243 -0.167678377326693 0.203081403296633 -0.0163451467983158 -0.145626310876983 0.12177635627421 0.441450377647564 0.661347449876439 0.144292804729709 0.333243889486571 0.0686100537605663 0.365858790513715 0.666454411546535 -0.4299534600344 0.0733446723624049 0.0676424612824978 -0.143965908319219 0.0854933322829908 0.0339632414112283 0.0352330343421593 -0.0605220459409082 0.10628678511587 0.169008701937887 -0.428554064266086 -0.419376793944816 0.442561940598789 0.190881639799116 0.44943792371969 -0.444778377919674 -0.40783475096119 -0.40783475096119 -0.40783475096119 -0.40783475096119 -0.409341526681151 -0.40783475096119 0.380061045400877 0.0676424612824978 0.285774449236288 0.228124282149521 0.236092404991864 0.228124282149521 0.201307152302681 -0.409111756889818 0.285774449236288 -0.167678377326693 0.0880883044293759 0.0789067614447621 -0.130148420033944 -0.239826942293518 0.380061045400877 0.592978723405364 0.580435623327662 -0.151372564200142 0.211876861415858 -0.163775802604883 0.215228814164505 0.202689597986295 -0.12237417136949 0.0963716014614273 -0.437268951578726 -0.149469996736086 0.380061045400877 0.220697150513714 0.0357936565852022 0.380061045400877 0.215228814164505 0.285774449236288 0.07549287626532 0.179548337339808 0.207540525589473 0.0932669724843572 -0.117874006463344 -0.0688355924926122 0.239346836051413 -0.241220547398061 0.0932669724843572 -0.159193844668476 -0.247533425002246 0.185349353900522 -0.206537056758802 0.217191865386214 -0.0804473203847084 -0.428330180043113 0.217191865386214 0.170031071348592 -0.19279563078783 0.0871970313064573 -0.00750721922929803 -0.258630390164191 0.0871970313064573 -0.19279563078783 0.217191865386214 -0.149469996736086 0.210218522266912 0.953094030552561 -0.360737761126602 -0.271133251039846 -0.594094350657301 0.209486224675024 -0.317575122809862 -0.264907877432246 -0.264907877432246 0.207861785182199 0.955002868586894 -0.267962803342782 -0.267962803342782 -0.0941685991172928 -0.148199856637405 0.210218522266912 0.12615043112927 0.12615043112927 -0.241220547398061 -0.263393780324002 -0.0132987030601873 -0.0389588309418117 -0.322383279663304 0.526050302693474 0.526050302693474 -0.237251223773918 0.939210313295161 0.168088553836666 0.222447188061784 0.207861785182199 -0.40783475096119 -0.40783475096119 0.651136531669609 -0.171018783330731 -0.167678377326693 -0.161838966277651 0.136441466148842 -0.0652104087139198 -0.0183122005863949 -0.209420919473383 -0.269596784038961 -0.271133251039846 -0.00865633567042732
-0.0110710508740814 0.0558702771067391 0.437362992342564 -0.574007489383311 -0.531784539192053 -0.226153605938281 -0.0184893119164225 0.934415623811071 0.332629063613171 -0.162318299816432 -0.105828886981929 -0.467033291030274 -0.0958624143516072 -0.226153605938281 0.942209776271867 -0.233898470167365 0.901877310538798 1 0.519159614570275 0.303985550991268 1 -0.361641682690848 0.0518332426354331 0.161515630675606 0.0427958227247692 0.0742908918494751 0.030493865426254 0.776392446090548 0.178316966476615 -0.127221578648562 0.516069715909946 0.292199063544285 0.646275048660307 -0.400837878593625 0.0502626020992726 -0.472966145767211 0.38442904948484 -0.173508241059712 0.22329475512726 0.128820699075363 -0.467033291030274 -0.210695567968223 -0.0732420331729042 0.065258787769361 -0.0195008611629542 -0.490305300929873 0.0914884636430098 -0.0143427599271349 -0.0525751475257937 0.105195570917603 0.0844487530267741 -0.461042814553773 -0.461042814553773 -0.00831785124955671 -0.448736822311488 -0.472966145767211 -0.138265769206202 0.298468626555894 -0.163055327851875 -0.574007489383311 0.0639156256447165 -0.130315737454302 -0.226153605938281 0.266023208399411 0.335328247735498 0.0368477360996763 -0.472966145767211 0.0394082841997432 0.22329475512726 0.167442670906654 -0.198421009839833 0.272180863269104 0.199483146361191 -0.0722363023643329 -0.472966145767211 -0.383314993840199 -0.472966145767211 0.346603309671792 0.0656243839179601 0.0977470913261162 0.312874999982887 0.0417600600768826 -0.219303889654226 0.212018050822083 0.336727676071261 -0.102533146149306 0.19938906094101 0.0417600600768826 0.512433494127 0.299927583194821 0.128820699075363 0.0857647311936002 -0.0800340620889949 0.05815730793015 0.0645383080452067 0.371289702703241 0.312874999982887 0.0799519091287428 0.0742908918494751 0.923222306679759 -0.248302698640924 0.0267404644729547 0.167442670906654 0.172436678780434 0.124080937207433 0.111175339135861 0.124080937207433 -0.169834676135548 -0.198421009839833 0.115476413584563 0.184775473853619 0.296082419182275 0.130059862650871 -0.198421009839833 0.272180863269104 -0.0669485501559397 -0.172601597587304 -0.00809361621807701 0.169952541165609 -0.195472086145318 -0.0183445489646574 -0.0550913519634963 0.0624265560779069 -0.0631690770275476 -0.195472086145318 -0.0630189397292293 0.0979400434358211 -0.230823085033944 -0.226153605938281 -0.0141002787912134 -0.0633155469205915 -0.0233114038897907 -0.0663451107904107 -0.157311082773469 -0.226153605938281 0.251610619273616 -0.459998637043095 -0.159961983677049 0.135858708304598 0.116412287737625 -0.417440075270937 -0.400736321551559 -0.423968652975848 -0.472966145767211 -0.425873360266949 -0.151312843727734 -0.12735848147243 -0.209003053049174 -0.0110710508740814 -0.756995116660192 -0.198872863440062 0.371289702703241 -0.0183445489646574 -0.327423272669515 1 -0.0635092315445025 0.136597735927666 -0.361641682690848 -0.423968652975848 -0.226153605938281 0.0631063097520605 0.360096329800585 0.371289702703241 0.460719787517525 0.528590794069592 -0.400736321551559 -0.0233114038897907 -0.0233114038897907 -0.467033291030274 -0.226153605938281 -0.467033291030274 0.644597682818624 -0.0192480944305461 -0.461195846285943 0.371289702703241 0.562379361144334 -0.322157084371308 -0.412327392870888 0.117392738993054 0.0805805564027597 -0.018392023152262 -0.00602713301675844 0.371289702703241 -0.0415703523595154 0.0645383080452067 -0.193022165948686 -0.223042160898818 0.363548782967256 -0.230823085033944 0.0206449877607053 -0.125500086514766 0.311018049109018 0.269912122919115 -0.162499414885508 -0.198421009839833 0.0170666646587276 0.179369122886776 -0.142454918340283 0.143138449713923 -0.133740067423311 -0.125789870826085 -0.162499414885508 -0.198421009839833 0.111175339135861 0.167442670906654 -0.11994234097555 0.299927583194821 -0.0911267217926088 0.172436678780434 0.299927583194821 0.19938906094101 0.115476413584563 -0.178842586189052 0.19129472250799 -0.129681378074449 0.161309550318895 0.435791924337877 0.545953752731778 0.22329475512726 0.300197342465048 0.296082419182275 -0.15346852965278 0.17165068885255 -0.155491371432456 0.0854769063123332 0.0789564840415263 0.19938906094101 -0.0174348045562016 0.115476413584563 0.281894202916385 -0.459998637043095 -0.162499414885508 0.646275048660307 -0.538145711326625 -0.534000408159596 -0.361641682690848 -0.361641682690848 -0.361641682690848 0.22329475512726 0.0789564840415263 0.5682344364987 -0.0233114038897907 0.526809851767368 -0.0325190293218846 -0.465372995523966 -0.121183475758179 0.660257283550476 0.312874999982887 0.22329475512726 0.371289702703241 -0.450195449790584 0.960152116348483 -0.163503339971826 -0.163503339971826 0.209576455880549 -0.354835900775811 0.22329475512726 -0.0768122387027752 0.934415623811071 -0.0271945652982195 -0.360157534954412 -0.467033291030274 -0.467033291030274 0.38442904948484 -0.00612022616396381 -0.359269451704582 0.300197342465048 -0.461042814553773 -0.461042814553773 -0.461042814553773 0.646275048660307 0.644597682818624 0.136597735927666 0.0399186348561136 -0.000430112644560932 0.115476413584563 0.115476413584563 0.0158357830136565 -0.129546412481423 -0.00746394791390928 -0.45183928084796 -0.226153605938281 0.0640188767702085 -0.35630873221434 -0.574007489383311 -0.352853496637859 0.0488949161123704 0.545953752731778 -0.0233114038897907 -0.198421009839833 -0.0800340620889949 -0.198421009839833 -0.0183445489646574 -0.366732620738444 -0.199442166404993 0.336727676071261 -0.198421009839833 0.776392446090548 -0.212235539384178 0.560868007140748 0.136597735927666 -0.459998637043095 -0.0143427599271349 -0.195472086145318 0.444005113446411 -0.216843787552578 0.0979400434358211 -0.217593274438057 0.560868007140748 -0.226153605938281 0.0609441073379633 0.336727676071261 0.0979400434358211 -0.198421009839833 0.0687556943570879 -0.229222319496236 -0.460293791993875 -0.195472086145318 -0.0191877138022747 -0.409338063635633 -0.459414255147004 0.332836902183176 -0.195472086145318 -0.0233114038897907 -0.226153605938281 -0.616279354470983 0.545953752731778 0.545953752731778 0.437362992342564 0.960152116348483 0.646275048660307 0.958071288900116 -0.418971452938924 -0.472966145767211 -0.0143427599271349 0.437362992342564 -0.488579106532243 -0.490305300929873 -0.534000408159596 0.22329475512726 -0.400736321551559 -0.357786583471293 -0.121183475758179 -0.0168522359644563 -0.0800340620889949 -0.0023952261812415 -0.109890433380264 0.0806530987023441 0.212018050822083 -0.0585709821667626 0.0504139083891171 -0.345290461901088 -0.472966145767211 -0.0651936116422517 0.522095933290712 0.522095933290712 -0.0168522359644563 0.0222420056846934 0.128526029707004 0.294448623256782 0.122320179018026 0.108072489918337 0.288702721416764 0.29045268212479 0.136597735927666 0.274211323717773 0.38442904948484 0.0417600600768826 0.128526029707004 0.065258787769361 -0.173508241059712 0.0417600600768826 -0.0591501884788987 -0.0585709821667626 0.0742908918494751 0.0417600600768826 0.0399586928755773 0.715021268149792 0.954010956871336 0.374439009242711 0.387876010464992 0.437362992342564 0.336727676071261 0.332836902183176 0.0683747760518317 0.12505306866649 0.0549574278216612 0.247927023733117 0.17766319658321 -0.137687020856287 0.38748036051127 -0.0233114038897907 -0.0722363023643329 -0.0566418484800446 0.212018050822083 0.526889082799669 0.512433494127 -0.084634583144772 0.212018050822083 0.167442670906654 0.0883126064004486 0.0627969496958736 0.776392446090548 0.0687941311671242 -0.0969519416178542 -0.354835900775811 0.396553172794532 -0.109677964218388 0.528590794069592 -0.146844599989425 -0.173508241059712 0.218159447539978 -0.0233114038897907 -0.13282561571755 0.135519659911231 0.38442904948484 0.646275048660307 0.146632743006106 0.289346967846146 0.0813685693064011 0.346603309671792 0.641350293320043 -0.471749529554716 0.0518332426354331 0.044856745047384 -0.130631362914426 0.0578350109065204 0.0399586928755773 0.0424262470604464 -0.0760600583384434 0.115442280592083 0.152255728818616 -0.316602082817128 -0.295927072957909 0.403294365644142 0.177688895489449 0.38442904948484 -0.417440075270937 -0.472966145767211 -0.472966145767211 -0.472966145767211 -0.472966145767211 -0.474579510039636 -0.472966145767211 0.371289702703241 0.044856745047384 0.266023208399411 0.291211764052 0.299723012509011 0.291211764052 0.307282830740471 -0.452181223455056 0.266023208399411 -0.173508241059712 0.0592560891699095 0.0654049200670018 -0.111923874602006 -0.226153605938281 0.371289702703241 0.5682344364987 0.5550266706164 -0.137629019866316 0.296082419182275 -0.156936346014328 0.19938906094101 0.284370862470186 -0.134989227730796 0.110630215585758 -0.423968652975848 -0.137272727605067 0.371289702703241 0.30223474610761 0.041034332012 0.371289702703241 0.19938906094101 0.266023208399411 0.0470544985980161 0.16177941716152 0.296069865125641 0.115476413584563 -0.130592342388243 -0.0585709821667626 0.204908041660061 -0.227706357699545 0.115476413584563 -0.157311082773469 -0.233284551956243 0.184102658936336 -0.192067519517753 0.300197342465048 -0.0669485501559397 -0.470070968920989 0.300197342465048 0.281894202916385 -0.18792951539939 0.108072489918337 -0.0267624780382774 -0.239300028420724 0.108072489918337 -0.18792951539939 0.300197342465048 -0.137272727605067 0.212018050822083 0.940082025737173 -0.421527090034403 -0.361641682690848 -0.572375290184086 0.292199063544285 -0.403117552841713 -0.35630873221434 -0.35630873221434 0.22329475512726 0.942209776271867 -0.359269451704582 -0.359269451704582 -0.0803602843991572 -0.154409240843146 0.212018050822083 0.128820699075363 0.128820699075363 -0.227706357699545 -0.354835900775811 -0.0191877138022747 -0.0448776337770769 -0.412327392870888 0.520785490280719 0.520785490280719 -0.223042160898818 0.962237934533275 0.180984272018178 0.304005233158456 0.22329475512726 -0.472966145767211 -0.472966145767211 0.63632656020096 -0.17722027807667 -0.173508241059712 -0.166282265875356 0.139378054584426 -0.0663451107904107 0.0196449990428545 -0.195472086145318 -0.360157534954412 -0.361641682690848 -0.0131686746961653
0.387988570501533 -0.20468391358509 0.692120900044371 -0.35202084002019 -0.392358557694414 -0.173532887777027 0.384995429301397 0.559307507700819 0.580068275202821 -0.161556358798528 -0.306037445820881 -0.213906079172421 -0.301753245641327 -0.173532887777027 0.566885029933788 -0.176732785606489 0.524360192062209 0.519159614570275 1 0.548728741469408 0.519159614570275 -0.602237162161733 0.227560256541124 0.0811895501115039 -0.255974948075639 0.216685706932242 0.0264855894516005 0.334737536843462 0.121456948810666 -0.0968235924276231 -0.0594532795147231 0.435812558142438 0.393928041888059 -0.551798003448327 0.00115027043667527 -0.213986287897381 0.753344253989941 -0.150729117543455 0.122862996480386 0.639092274220188 -0.213906079172421 -0.173875449065879 0.125289213648507 0.225402090140666 0.071797625715266 -0.403432809757313 0.165360528151046 0.0741398152143776 0.0456389296103381 -0.0629400012639363 0.0323859904621861 -0.215376411203048 -0.215376411203048 0.106712123052915 -0.261983064408737 -0.213986287897381 -0.0877460712979996 0.484359209855684 -0.151206296626915 -0.35202084002019 0.259745114327814 -0.124281244363937 -0.173532887777027 0.472377904670553 -0.333862561324656 0.267718980358885 -0.213986287897381 -0.0417644520961017 0.122862996480386 -0.0559206357831798 -0.166084910103715 0.365021122156466 0.36254642646493 -0.0315946958116626 -0.213986287897381 -0.22473755675451 -0.213986287897381 -0.340620057236703 0.221951142863458 0.222210155746497 0.491955449263989 0.271749414139647 -0.168312356074234 0.124256017231606 -0.334894676234502 0.105437010013558 0.390000797956413 0.271749414139647 -0.0662990840263025 0.42116854882276 0.639092274220188 -0.249848200434342 0.0744207065267375 0.231156349031221 0.217267350965406 -0.361274352263522 0.491955449263989 0.132974157820721 0.216685706932242 0.541539090652562 -0.143842642011316 -0.00657137886570242 -0.0559206357831798 -0.0538595498667169 0.114080437676159 0.0714750746064377 0.114080437676159 -0.124256017231606 -0.166084910103715 0.0859186169944686 0.275543495883383 0.452300788463896 0.11552174417066 -0.166084910103715 0.365021122156466 -0.0286824389979879 -0.0949702086141363 0.0250713850638339 -0.044781918278183 -0.164462140352195 0.0718102887338017 -0.063589807405152 0.258163882386745 -0.063589807405152 -0.164462140352195 -0.0642651246857452 0.170763210671351 -0.175315512195638 -0.173532887777027 0.072169916978553 -0.0640672763345366 0.0688479891180714 0.130598376141905 -0.136558908532974 -0.173532887777027 -0.0624184830794528 -0.203605481833465 -0.138621412057173 0.630252706919935 -0.0951773415926198 -0.262899715948253 -0.254893641512009 -0.258461042330162 -0.213986287897381 -0.259350548976077 -0.103366153040645 0.125651815982162 -0.024440502095985 0.387988570501533 -0.380560495311081 -0.0221987342996764 -0.361274352263522 0.0718102887338017 -0.554852677558663 0.519159614570275 0.132374798844134 0.62887577213909 -0.602237162161733 -0.258461042330162 -0.173532887777027 0.257003792962213 0.240417294655709 -0.361274352263522 -0.248341200028087 -0.0756336995842128 -0.254893641512009 0.0688479891180714 0.0688479891180714 -0.213906079172421 -0.173532887777027 -0.213906079172421 0.393042862601738 0.0682167229639712 -0.202382208035208 -0.361274352263522 -0.328778535427052 -0.140671762975458 -0.561425090336067 0.586148098767777 0.138018901427607 0.395863125589287 0.0768882907007129 -0.361274352263522 0.0522344802610399 0.217267350965406 -0.0228362330687136 -0.172136499298324 -0.360310949580025 -0.175315512195638 0.0995286637442072 -0.0690536447171101 0.488166170027763 0.452824738998137 -0.146807139963576 -0.166084910103715 0.0940813150089477 0.334148415596937 -0.100082084627982 0.238961880836919 -0.0313855375471669 -0.081953845339922 -0.146807139963576 -0.166084910103715 0.0714750746064377 -0.0559206357831798 -0.0794832218685027 0.450724983889029 -0.0456648529557102 -0.0538595498667169 0.450724983889029 0.390000797956413 0.0859186169944686 -0.0984041744507875 0.376481188217459 -0.0470469270997292 -0.0642481868134795 0.695905525984041 0.264528027499619 0.122862996480386 0.441250308069892 0.452300788463896 -0.0852315363436954 0.291993778861491 -0.150332938176662 0.0633227091642919 0.207749444466376 0.390000797956413 -0.0485275399561043 0.0859186169944686 0.462910732820329 -0.203605481833465 -0.146807139963576 0.393928041888059 -0.387694174059226 -0.390542209800282 -0.602237162161733 -0.602237162161733 -0.602237162161733 0.122862996480386 0.207749444466376 -0.313012261941127 0.0688479891180714 -0.0725584458404041 -0.585007465805074 -0.213986287897381 -0.0666785251945238 0.279171520447346 0.491955449263989 0.122862996480386 -0.361274352263522 -0.247710081374652 0.561277720686081 -0.142890873443655 -0.142890873443655 0.122862996480386 -0.613054026514894 0.122862996480386 0.0733925456802285 0.559307507700819 -0.0243970464541647 -0.598602442135835 -0.213906079172421 -0.213906079172421 0.760367009019426 0.112923689071445 -0.598602442135835 0.441250308069892 -0.215376411203048 -0.215376411203048 -0.215376411203048 0.393928041888059 0.393042862601738 0.62887577213909 0.116430127696896 -0.00100946752893844 0.0859186169944686 0.0859186169944686 -0.00414406696121788 -0.120893572535249 0.386948899503053 -0.202653332091416 -0.173532887777027 0.20981023874115 -0.616649494393731 -0.35202084002019 -0.592267521997171 0.0725804599354616 0.264528027499619 0.0688479891180714 -0.166084910103715 0.0744207065267375 -0.166084910103715 0.0718102887338017 -0.214754724560376 -0.0059613668191638 -0.334894676234502 -0.166084910103715 0.334737536843462 -0.105224281494959 -0.327919433221174 0.62887577213909 -0.203605481833465 0.0741398152143776 -0.164462140352195 0.415982084144305 -0.0267009013812986 0.170763210671351 -0.17373289795376 -0.327919433221174 -0.173532887777027 0.235296084176663 -0.334894676234502 0.170763210671351 -0.166084910103715 0.217328720807802 -0.17490943841678 -0.222695488769773 -0.164462140352195 0.0690932330827324 -0.251310384866722 -0.215431934313096 -0.332828574408962 -0.164462140352195 0.0688479891180714 -0.173532887777027 -0.339094073732946 0.264528027499619 0.264528027499619 0.692120900044371 0.561277720686081 0.393928041888059 0.560162967409539 -0.555640503024243 -0.213986287897381 0.0741398152143776 0.692120900044371 -0.399140573434579 -0.403432809757313 -0.390542209800282 0.122862996480386 -0.254893641512009 -0.59496523344135 -0.0666785251945238 0.116423858349705 0.0744207065267375 0.11726617822211 0.0999847770200739 -0.0267548383278519 0.124256017231606 -0.063589807405152 0.00197980510310192 -0.198870892715959 -0.213986287897381 0.31436532613855 0.305242534256583 0.305242534256583 0.119613589663374 0.113759053001266 0.233586915125302 0.476436311788222 -0.112846153450461 0.0764711638709114 0.427707633869432 0.431769129128042 0.62887577213909 0.465903903431802 0.760367009019426 0.271749414139647 0.210424015293855 0.225402090140666 -0.150729117543455 0.271749414139647 -0.061910815768209 -0.063589807405152 0.216685706932242 0.271749414139647 0.0684194589418985 0.296789322526198 0.560162967409539 0.744136816456426 0.752193852177302 0.692120900044371 -0.334894676234502 -0.332828574408962 0.213318156567339 0.26141423359946 0.24746734040572 0.06756504181307 0.120558900959992 -0.0757592355862528 0.715218529413348 0.0688479891180714 -0.0315946958116626 -0.254516722504996 0.124256017231606 0.986545332714746 -0.0662990840263025 0.139551016649286 0.124256017231606 -0.0559206357831798 0.0213586025703669 0.227347423403034 0.334737536843462 0.253126114516705 -0.122865516547222 -0.606727424801064 0.732299622753228 -0.310317507384128 -0.0756336995842128 -0.0903091435822336 -0.150729117543455 0.120037407148195 0.0688479891180714 -0.119414809104569 0.62750204156727 0.760367009019426 0.393928041888059 0.0978348184668552 0.0750364840394724 0.220611178670658 -0.340620057236703 0.386196151587823 -0.26731747461283 0.227560256541124 0.223242244018771 -0.118858362969124 0.234772995222493 0.0684194589418985 -0.00420996880549823 0.0747346824204069 0.255594652295583 0.30608259992059 -0.143026951200621 -0.175774122328541 0.741607446807106 0.322936926037642 0.753344253989941 -0.262899715948253 -0.213986287897381 -0.213986287897381 -0.213986287897381 -0.213986287897381 -0.215431934313096 -0.213986287897381 -0.370065028723981 0.223242244018771 0.472377904670553 0.538365752739129 0.534853182889493 0.538365752739129 0.490335607215434 -0.253683571981329 0.472377904670553 -0.150729117543455 0.221951142863458 0.142986914809516 -0.184025604879107 -0.173532887777027 -0.361274352263522 -0.313012261941127 -0.315907401076743 -0.116157265727975 0.452300788463896 -0.149927883063128 0.390000797956413 0.428633861598785 -0.0641690203170288 0.0907348354041999 -0.258461042330162 -0.122090405224567 -0.361274352263522 0.445253181096481 0.00218486981969618 -0.361274352263522 0.390000797956413 0.472377904670553 0.254155097291977 -0.0900360851792937 0.425104439959336 0.0859186169944686 -0.0839250473422014 -0.063589807405152 -0.0995468044533524 -0.17490943841678 0.0859186169944686 -0.136558908532974 -0.173532887777027 0.347837928953547 -0.164218987238756 0.441250308069892 -0.0286824389979879 -0.26643549962186 0.441250308069892 0.462910732820329 -0.167257000117892 0.0764711638709114 -0.125580433642241 -0.185145041836427 0.0764711638709114 -0.167257000117892 0.441250308069892 -0.122090405224567 0.124256017231606 0.565759051065582 -0.179479666088792 -0.602237162161733 -0.351157438823327 0.435812558142438 -0.549503258531701 -0.616649494393731 -0.616649494393731 0.122862996480386 0.566885029933788 -0.598602442135835 -0.598602442135835 -0.246599175977081 -0.148176060927011 0.124256017231606 0.639092274220188 0.639092274220188 -0.17490943841678 -0.606727424801064 0.0690932330827324 0.0473286308102073 -0.561425090336067 0.997279289197483 0.997279289197483 -0.172136499298324 0.556275523299328 0.329231938583341 0.449238370192573 0.122862996480386 -0.213986287897381 -0.213986287897381 0.386129617895124 -0.152955766278154 -0.150729117543455 -0.149026323300211 0.643179356424969 0.125289213648507 0.407262321199313 -0.164462140352195 -0.598602442135835 -0.602237162161733 0.117996212943388
0.421231938479241 -0.142138898078138 0.84814313751742 -0.0932245124988716 -0.166130920476193 -0.0034301877239036 0.432147976980812 0.24733054943219 0.961814169310305 0.0794373604854045 0.196760778805792 -0.130730513517039 0.195933748670617 -0.0034301877239036 0.249870314613402 0.0197119711861487 0.266001897459917 0.303985550991268 0.548728741469408 1 0.303985550991268 -0.368652002904623 0.04529348662834 0.0808437709911901 -0.151402328558615 0.0199563226356097 -0.00125786296402516 0.347896958283974 0.106783319003542 -0.100639431588336 -0.40008378902616 -0.162117152078605 0.149782588418902 -0.366246321651777 -0.0582572064520813 -0.128758486453871 0.769584092444433 -0.0652753497172764 0.108019497240524 0.339822002725759 -0.130730513517039 0.00479510523302701 0.086530659111852 0.0387562753564261 -0.0319550850681331 -0.175503850779952 -0.00503560622852845 -0.0192073274253574 -0.0544911126889035 0.00102111231697901 0.104032922885441 -0.128562278988955 -0.128562278988955 0.0804110177501905 -0.209201698100991 -0.128758486453871 -0.0771451680161015 -0.155621286555349 -0.0916113182621661 -0.0932245124988716 0.0897914414462687 -0.0777638957486484 -0.0034301877239036 -0.133910182585583 -0.323968290336569 0.0859616576047258 -0.128758486453871 -0.075482454061694 0.108019497240524 -0.0721043556806229 0.00838108131377297 0.540405169713312 0.366222730303736 -0.0334676010288499 -0.128758486453871 -0.0732183916893841 -0.128758486453871 -0.330100851418111 0.0437382179345318 0.056627787516739 -0.157494335273439 0.0909574617410281 -0.0346323556729889 0.109244222385628 -0.324733495962347 0.051982131762419 -0.108019497240524 0.0909574617410281 -0.400915212716854 -0.161199161264447 0.339822002725759 -0.248878139684044 -0.0325147918490074 0.04858612412846 0.0212201520115869 -0.323538796748592 -0.157494335273439 -0.0939425037875577 0.0199563226356097 0.232727767505582 -0.126464519968723 0.0283489072722121 -0.0721043556806229 -0.0855966638249765 0.0662502425357176 0.0361843280208294 0.0662502425357176 0.0866010870138403 0.00838108131377297 0.0500844432406837 0.355758770945101 -0.159353448551194 0.0602923765427784 0.00838108131377297 0.540405169713312 -0.115162311549981 -0.0632537229161898 -0.00336894681740535 -0.0789058792117286 0.00685616626591913 -0.0213526468796243 -0.0367117292943286 0.0992725091350728 -0.0367117292943286 0.00685616626591913 -0.0203468725403591 -0.00125945958974564 0.0224857747716444 -0.0034301877239036 -0.0423546172868177 -0.0160532236996566 -0.0349106474356003 0.0924245619663926 -0.088592729146834 -0.0034301877239036 0.279141449218218 -0.173648337398514 -0.0282919591390571 0.341771142582045 -0.030691399287612 -0.130567391415913 -0.176920027549975 -0.124738157677492 -0.128758486453871 -0.126761179537689 -0.0782714032059774 -0.215848535987224 -0.0154579404504817 0.421231938479241 -0.277593534389076 -0.0308969095115968 -0.323538796748592 -0.0213526468796243 -0.404327924000494 0.303985550991268 0.0753409134735117 0.340285239315298 -0.368652002904623 -0.124738157677492 -0.0034301877239036 0.105441433646124 0.0179413232273359 -0.323538796748592 -0.216165775157496 -0.387354586419201 -0.174108401808594 -0.0349106474356003 -0.0349106474356003 -0.130730513517039 -0.0034301877239036 -0.130730513517039 0.148208291397385 -0.0357656791536537 -0.132677700262608 -0.323538796748592 -0.276437441449101 -0.162917287412132 -0.321145773228969 0.286918554986744 -0.0967855756146586 0.416948192331466 -0.0379446215554195 -0.323538796748592 -0.0517883085149336 0.0212201520115869 -0.0372255145539002 -0.000826265305664493 -0.322721466261812 0.0224857747716444 -0.0222869643952459 -0.0607110374860397 -0.156559587391597 -0.157494335273438 -0.0870371425912342 0.00838108131377297 -0.0272253435689053 -0.104274937089514 -0.0641565927797508 -0.0720527207063458 -0.0174308031278161 -0.00539581989208515 -0.0870371425912342 0.00838108131377297 0.0361843280208294 -0.0721043556806229 -0.131927048530838 -0.161199161264447 -0.0263529773578165 -0.0855966638249765 -0.161199161264447 -0.108019497240524 0.0500844432406837 -0.0865156292378058 -0.104274937089514 -0.034561893428847 -0.0591222838544104 0.844706779129171 0.192535411342578 0.108019497240524 -0.161199161264447 -0.159353448551194 -0.127547890609969 0.401508984056675 -0.0870371425912342 0.0195670211009695 0.199028485226015 -0.108019497240524 -0.0386473843615965 0.0500844432406837 -0.152784341861137 -0.173648337398514 -0.0870371425912342 0.149782588418902 -0.161131307407364 -0.164241512144667 -0.368652002904623 -0.368652002904623 -0.368652002904623 0.108019497240524 0.199028485226015 -0.273911274871953 -0.0349106474356003 -0.388998413798263 -0.289965096078869 -0.128758486453871 -0.0586228642844638 0.081238258424025 -0.157494335273439 0.108019497240524 -0.323538796748592 -0.169408898393034 0.250856610706827 -0.0158764996004857 -0.0158764996004857 0.108019497240524 -0.364079175847031 0.108019497240524 -0.0522502612805277 0.24733054943219 -0.0386473843615965 -0.371055402335282 -0.130730513517039 -0.130730513517039 0.777002164591943 0.000212907924580195 -0.363949538426051 -0.161199161264447 -0.128562278988955 -0.128562278988955 -0.128562278988955 0.149782588418902 0.148208291397385 0.340285239315298 -0.00590180722910866 -0.0889189459037837 0.0500844432406837 0.0500844432406837 -0.00915512416106786 -0.0669294104702202 0.420261969602972 -0.130730513517039 -0.0034301877239036 0.055676644557111 -0.361663429065689 -0.0932245124988716 -0.363949538426051 0.0249240173076625 0.192535411342578 -0.0349106474356003 0.00838108131377297 -0.0325147918490074 0.00838108131377297 -0.0213526468796243 -0.161719658671538 -0.0221556844080419 -0.324733495962347 0.00838108131377297 0.347896958283974 -0.110457883255124 -0.27588137089993 0.340285239315298 -0.173648337398514 -0.0192073274253574 0.00685616626591913 0.19702038671692 -0.016521668363806 -0.00125945958974564 0.000630523319637055 -0.27588137089993 -0.0034301877239036 0.05457159801917 -0.324733495962347 -0.00125945958974564 0.00838108131377297 0.0294984909446763 -0.00600191134634835 -0.181617544612138 0.00685616626591913 -0.0556842004531972 -0.170254105491182 -0.143994118530816 -0.323203454633244 0.00685616626591913 -0.0349106474356003 -0.0034301877239036 -0.141000325632593 0.192535411342578 0.192535411342578 0.848143137517419 0.250856610706827 0.149782588418902 0.251083937157793 -0.322494476935119 -0.128758486453871 -0.0192073274253574 0.848143137517419 -0.170995540471372 -0.175503850779952 -0.164241512144667 0.108019497240524 -0.174108401808594 -0.36635609624264 -0.043103651814732 -0.00633770310433341 -0.0325147918490074 -0.000937723080827333 0.0461383585158855 -0.0950657843027632 0.109244222385628 -0.0367117292943286 -0.0714755706334231 -0.199650859666709 -0.128758486453871 0.603590690072184 0.253595014510983 0.253595014510983 -0.000937723080827333 0.000116453981696294 -0.0440506189384685 -0.153733738241783 -0.0904516744636422 0.0421476091711373 -0.160277947632935 -0.161199161264447 0.340285239315298 -0.138031898220511 0.777002164591943 0.0909574617410281 -0.0174308031278161 0.0387562753564261 -0.0652753497172764 0.0909574617410281 -0.0182053266524723 -0.0367117292943286 0.0199563226356097 0.0909574617410281 0.0231348886232473 0.315508230420797 0.249237704944784 0.776732085621589 0.784204922477841 0.848143137517419 -0.324733495962347 -0.323203454633244 0.0246908229280122 0.0878236317193803 0.120955976174344 0.0289688789311522 0.1831499481539 -0.066606502964951 0.755352743047744 -0.0349106474356003 -0.0334676010288499 -0.08997343435568 0.109244222385628 0.53713731607738 -0.400915212716854 0.0990403397823001 0.109244222385628 -0.0721043556806229 0.108065989201218 0.078187678599481 0.347896958283974 0.0968367601961955 0.0220068564241779 -0.356977828869441 0.751155817552645 0.197586243109098 -0.387354586419201 0.0392893712650164 -0.0652753497172764 0.105535277029272 -0.0349106474356003 -0.0277367497495262 0.338799390933936 0.777002164591943 0.149782588418902 0.087050216158912 0.0760284773069346 0.107705581755191 -0.330100851418111 0.142767137026307 -0.200283067875351 0.04529348662834 0.066177577718253 -0.029707030201917 0.0518979718791108 0.0231348886232473 -0.0808437709911883 -0.0544792840767499 0.242610156627785 0.350205461866404 -0.164679374978558 -0.181617544612138 0.777469550358821 0.367313303808497 0.769584092444433 -0.130567391415913 -0.128758486453871 -0.128758486453871 -0.128758486453871 -0.128758486453871 -0.12653132041525 -0.128758486453871 -0.323398890992998 0.066177577718253 -0.133910182585583 -0.151831094558142 -0.150873916496496 -0.151831094558142 -0.15467936131381 -0.199994053702454 -0.133910182585583 -0.0652753497172764 0.0356510698981977 -0.0939425037875577 -0.0509499528584603 -0.0034301877239036 -0.323538796748592 -0.273911274871953 -0.276442377822793 -0.0260805073488055 -0.159353448551194 -0.13181458221557 -0.108019497240524 -0.158425599752264 -0.0851290586373763 0.0541299058947607 -0.124738157677492 -0.0313549221384571 -0.323538796748592 -0.162117152078605 -0.0624003157743967 -0.323538796748592 -0.108019497240524 -0.133910182585583 0.0817430208163612 -0.0622213163475633 -0.132173221443936 0.0500844432406837 -0.0619903385666059 -0.0367117292943286 -0.0852990774312259 -0.00600191134634835 0.0500844432406837 -0.088592729146834 -0.0104777287233004 0.381813053725089 0.00957909550458977 -0.161199161264447 -0.115162311549981 -0.199065152719465 -0.161199161264447 -0.152784341861137 0.00151826858391548 0.0421476091711373 -0.112829250045805 0.0146280353203716 0.0421476091711373 0.00151826858391548 -0.161199161264447 -0.0313549221384571 0.109244222385628 0.25550273681405 -0.199657198959086 -0.368652002904623 -0.09143355286289 -0.162117152078605 -0.370974904277802 -0.361663429065689 -0.361663429065689 0.108019497240524 0.249870314613401 -0.363949538426051 -0.363949538426051 -0.262549368204342 -0.0847038254396335 0.109244222385628 0.339822002725759 0.339822002725759 -0.00600191134634835 -0.356977828869441 -0.0556842004531972 -0.0564954953722596 -0.321145773228969 0.546393804548232 0.546393804548232 -0.000826265305664493 0.252471504698293 0.31068324003001 -0.163031981133042 0.108019497240524 -0.128758486453871 -0.128758486453871 0.139809752129486 -0.0519709104253527 -0.0652753497172764 -0.0893395032545723 0.344253454398844 0.0960824259118502 0.44752403713198 0.00685616626591913 -0.371055402335282 -0.368652002904623 -0.023391649865834
-0.0110710508740814 0.0558702771067391 0.437362992342564 -0.574007489383311 -0.531784539192053 -0.226153605938281 -0.0184893119164225 0.934415623811071 0.332629063613171 -0.162318299816432 -0.105828886981929 -0.467033291030274 -0.0958624143516072 -0.226153605938281 0.942209776271867 -0.233898470167365 0.901877310538798 1 0.519159614570275 0.303985550991268 1 -0.361641682690848 0.0518332426354331 0.161515630675606 0.0427958227247692 0.0742908918494751 0.030493865426254 0.776392446090548 0.178316966476615 -0.127221578648562 0.516069715909946 0.292199063544285 0.646275048660307 -0.400837878593625 0.0502626020992726 -0.472966145767211 0.38442904948484 -0.173508241059712 0.22329475512726 0.128820699075363 -0.467033291030274 -0.210695567968223 -0.0732420331729042 0.065258787769361 -0.0195008611629542 -0.490305300929873 0.0914884636430098 -0.0143427599271349 -0.0525751475257937 0.105195570917603 0.0844487530267741 -0.461042814553773 -0.461042814553773 -0.00831785124955671 -0.448736822311488 -0.472966145767211 -0.138265769206202 0.298468626555894 -0.163055327851875 -0.574007489383311 0.0639156256447165 -0.130315737454302 -0.226153605938281 0.266023208399411 0.335328247735498 0.0368477360996763 -0.472966145767211 0.0394082841997432 0.22329475512726 0.167442670906654 -0.198421009839833 0.272180863269104 0.199483146361191 -0.0722363023643329 -0.472966145767211 -0.383314993840199 -0.472966145767211 0.346603309671792 0.0656243839179601 0.0977470913261162 0.312874999982887 0.0417600600768826 -0.219303889654226 0.212018050822083 0.336727676071261 -0.102533146149306 0.19938906094101 0.0417600600768826 0.512433494127 0.299927583194821 0.128820699075363 0.0857647311936002 -0.0800340620889949 0.05815730793015 0.0645383080452067 0.371289702703241 0.312874999982887 0.0799519091287428 0.0742908918494751 0.923222306679759 -0.248302698640924 0.0267404644729547 0.167442670906654 0.172436678780434 0.124080937207433 0.111175339135861 0.124080937207433 -0.169834676135548 -0.198421009839833 0.115476413584563 0.184775473853619 0.296082419182275 0.130059862650871 -0.198421009839833 0.272180863269104 -0.0669485501559397 -0.172601597587304 -0.00809361621807701 0.169952541165609 -0.195472086145318 -0.0183445489646574 -0.0550913519634963 0.0624265560779069 -0.0631690770275476 -0.195472086145318 -0.0630189397292293 0.0979400434358211 -0.230823085033944 -0.226153605938281 -0.0141002787912134 -0.0633155469205915 -0.0233114038897907 -0.0663451107904107 -0.157311082773469 -0.226153605938281 0.251610619273616 -0.459998637043095 -0.159961983677049 0.135858708304598 0.116412287737625 -0.417440075270937 -0.400736321551559 -0.423968652975848 -0.472966145767211 -0.425873360266949 -0.151312843727734 -0.12735848147243 -0.209003053049174 -0.0110710508740814 -0.756995116660192 -0.198872863440062 0.371289702703241 -0.0183445489646574 -0.327423272669515 1 -0.0635092315445025 0.136597735927666 -0.361641682690848 -0.423968652975848 -0.226153605938281 0.0631063097520605 0.360096329800585 0.371289702703241 0.460719787517525 0.528590794069592 -0.400736321551559 -0.0233114038897907 -0.0233114038897907 -0.467033291030274 -0.226153605938281 -0.467033291030274 0.644597682818624 -0.0192480944305461 -0.461195846285943 0.371289702703241 0.562379361144334 -0.322157084371308 -0.412327392870888 0.117392738993054 0.0805805564027597 -0.018392023152262 -0.00602713301675844 0.371289702703241 -0.0415703523595154 0.0645383080452067 -0.193022165948686 -0.223042160898818 0.363548782967256 -0.230823085033944 0.0206449877607053 -0.125500086514766 0.311018049109018 0.269912122919115 -0.162499414885508 -0.198421009839833 0.0170666646587276 0.179369122886776 -0.142454918340283 0.143138449713923 -0.133740067423311 -0.125789870826085 -0.162499414885508 -0.198421009839833 0.111175339135861 0.167442670906654 -0.11994234097555 0.299927583194821 -0.0911267217926088 0.172436678780434 0.299927583194821 0.19938906094101 0.115476413584563 -0.178842586189052 0.19129472250799 -0.129681378074449 0.161309550318895 0.435791924337877 0.545953752731778 0.22329475512726 0.300197342465048 0.296082419182275 -0.15346852965278 0.17165068885255 -0.155491371432456 0.0854769063123332 0.0789564840415263 0.19938906094101 -0.0174348045562016 0.115476413584563 0.281894202916385 -0.459998637043095 -0.162499414885508 0.646275048660307 -0.538145711326625 -0.534000408159596 -0.361641682690848 -0.361641682690848 -0.361641682690848 0.22329475512726 0.0789564840415263 0.5682344364987 -0.0233114038897907 0.526809851767368 -0.0325190293218846 -0.465372995523966 -0.121183475758179 0.660257283550476 0.312874999982887 0.22329475512726 0.371289702703241 -0.450195449790584 0.960152116348483 -0.163503339971826 -0.163503339971826 0.209576455880549 -0.354835900775811 0.22329475512726 -0.0768122387027752 0.934415623811071 -0.0271945652982195 -0.360157534954412 -0.467033291030274 -0.467033291030274 0.38442904948484 -0.00612022616396381 -0.359269451704582 0.300197342465048 -0.461042814553773 -0.461042814553773 -0.461042814553773 0.646275048660307 0.644597682818624 0.136597735927666 0.0399186348561136 -0.000430112644560932 0.115476413584563 0.115476413584563 0.0158357830136565 -0.129546412481423 -0.00746394791390928 -0.45183928084796 -0.226153605938281 0.0640188767702085 -0.35630873221434 -0.574007489383311 -0.352853496637859 0.0488949161123704 0.545953752731778 -0.0233114038897907 -0.198421009839833 -0.0800340620889949 -0.198421009839833 -0.0183445489646574 -0.366732620738444 -0.199442166404993 0.336727676071261 -0.198421009839833 0.776392446090548 -0.212235539384178 0.560868007140748 0.136597735927666 -0.459998637043095 -0.0143427599271349 -0.195472086145318 0.444005113446411 -0.216843787552578 0.0979400434358211 -0.217593274438057 0.560868007140748 -0.226153605938281 0.0609441073379633 0.336727676071261 0.0979400434358211 -0.198421009839833 0.0687556943570879 -0.229222319496236 -0.460293791993875 -0.195472086145318 -0.0191877138022747 -0.409338063635633 -0.459414255147004 0.332836902183176 -0.195472086145318 -0.0233114038897907 -0.226153605938281 -0.616279354470983 0.545953752731778 0.545953752731778 0.437362992342564 0.960152116348483 0.646275048660307 0.958071288900116 -0.418971452938924 -0.472966145767211 -0.0143427599271349 0.437362992342564 -0.488579106532243 -0.490305300929873 -0.534000408159596 0.22329475512726 -0.400736321551559 -0.357786583471293 -0.121183475758179 -0.0168522359644563 -0.0800340620889949 -0.0023952261812415 -0.109890433380264 0.0806530987023441 0.212018050822083 -0.0585709821667626 0.0504139083891171 -0.345290461901088 -0.472966145767211 -0.0651936116422517 0.522095933290712 0.522095933290712 -0.0168522359644563 0.0222420056846934 0.128526029707004 0.294448623256782 0.122320179018026 0.108072489918337 0.288702721416764 0.29045268212479 0.136597735927666 0.274211323717773 0.38442904948484 0.0417600600768826 0.128526029707004 0.065258787769361 -0.173508241059712 0.0417600600768826 -0.0591501884788987 -0.0585709821667626 0.0742908918494751 0.0417600600768826 0.0399586928755773 0.715021268149792 0.954010956871336 0.374439009242711 0.387876010464992 0.437362992342564 0.336727676071261 0.332836902183176 0.0683747760518317 0.12505306866649 0.0549574278216612 0.247927023733117 0.17766319658321 -0.137687020856287 0.38748036051127 -0.0233114038897907 -0.0722363023643329 -0.0566418484800446 0.212018050822083 0.526889082799669 0.512433494127 -0.084634583144772 0.212018050822083 0.167442670906654 0.0883126064004486 0.0627969496958736 0.776392446090548 0.0687941311671242 -0.0969519416178542 -0.354835900775811 0.396553172794532 -0.109677964218388 0.528590794069592 -0.146844599989425 -0.173508241059712 0.218159447539978 -0.0233114038897907 -0.13282561571755 0.135519659911231 0.38442904948484 0.646275048660307 0.146632743006106 0.289346967846146 0.0813685693064011 0.346603309671792 0.641350293320043 -0.471749529554716 0.0518332426354331 0.044856745047384 -0.130631362914426 0.0578350109065204 0.0399586928755773 0.0424262470604464 -0.0760600583384434 0.115442280592083 0.152255728818616 -0.316602082817128 -0.295927072957909 0.403294365644142 0.177688895489449 0.38442904948484 -0.417440075270937 -0.472966145767211 -0.472966145767211 -0.472966145767211 -0.472966145767211 -0.474579510039636 -0.472966145767211 0.371289702703241 0.044856745047384 0.266023208399411 0.291211764052 0.299723012509011 0.291211764052 0.307282830740471 -0.452181223455056 0.266023208399411 -0.173508241059712 0.0592560891699095 0.0654049200670018 -0.111923874602006 -0.226153605938281 0.371289702703241 0.5682344364987 0.5550266706164 -0.137629019866316 0.296082419182275 -0.156936346014328 0.19938906094101 0.284370862470186 -0.134989227730796 0.110630215585758 -0.423968652975848 -0.137272727605067 0.371289702703241 0.30223474610761 0.041034332012 0.371289702703241 0.19938906094101 0.266023208399411 0.0470544985980161 0.16177941716152 0.296069865125641 0.115476413584563 -0.130592342388243 -0.0585709821667626 0.204908041660061 -0.227706357699545 0.115476413584563 -0.157311082773469 -0.233284551956243 0.184102658936336 -0.192067519517753 0.300197342465048 -0.0669485501559397 -0.470070968920989 0.300197342465048 0.281894202916385 -0.18792951539939 0.108072489918337 -0.0267624780382774 -0.239300028420724 0.108072489918337 -0.18792951539939 0.300197342465048 -0.137272727605067 0.212018050822083 0.940082025737173 -0.421527090034403 -0.361641682690848 -0.572375290184086 0.292199063544285 -0.403117552841713 -0.35630873221434 -0.35630873221434 0.22329475512726 0.942209776271867 -0.359269451704582 -0.359269451704582 -0.0803602843991572 -0.154409240843146 0.212018050822083 0.128820699075363 0.128820699075363 -0.227706357699545 -0.354835900775811 -0.0191877138022747 -0.0448776337770769 -0.412327392870888 0.520785490280719 0.520785490280719 -0.223042160898818 0.962237934533275 0.180984272018178 0.304005233158456 0.22329475512726 -0.472966145767211 -0.472966145767211 0.63632656020096 -0.17722027807667 -0.173508241059712 -0.166282265875356 0.139378054584426 -0.0663451107904107 0.0196449990428545 -0.195472086145318 -0.360157534954412 -0.361641682690848 -0.0131686746961653
-0.256730711792642 0.117679968458519 -0.447900024865378 0.256628627387661 0.678137237709834 0.132243315526083 -0.248427693823009 -0.301178735821868 -0.397392879925214 0.0768831187535034 0.353653315144318 0.0974471195393859 0.349389363412822 0.132243315526083 -0.300767366626103 0.134084590387968 -0.271133251039846 -0.361641682690848 -0.602237162161733 -0.368652002904623 -0.361641682690848 1 -0.211996732681623 -0.0016405488224198 0.14247122705578 -0.190675923700076 0.019979453011484 -0.100855050915597 -0.0121775005912811 0.101084851871117 0.00769617827932215 -0.543642613931282 -0.252929801014561 0.863498010718098 -0.0288293465351749 0.0947922555047719 -0.376641186195227 0.0854061156296431 -0.0390424713131776 -0.428151304804128 0.0974471195393859 0.130490302482113 -0.12291197274509 -0.202186948013685 -0.0990395856669489 0.710881331645521 -0.151225744856901 -0.0986973749828416 -0.0684851524545355 0.0926047779081826 0.0323297860844644 0.10007152635531 0.10007152635531 -0.0825114485587792 0.274705099023933 0.0947922555047719 0.0344960717517988 -0.478417688317148 0.0778492342268336 0.256628627387661 -0.242889590148284 0.0459948681869066 0.132243315526082 -0.385852233815891 0.303157999273191 -0.251528432413774 0.0947922555047719 0.0144652017308205 -0.0390424713131776 0.105689605229746 0.122419311114644 -0.476820026403283 0.0949577407535403 -0.0187334444638061 0.0947922555047719 0.205177250680363 0.0947922555047719 0.28376706603328 -0.206517423081244 -0.207756142740168 -0.476421285948747 -0.255850184352922 0.0724664107829346 -0.0356350174848365 0.304319388343556 -0.103851156363285 -0.323120189334257 -0.255850184352922 0.0097220047739199 -0.473098578471453 -0.428151304804128 0.280760345439081 -0.0952353062899769 -0.215795882460981 -0.198923142918391 0.284701071921401 -0.476421285948747 -0.0940425398975797 -0.190675923700076 -0.293656363230284 0.123212517813522 0.0530139026112681 0.105689605229746 0.108779445835402 -0.0742179657902255 -0.0252312112145865 -0.0742179657902255 0.092348363778725 0.122419311114644 -0.0296694606411636 -0.379588647826406 -0.523320388696684 -0.0568028514111095 0.122419311114644 -0.476820026403283 -0.0343108309861091 0.0941927457236842 -0.0589592874045578 0.101158921714277 0.124238211920473 -0.0960890341264076 0.0425939049711505 -0.241379342965558 0.0425939049711505 0.124238211920473 0.0435742282163312 -0.153929216312781 0.132300555602861 0.132243315526082 -0.0966500064484799 0.0435674969811548 -0.0954452872262268 -0.131702117813519 0.0660540715638841 0.132243315526082 0.171599202684556 0.078070715864186 0.0918238446485578 -0.431411518591083 0.130340509766084 0.0758766770292013 0.0629453570383332 0.0681626922549033 0.0947922555047719 0.0707032682907376 0.102519957699068 -0.218659238634178 -0.0897568835131141 -0.256730711792642 0.298283744571337 -0.0855185841155171 0.284701071921401 -0.0960890341264076 0.955895874737811 -0.361641682690848 -0.130361619936117 -0.429781248001123 1 0.0681626922549033 0.132243315526082 -0.239992727366697 -0.18462099042423 0.284701071921401 0.216292091159506 0.0207253733153058 0.0577544856139086 -0.0954452872262268 -0.0954452872262268 0.0974471195393859 0.132243315526082 0.0974471195393859 -0.251533151727626 -0.0945006040216873 0.0905386559903248 0.284701071921401 0.235215194579433 -0.0292970151580803 0.891688421998448 -0.447157675732806 -0.089525193995023 -0.252246361597439 -0.101936252435896 0.284701071921401 -0.0759585597853877 -0.198923142918391 -0.105274089535238 0.130498066613414 0.291862711839062 0.132300555602861 -0.0862371749736635 0.0684883448509583 -0.482323715264524 -0.456784800741694 0.0822693552597006 0.122419311114644 -0.0862371749736635 -0.379588647826406 0.0992627739416841 -0.199236583479012 -0.0527729802066727 0.0812829394378339 0.0822693552597006 0.122419311114644 -0.0252312112145865 0.105689605229746 0.0288200797985565 -0.5306409981834 0.079283791157017 0.108779445835402 -0.5306409981834 -0.323120189334257 -0.0296694606411636 0.0975985997867177 -0.350656279287558 -0.0397294578117047 0.057186836013795 -0.443933156473899 -0.0976910122303274 -0.0390424713131776 -0.540053947225934 -0.523320388696684 0.143887244870695 -0.35591496677417 0.0822693552597006 -0.081707222692556 0.0384231687863196 -0.323120189334257 0.0144652017308205 -0.0296694606411636 -0.49682056453947 0.078070715864186 0.0822693552597006 -0.252929801014561 0.669800458417058 0.676737865004637 1 1 1 -0.0390424713131776 0.0384231687863196 0.221202139618652 -0.0954452872262268 0.0206604892988426 0.405500656035019 0.0997408327458105 0.0661326689761874 -0.400111658390003 -0.476421285948747 -0.0390424713131776 0.284701071921401 0.0721617881959562 -0.318913931048025 0.0988144271312983 0.0988144271312983 -0.024625908094227 0.972261291274593 -0.0390424713131776 -0.0983061856142392 -0.301178735821868 0.0144652017308205 0.997247909516344 0.0974471195393859 0.0974471195393859 -0.376641186195227 -0.102256614942892 0.997247909516344 -0.540053947225934 0.10007152635531 0.10007152635531 0.10007152635531 -0.252929801014561 -0.251533151727626 -0.429781248001123 -0.103282810032469 -0.0126511083127557 -0.0296694606411636 -0.0296694606411636 -0.0419095777659073 0.0435648803744236 -0.254634772778314 0.0928240165269171 0.132243315526082 -0.212677162205955 0.975056544581714 0.256628627387661 0.991724893823687 -0.0922764879711727 -0.0976910122303274 -0.0954452872262268 0.122419311114644 -0.0952353062899769 0.122419311114644 -0.0960890341264076 0.0300447042235312 -0.114384456680246 0.304319388343556 0.122419311114644 -0.100855050915597 0.124607944669427 0.233709028195345 -0.429781248001123 0.078070715864186 -0.0986973749828416 0.124238211920473 -0.154371349586933 -0.0855956812637416 -0.153929216312781 0.131405902129325 0.233709028195345 0.132243315526082 -0.220535526481679 0.304319388343556 -0.153929216312781 0.122419311114644 -0.191398133813788 0.131405902129325 0.0913560728455438 0.124238211920473 -0.0958766227066651 0.0524186120823698 0.102311878121031 0.31047188206238 0.124238211920473 -0.0954452872262268 0.132243315526082 0.307544553613453 -0.0976910122303274 -0.0976910122303274 -0.447900024865378 -0.318913931048025 -0.252929801014561 -0.317301173357824 0.891694679976572 0.0947922555047719 -0.0986973749828416 -0.447900024865378 0.706796573738123 0.710881331645521 0.676737865004637 -0.0390424713131776 0.0577544856139086 0.994495381070542 0.0186040706250977 -0.0976672476458054 -0.0952353062899769 -0.10116782956907 -0.0980010113619566 0.000332094821540591 -0.0422353852964469 0.0425939049711505 -0.0471123509864681 0.00566983789346334 0.0947922555047719 -0.219385772943633 -0.249308149852607 -0.249308149852607 -0.106795665461862 -0.113528830022629 -0.163003723128341 -0.480529983517941 0.0968685663697803 -0.0208589986363076 -0.536450569777357 -0.540053947225934 -0.429781248001123 -0.381391419853709 -0.376641186195227 -0.255850184352922 -0.139247205221964 -0.202186948013685 0.0854061156296431 -0.255850184352922 0.0413225026347608 0.0425939049711505 -0.190675923700076 -0.255850184352922 -0.0931130830780392 -0.0542490015250873 -0.3160795549367 -0.369801371103175 -0.377054253316684 -0.447900024865378 0.304319388343556 0.31047188206238 -0.187107169455069 -0.207166121039119 -0.230172078223014 0.140867304462314 0.146846387866535 0.0751390411575291 -0.362145263248966 -0.0954452872262268 -0.0187334444638061 0.261084213408603 -0.0356350174848365 -0.60180030331529 0.0097220047739199 -0.138054215839657 -0.0283650466037856 0.105689605229746 0.033320049540584 -0.206059208851257 -0.100855050915597 -0.257857612304241 0.0861032742986646 0.972261291274593 -0.367770621837259 0.349577495567168 0.0207253733153058 0.0542206785427469 0.0854061156296431 -0.0390650669826916 -0.0954452872262268 0.0396909535073376 -0.428151304804128 -0.376641186195227 -0.252929801014561 -0.0139969588474522 0.100193478879195 -0.262392024127866 0.28376706603328 -0.252929801014561 0.250475612367345 -0.211996732681623 -0.207679729677488 0.050393907410602 -0.219613892064085 -0.0931130830780392 -0.0321810769969831 -0.0956943498278667 0.040103320251416 -0.291560734369996 -0.0328201643513587 -0.0344844004288932 -0.390572697146603 -0.325602433598992 -0.376641186195227 0.0758766770292013 0.0947922555047719 0.0947922555047719 0.0947922555047719 0.0947922555047719 0.0974471195393859 0.0947922555047719 0.293151255638124 -0.207679729677488 -0.385852233815891 -0.462597233331356 -0.458591093508003 -0.462597233331356 -0.464545354799238 0.251057460518486 -0.385852233815891 0.0854061156296431 -0.198572816521102 -0.103647999208837 0.0189850496160967 0.132243315526082 0.284701071921401 0.221202139618652 0.224025050014684 0.054101242987087 -0.523320388696684 0.123966845092088 -0.323120189334257 -0.567227670158584 0.104115213629856 -0.0341744238020859 0.0681626922549033 0.0431411237981412 0.284701071921401 -0.543642613931282 -0.0449302172739891 0.284701071921401 -0.323120189334257 -0.385852233815891 -0.23706966853423 0.141434995756677 -0.532219154215773 -0.0296694606411636 0.0832380044174762 0.0425939049711505 0.0830764405022356 0.133964578585859 -0.0296694606411636 0.0660540715638841 0.132243315526082 0.0949577407535403 0.11676017148522 -0.540053947225934 -0.0343108309861091 0.249423381163501 -0.540053947225934 -0.49682056453947 0.119470570092589 -0.0208589986363076 0.140478451918292 0.141194237815598 -0.0208589986363076 0.119470570092589 -0.540053947225934 0.0431411237981412 -0.0283650466037856 -0.29912551795799 0.0874660484411362 1 0.255302449627113 -0.543642613931282 0.861284142212072 0.975056544581714 0.975056544581714 -0.0390424713131776 -0.300767366626103 0.997247909516344 0.997247909516344 0.365538869146972 0.0794281312247961 -0.0356350174848365 -0.428151304804128 -0.428151304804128 0.133964578585859 0.972261291274593 -0.0958766227066651 -0.0759585597853877 0.891688421998448 -0.605921354257114 -0.605921354257114 0.130498066613414 -0.314221058964756 0.0479560271499064 -0.547216845528056 -0.0390424713131776 0.0947922555047719 0.0947922555047719 -0.252929801014561 0.0826895006035495 0.0854061156296431 0.0850714841099235 -0.433042163257316 -0.128622493043404 -0.283351339288531 0.124238211920473 0.997247909516344 1 -0.102116160144023
-0.0188771061463679 -0.127902369721509 0.0908837629905669 0.0292338564686736 -0.108973666511755 -0.0864775901090956 -0.0219671295962724 0.0560679715577553 0.0528722105202714 -0.0834234181076473 -0.15999513147467 -0.0731695081086828 -0.140202687621616 -0.0864775901090956 0.0492691106898858 -0.0802126190159422 0.0733446723624049 0.0518332426354331 0.227560256541124 0.04529348662834 0.0518332426354331 -0.211996732681623 1 0.0775440539339158 -0.0812520434736328 0.941503903421564 -0.104076754192118 -0.0850468021854656 0.076868170335925 -0.151267201942907 -0.0343093890950845 0.187841354191889 -0.0148188303684796 -0.205343698517127 -0.0993072896314397 -0.0776133709503085 0.0956161324855239 -0.102829038505453 0.0460089336970116 0.116521038639302 -0.0731695081086828 -0.0910800403834295 0.547718906578008 0.953108234614148 0.602178789693411 -0.112797207276189 0.846007498275194 0.639582993708783 0.586407088346954 -0.43823366429995 0.112267941691027 -0.0752706012990335 -0.0752706012990335 -0.0567426904878038 0.0523721282861249 -0.0776133709503085 -0.00251508393542506 0.209276640999356 -0.0829288450063281 0.0292338564686736 0.912076597161515 -0.0890360071677419 -0.0864775901090956 0.312496052695825 -0.12312903368821 0.878710980883972 -0.0776133709503085 -0.063780788259663 0.0460089336970116 0.0258903026613557 -0.101278576210592 0.21615749780494 -0.0360019185614115 -0.0547039734726174 -0.0776133709503085 0.0495855068340139 -0.0776133709503085 -0.122396285637905 0.949382316983186 0.623325553040088 0.238539891745726 0.87518163223304 -0.0289590423384636 0.0508032784865982 -0.124398737674896 0.55250291766471 0.357433800076674 0.87518163223304 -0.0247569166308725 0.151110807361149 0.116521038639302 -0.107177680731946 0.621383494007553 0.996057684872718 0.944805057278677 -0.120002510130745 0.238539891745726 0.66656214648044 0.941503903421564 0.0498697664113118 -0.0130951562806977 -0.0651857400193912 0.0258903026613557 0.0321412970114884 -0.0743500495538063 -0.128293482420837 -0.0743500495538063 -0.0508032784866085 -0.101278576210592 -0.127484690867416 -0.0312052253174359 0.184832986962731 -0.119197746556536 -0.101278576210592 0.21615749780494 -0.119197746556536 0.0860649391677906 -0.0667183737665707 0.0467656697884255 -0.107579032670361 0.637935658355037 -0.205077185960685 0.908597448180841 -0.205077185960685 -0.107579032670361 -0.207341792143719 0.858617399212099 -0.0776139485968415 -0.0864775901090956 0.644484463350279 -0.205417272776662 0.603673559222166 0.540468666363657 -0.0852218625809582 -0.0864775901090956 -0.0478064622661042 -0.0807662707775874 -0.145992769841203 0.116180405003387 -0.476985867601862 -0.0883999025636501 -0.0897628134510234 -0.0797101870130203 -0.0776133709503085 -0.0759451906500395 0.0541019303141219 0.0704452400337149 -0.166314722038367 -0.0188771061463679 -0.00347170736878489 -0.165305488461508 -0.120002510130745 0.637935658355037 -0.218650023078675 0.0518332426354331 0.547801798960428 0.114681535003494 -0.211996732681623 -0.0797101870130203 -0.0864775901090956 0.940537973135218 0.35063355752161 -0.120002510130745 -0.136075983299742 -0.0369539567460589 -0.0897628134510234 0.603673559222166 0.603673559222166 -0.0731695081086828 -0.0864775901090956 -0.0731695081086828 -0.0107611726868034 0.60668089244954 -0.0752706012990335 -0.120002510130745 -0.16120505180516 -0.122780373442024 -0.206681469312906 0.13404577197373 0.671579038086599 -0.0179039776798547 0.647847365189883 -0.120002510130745 0.592076277893592 0.944805057278677 -0.168512951853917 -0.0840993383213507 -0.126145981063285 -0.0776139485968415 0.49398938005917 -0.0512993102179312 0.231051475801207 0.224581338334706 -0.106146831580994 -0.101278576210592 0.49398938005917 0.300469503868847 0.0662068747418139 0.0136610419254277 -0.0546674779105295 0.0979508903504532 -0.106146831580994 -0.101278576210592 -0.128293482420837 0.0258903026613557 -0.127484690867416 0.191538828411645 -0.0593853422311269 0.0321412970114884 0.191538828411645 0.357433800076674 -0.127484690867416 -0.0731035456936505 0.332541273535335 -0.0483913409840386 -0.12338840955332 0.0934228888857093 0.103608114819164 0.0460089336970116 0.191538828411645 0.184832986962731 0.00445042590530849 -0.0426970479943357 -0.106146831580994 -0.0779846359848108 -0.105010513030044 0.357433800076674 -0.063780788259663 -0.127484690867416 0.197872709084137 -0.0807662707775874 -0.106146831580994 -0.0148188303684796 -0.1171319203452 -0.107217104017119 -0.211996732681623 -0.211996732681623 -0.211996732681623 0.0460089336970116 -0.105010513030044 -0.143420855961356 0.603673559222166 -0.0296378061570994 -0.106077995699573 -0.0710484855711189 0.0251209440247989 0.0508548547196422 0.238539891745726 0.0460089336970116 -0.120002510130745 -0.0879294742959279 0.0472975547563105 -0.149184062156046 -0.149184062156046 0.0284161119892294 -0.209937770078935 0.0460089336970116 0.62905216951244 0.0560679715577553 -0.0426794617511264 -0.203362632206869 -0.0731695081086828 -0.0731695081086828 0.0956161324855239 0.511322956705488 -0.205936952673016 0.191538828411645 -0.0752706012990335 -0.0752706012990335 -0.0752706012990335 -0.0148188303684796 -0.0164886250843422 0.114681535003494 0.500396705998504 0.301903956715799 -0.127484690867416 -0.127484690867416 -0.0731035456936505 -0.112799279257641 -0.020423755700568 -0.0796453457198442 -0.0864775901090956 0.732513118317417 -0.218493081251279 0.0292338564686736 -0.203362632206869 -0.120486333064474 0.103608114819164 0.603673559222166 -0.101278576210592 0.621383494007553 -0.101278576210592 0.637935658355037 -0.11285505292649 -0.204008503300658 -0.124398737674896 -0.101278576210592 -0.0850468021854656 -0.00303413828102658 -0.16003991206158 0.114681535003494 -0.0807662707775874 0.639582993708783 -0.107579032670361 0.26367455633202 -0.173687602690006 0.858617399212099 -0.0809651628298739 -0.16003991206158 -0.0864775901090956 0.980209128940003 -0.124398737674896 0.858617399212099 -0.101278576210592 0.942036283486539 -0.0888044023545202 -0.0777919825114225 -0.107579032670361 0.609609187341576 -0.082376182303604 -0.0731695081086828 -0.121853993388244 -0.107579032670361 0.603673559222166 -0.0864775901090956 0.0202495262090349 0.103608114819164 0.103608114819164 0.0908837629905669 0.0472975547563105 -0.0148188303684796 0.0455637479646393 -0.196248559656577 -0.0776133709503085 0.639582993708783 0.0908837629905669 -0.11472610840312 -0.112797207276189 -0.107217104017119 0.0460089336970116 -0.0897628134510234 -0.197264174008513 0.227979305536738 0.513522711465707 0.621383494007553 0.513573895663724 0.55250291766471 -0.0803282131553037 0.0508032784865982 -0.205077185960685 -0.12503768342909 -0.113908898941754 -0.0776133709503085 -0.00888374446393777 -0.029613961003291 -0.029613961003291 0.513522711465707 0.597542991568271 0.03935383609113 0.205641315107472 -0.191346814109929 -0.129098952581381 0.16973458605518 0.180428671282122 0.114681535003494 0.291969418672831 0.0956161324855239 0.87518163223304 -0.000964088124574648 0.953108234614148 -0.102829038505453 0.87518163223304 -0.206384603525591 -0.205077185960685 0.941503903421564 0.87518163223304 -0.11796968947962 -0.109949516681332 0.0455637479646393 0.102645520555856 0.090781038592749 0.0908837629905669 -0.124398737674896 -0.121853993388244 0.94569513612705 0.739689977080049 0.926932553337375 -0.201883010621999 -0.158868855196433 -0.00871571578908107 0.120326208013111 0.603673559222166 -0.0547039734726174 -0.546042636215456 0.0508032784865982 0.217569833522757 -0.0247569166308725 0.521366889920991 0.0333321156474762 0.0258903026613557 0.11576986672935 0.918266051439888 -0.0850468021854656 0.692057578577471 -0.162506553136126 -0.201638822946788 0.0789249793923444 -0.166649163486272 -0.0369539567460589 -0.155281306441525 -0.102829038505453 0.036214380350228 0.603673559222166 -0.0967543745931984 0.113182186448788 0.0956161324855239 -0.0148188303684796 0.0648222666401503 0.23802995145332 0.542179868529324 -0.122396285637905 -0.0148188303684796 0.0716155601387654 1 0.984535824269985 -0.102747814539562 0.99210893791845 -0.11796968947962 -0.0943506278230518 0.627518887990157 -0.0870339815126175 0.0105334792951332 -0.124257876361133 -0.113309699893355 0.101185224429847 -0.00971204065613006 0.0956161324855239 -0.0883999025636501 -0.0776133709503085 -0.0776133709503085 -0.0776133709503085 -0.0776133709503085 -0.0796453457198442 -0.0776133709503085 -0.138027848696735 0.984535824269985 0.312496052695825 0.242255066450017 0.246450247042959 0.242255066450017 0.250900872030028 0.0773642410353082 0.312496052695825 -0.102829038505453 0.957250842802109 0.70011753546729 -0.270516790665814 -0.0864775901090956 -0.120002510130745 -0.143420855961356 -0.147122073787898 -0.0987765077194752 0.184832986962731 -0.0433991816541379 0.357433800076674 0.16920312341751 0.0660349753857614 -0.126672508506055 -0.0797101870130203 -0.100723499512172 -0.120002510130745 0.173579829619324 -0.126672508506055 -0.120002510130745 0.357433800076674 0.312496052695825 0.896380263292945 -0.105937991913553 0.151421213320447 -0.127484690867416 -0.0123789181033891 -0.205077185960685 -0.137757951797657 -0.0809651628298739 -0.127484690867416 -0.0852218625809582 -0.0784235644180054 -0.0360019185614115 -0.103591844034083 0.191538828411645 -0.119197746556536 0.0688446674597397 0.191538828411645 0.197872709084137 -0.087119952155579 -0.129098952581381 -0.135430862281109 -0.0721782668361963 -0.129098952581381 -0.087119952155579 0.191538828411645 -0.100723499512172 0.0333321156474762 0.0475652940006563 -0.0645662146677726 -0.211996732681623 0.0310496056932692 0.187841354191889 -0.211266511273305 -0.218493081251279 -0.218493081251279 0.0460089336970116 0.0492691106898858 -0.205936952673016 -0.205936952673016 -0.188577567632595 -0.103703965953307 0.0508032784865982 0.116521038639302 0.116521038639302 -0.0809651628298739 -0.201638822946788 0.609609187341576 0.592076277893592 -0.206681469312906 0.225553500563021 0.225553500563021 -0.0840993383213507 0.0490296063023465 -0.0988109013277872 0.184178217425493 0.0460089336970116 -0.0776133709503085 -0.0776133709503085 -0.0148188303684796 -0.105385567670732 -0.102829038505453 -0.108544090742895 0.120951066703729 0.554963008442207 -0.0129423288918824 -0.107579032670361 -0.203362632206869 -0.211996732681623 0.519059772110282
0.0914425679456295 0.0535251071046935 0.0590403364096454 0.100640330428999 -0.0434155741207416 0.0776557733453696 0.0927051299365344 0.16831683408256 0.0742253891884911 0.0875535363910976 0.404210886869126 0.0529915269698374 0.406298144725612 0.0776557733453696 0.170464961120471 0.0792837911570195 0.159186848257798 0.161515630675606 0.0811895501115039 0.0808437709911901 0.161515630675606 -0.0016405488224198 0.0775440539339158 1 0.0450276064269222 0.0857097669356511 0.056479791842542 0.140998208764179 0.888838341308709 0.0820888405355951 0.0998870181099255 0.066584437670953 0.221048447220695 -0.0255003716890777 0.00600374320989868 0.0520187478348619 0.0566682680907412 0.0939786679157169 0.72094932133862 0.108138212831932 0.0529915269698374 0.0784721913510639 0.120857138136241 0.0840738188637544 0.0899013164103955 -0.0324214714430793 0.0482126257325671 0.0832472404697595 0.102794587003878 0.222748961587855 0.765132309621909 0.0539558476906022 0.0539558476906022 0.0163328790521631 0.111660848425885 0.0520187478348619 -0.0869545374191524 0.0549265223576582 0.0928591056432315 0.100640330428999 0.0782303697100858 0.0851004985514743 0.0776557733453696 0.0573277418808997 0.0707350872757146 0.0716594673601797 0.0520187478348619 0.0346122020466677 0.72094932133862 0.0429602181819101 0.0747577160969514 0.000287305000742689 0.0460451088085317 0.0247613031587368 0.0520187478348619 0.0906024460008203 0.0520187478348619 0.0687318468568384 0.0857097669356511 0.119857951124841 0.0582912691107156 0.0732997666670957 -0.0305557592075437 0.779336311722607 0.0715052988518172 0.100254259319987 0.0365258669896155 0.0732997666670957 0.100617131910294 0.0649381632350205 0.108138212831932 0.0315766321189905 0.0990458603442204 0.0759143187599276 0.0808064505246265 0.101458570208668 0.0582912691107156 0.0660565290212669 0.0857097669356511 0.178618051125085 -0.0157287779664776 0.0353746334229543 0.0429602181819101 0.0442161621915159 0.0403478697512997 0.0696215907013019 0.0403478697512997 0.0500935368973556 0.0747577160969514 0.0691826802170554 0.0301477405076036 0.0616276615303494 0.064685567549367 0.0747577160969514 0.000287305000742689 -0.737523638111928 0.0382870283094159 -0.00529791118441548 0.0435920661949171 0.0739172832785494 0.0839881635410341 0.122842685721018 0.0798776680030044 0.122842685721018 0.0739172832785494 0.124577998657242 0.0758603217597392 0.0788785827049203 0.0776557733453696 0.0809980203195322 0.12388410374711 0.0945550118508906 0.120857138136241 0.0932329172340406 0.0776557733453696 0.219675362431573 0.0534798819837898 0.0889869868536013 0.106839113786648 0.262956618224745 0.0324714359482964 0.0329433315121382 0.0285667777020602 0.0520187478348619 0.0293574161231955 0.0416718346253385 0.0690336810015398 0.10284867654969 0.0914425679456295 0.142431546068598 0.101278347973718 0.101458570208668 0.0839881635410341 0.0125689417169986 0.161515630675606 0.117011463496987 0.107489377741307 -0.0016405488224198 0.0285667777020602 0.0776557733453696 0.0831788620038001 0.141220369078807 0.101458570208668 0.106344285888079 0.137216809820515 0.0329433315121382 0.0945550118508906 0.0945550118508906 0.0529915269698374 0.0776557733453696 0.0529915269698374 0.221832905284146 0.0931270925641074 0.0539558476906022 0.101458570208668 0.132546335078285 0.048974473833997 -0.0182108205024501 0.105586400276661 0.066509176613192 0.0933336203105771 0.0794761224564503 0.101458570208668 0.103457302546874 0.0808064505246265 0.103979033770234 0.0772457021464571 0.100785178340773 0.0788785827049203 0.145887997006026 -0.143882185685279 0.0566125996569617 0.0582912691107156 0.0921095566663401 0.0747577160969514 0.148007641458426 0.00478226999392438 0.0403478697512997 0.0330395104147221 -0.0516433238095831 0.0330395104147221 0.0921095566663401 0.0747577160969514 0.0696215907013019 0.0429602181819101 -0.636675099158087 0.0649381632350205 -0.0374602346028605 0.0442161621915159 0.0649381632350205 0.0365258669896155 0.0691826802170554 -0.0704567374277195 0.00478226999392438 -0.0569895628002457 0.0669597331454973 0.0582017872557769 0.291008490034083 0.72094932133862 0.0649381632350205 0.0616276615303494 -0.0618220796780474 0.0448328338103834 0.0921095566663401 0.0423202668216187 0.0569865188749758 0.0365258669896155 0.0346122020466677 0.0691826802170554 0.0498204772378069 0.0534798819837898 0.0921095566663401 0.221048447220695 -0.0471489437555916 -0.0440396830531273 -0.0016405488224198 -0.0016405488224198 -0.0016405488224198 0.72094932133862 0.0569865188749758 0.131161037584414 0.0945550118508906 0.138540846022162 0.183116600140437 0.0520187478348619 0.0153632284013583 0.0985773535558535 0.0582912691107156 0.72094932133862 0.101458570208668 0.056499787671487 0.170022664192462 0.0994997721001635 0.0994997721001635 0.76613515016748 0.00183072015675192 0.72094932133862 0.0958774613052515 0.16831683408256 0.0346122020466677 -0.000777634597878793 0.0529915269698374 0.0529915269698374 0.0566682680907412 0.141514522337665 -0.000777634597878793 0.0649381632350205 0.0539558476906022 0.0539558476906022 0.0539558476906022 0.221048447220695 0.221832905284146 0.107489377741307 0.138449949347805 -0.143242293241307 0.0691826802170554 0.0691826802170554 -0.00229658260142705 0.0659685570287532 0.0920747855144826 0.0529915269698374 0.0776557733453696 0.0753661716732138 0.000957978803276224 0.100640330428999 -0.000777634597878793 0.0391641970780307 0.291008490034083 0.0945550118508906 0.0747577160969514 0.0990458603442204 0.0747577160969514 0.0839881635410341 0.0476680904671695 0.100507869212082 0.0715052988518172 0.0747577160969514 0.140998208764179 0.0506500566310266 0.132199989935349 0.107489377741307 0.0534798819837898 0.0832472404697595 0.0739172832785494 0.166006284219077 0.0875605465336396 0.0758603217597392 0.0780645955706883 0.132199989935349 0.0776557733453696 0.0759143187599276 0.0715052988518172 0.0758603217597392 0.0747577160969514 0.0889869868536013 0.0780645955706883 0.0654624047569246 0.0739172832785494 0.0916826147187792 0.0299211898514104 0.0529915269698374 0.069961365893396 0.0739172832785494 0.0945550118508906 0.0776557733453696 0.094509768171259 0.291008490034083 0.291008490034083 0.0590403364096454 0.170022664192462 0.221048447220695 0.158289574091166 -0.0182108205024501 0.0520187478348619 0.0832472404697595 0.0590403364096454 -0.0317522363045523 -0.0324214714430793 -0.0440396830531273 0.72094932133862 0.0329433315121382 8.85342960065873e-05 0.0153632284013583 0.140442085885847 0.0990458603442204 0.140442085885847 0.100254259319987 0.0435920661949171 0.712243616447546 0.122842685721018 0.0411291414630216 0.0470004128244836 0.0520187478348619 0.12204200624274 0.215569407250131 0.215569407250131 0.140442085885847 0.100785178340773 0.0252765963473753 0.051530808302665 0.0801169776435969 0.070058698750607 0.0632860001772973 0.0649381632350205 0.107489377741307 0.0632940199080241 0.0566682680907412 0.0732997666670957 0.0252765963473753 0.0840738188637544 0.0939786679157169 0.0732997666670957 0.124231086840167 0.122842685721018 0.0857097669356511 0.0732997666670957 0.0443183716776111 -0.0387023131140909 0.170583128994755 0.0598700094196968 0.0582852838389627 0.0590403364096454 0.0715052988518172 0.069961365893396 0.0873474366170501 0.126311630016717 0.0898120883238189 0.120757363259183 0.0889869868536013 0.0282627664491795 0.0574753483806186 0.0945550118508906 0.0247613031587368 0.401715667229103 0.779336311722607 0.0841818638009895 0.100617131910294 0.115704162160978 0.7570131170224 0.0429602181819101 0.759830392894394 0.100227303271755 0.140998208764179 0.083281603863946 0.100590385403711 0.00183072015675192 0.0621885952403291 0.402142538885243 0.137216809820515 0.109895645179433 0.0939786679157169 0.692972441401435 0.0945550118508906 0.0708480518882002 0.104117899467801 0.0566682680907412 0.221048447220695 0.90402755037201 0.309346134467494 0.164919534321196 0.0687318468568384 0.221048447220695 0.107768445151963 0.0775440539339158 0.0840738188637544 0.0792837911570195 0.0742853437947828 0.0443183716776111 -0.00543083819715304 0.0965175854658736 0.00233852291665532 0.0410145151413716 0.0496254926084668 0.0417217501338489 0.0533336684161129 0.0410145151413716 0.0566682680907412 0.0324714359482964 0.0520187478348619 0.0520187478348619 0.0520187478348619 0.0520187478348619 0.0529915269698374 0.0520187478348619 0.101458570208668 0.0840738188637544 0.0573277418808997 0.0696215907013019 0.0691826802170554 0.0696215907013019 0.0532327058133245 0.108123706136383 0.0573277418808997 0.0939786679157169 0.0857097669356511 0.0660565290212669 0.146802541502343 0.0776557733453696 0.101458570208668 0.131161037584414 0.132199989935349 0.0788785827049203 0.0616276615303494 0.0604430924915792 0.0365258669896155 0.0726454768350276 0.036833993998167 0.0687419296280899 0.0285667777020602 0.0724675536014879 0.101458570208668 0.066584437670953 0.0446351814502894 0.101458570208668 0.0365258669896155 0.0573277418808997 0.0782303697100858 0.0574898379368129 0.0698604307880641 0.0691826802170554 0.0338341961163348 0.122842685721018 0.0747577160969514 0.0780645955706883 0.0691826802170554 0.0932329172340406 0.0776557733453696 0.0460451088085317 0.0734948641516362 0.0649381632350205 -0.737523638111928 0.107412878896606 0.0649381632350205 0.0498204772378069 0.0747577160969514 0.070058698750607 0.0443183716776111 0.0820888405355951 0.070058698750607 0.0747577160969514 0.0649381632350205 0.0724675536014879 0.7570131170224 0.171002191903682 0.0580095597452903 -0.0016405488224198 0.0998347672160935 0.066584437670953 -0.0262168042210377 0.000957978803276224 0.000957978803276224 0.72094932133862 0.170464961120471 -0.000777634597878793 -0.000777634597878793 0.14149051768451 0.0917337974426575 0.779336311722607 0.108138212831932 0.108138212831932 0.0780645955706883 0.00183072015675192 0.0916826147187792 0.107483400719588 -0.0182108205024501 0.0817940976719555 0.0817940976719555 0.0772457021464571 0.169462137307185 0.0575602168344841 0.0682251028266799 0.72094932133862 0.0520187478348619 0.0520187478348619 0.221048447220695 0.094350627823052 0.0939786679157169 0.0924846557308342 0.106187404451679 0.120857138136241 0.085134367122841 0.0739172832785494 -0.000777634597878793 -0.0016405488224198 0.137735952518661
-0.338122057590534 0.84663833624227 -0.135507004492882 0.226588973247934 0.177519379926725 -0.0645648387274564 -0.339777769675455 0.0092285928870288 -0.145159871082757 0.0104311042238278 0.148542599247346 -0.232221261826676 0.149623525742161 -0.0645648387274564 0.00564717864962734 -0.0693854552899283 0.00486419437209251 0.0427958227247692 -0.255974948075639 -0.151402328558615 0.0427958227247692 0.14247122705578 -0.0812520434736328 0.0450276064269222 1 -0.0836988156138301 -0.07014177365318 0.0735494872075405 0.119467920743509 -0.101922632216206 0.32200037135599 -0.0633110415803749 -0.182512866894409 0.0930070399806011 0.0775020764613082 -0.231120736350067 -0.221082621323204 0.0115799848194033 0.119148109843456 -0.404153444916011 -0.232221261826676 -0.0692932516444729 -0.0766647622345837 -0.0816419041256961 -0.0606207429704941 0.221354894987909 -0.0744042008553458 -0.0655008382772191 -0.0566934881516549 0.0719623494921975 0.0231529528522865 -0.23331564062859 -0.23331564062859 0.0276431264090363 -0.0232826197690367 -0.231120736350067 -0.0863091061815244 -0.10755044989338 0.0140836978612127 0.226588973247934 -0.0843182928714666 0.0148294757356476 -0.0645648387274564 -0.127967931798487 0.407002957046343 -0.0767845467425271 -0.231120736350067 0.154403864039303 0.119148109843456 0.148477020692444 -0.0413047969550637 -0.0530253517936068 -0.109551035846207 0.0198568147298785 -0.231120736350067 -0.221057163722193 -0.231120736350067 0.435495403012038 -0.0726390121020195 -0.0565439891060838 -0.108175118142685 -0.0788290832765185 0.43355905150678 0.108218808040916 0.411029665871802 -0.0699901194247409 -0.0921259697289724 -0.0788290832765185 0.332158935939795 -0.0593102460899456 -0.404153444916011 0.121227645827076 -0.0578113568274214 -0.0830581142365062 -0.0814483250597139 0.457923248255782 -0.108175118142685 -0.064135004967556 -0.0836988156138301 -0.0313109032050119 0.393828550587478 -0.015056962301833 0.148477020692444 0.14728228888519 -0.00528478963146235 0.0193540203817748 -0.00528478963146235 -0.0793226817646066 -0.0413047969550637 0.0158469727983366 -0.116661572575123 -0.0656763571162144 0.0410153360411406 -0.0413047969550637 -0.0530253517936068 -0.0131321492245655 0.271339049077254 -0.0387209069402371 0.140198833351146 -0.047007542207466 -0.0638171020249092 0.0196215905029866 -0.0864080586952858 0.0149783649293812 -0.047007542207466 0.0130734497090612 -0.0741178042988206 -0.0670140267749763 -0.0645648387274564 -0.0600249263675909 0.017719008739913 -0.0586963603977968 -0.0797898462745384 0.0111181879658629 -0.0645648387274564 0.305512416582542 -0.223653646788326 -0.00481356346366049 -0.401887187581269 0.0839487039630952 -0.235037508396979 -0.227238527562274 -0.230914105669626 -0.231120736350067 -0.22059315914257 0.202666428976282 -0.276692231605775 -0.310718953703329 -0.338122057590534 -0.217543614260268 -0.297488901369893 0.457923248255782 -0.0638171020249092 0.123797149142318 0.0427958227247692 -0.0727435760137149 -0.403020515762167 0.14247122705578 -0.230914105669626 -0.0645648387274564 -0.0832773090797449 -0.344557742382362 0.457923248255782 0.139726439540757 0.358140831356846 -0.227238527562274 -0.0586963603977968 -0.0586963603977968 -0.232221261826676 -0.0645648387274564 -0.232221261826676 -0.184541246363137 -0.0622573361266909 -0.23331564062859 0.457923248255782 0.26829051602562 -0.224681025786206 0.0992219547218925 -0.401264634360464 -0.0668049560740897 -0.340889890095964 -0.0599176308697553 0.457923248255782 -0.0586185984368413 -0.0814483250597139 -0.286367855186664 -0.0621495748691188 0.460012919241045 -0.0670140267749763 -0.0490324487272758 0.222844572038518 -0.10610935381925 -0.104551349918259 0.0136115146178614 -0.0413047969550637 -0.0490324487272758 -0.084196199919463 0.223122993527575 -0.0806117360560243 -0.0723824129978815 0.222303558685986 0.0136115146178614 -0.0413047969550637 0.0193540203817748 0.148477020692444 -0.0163288058518822 -0.0657466903082555 0.193675551544469 0.14728228888519 -0.0657466903082555 -0.0921259697289724 0.0158469727983366 0.247780640519474 -0.088563063151998 -0.0701857808715526 -0.163372285695296 -0.146433123724101 0.26098113901837 0.119148109843456 -0.0657466903082555 -0.0656763571162144 -0.0758818575197465 -0.1093857784332 0.0200936842897695 0.0780069112257056 -0.118217396279486 -0.0921259697289724 0.0524163969558599 0.0158469727983366 -0.0941974361940467 -0.223653646788326 0.0136115146178614 -0.182512866894409 0.164423733101639 0.176896926273597 0.14247122705578 0.14247122705578 0.14247122705578 0.119148109843456 -0.118217396279486 0.257256309245397 -0.0586963603977968 0.353477223405133 0.447338406177429 -0.231120736350067 -0.0655865707251652 0.185609544633055 -0.108175118142685 0.119148109843456 0.457923248255782 -0.218402605585792 -0.00836949825806298 -0.011722683263905 -0.011722683263905 0.12085094240849 0.160977111405139 0.119148109843456 -0.0556965017839132 0.0092285928870288 0.0347508631349142 0.140728816469183 -0.232221261826676 -0.232221261826676 -0.221082621323204 -0.0559512421673039 0.140728816469183 -0.0657466903082555 -0.23331564062859 -0.23331564062859 -0.23331564062859 -0.182512866894409 -0.179169900596687 -0.403020515762167 -0.048473572173682 -0.149350993583254 0.0158469727983366 0.0158469727983366 0.0213148401887729 0.000489166890245493 -0.339231338549067 -0.232221261826676 -0.0645648387274564 -0.0523606686103513 0.162607455955664 0.226588973247934 0.130739788531654 0.0366541243221336 0.26098113901837 -0.0586963603977968 -0.0413047969550637 -0.0615377194476879 -0.0413047969550637 -0.0638171020249092 -0.229988984156204 -0.280593571257988 0.411029665871802 -0.0413047969550637 0.0735494872075405 -0.123578979988264 0.264355083607039 -0.403020515762167 -0.223653646788326 -0.0655008382772191 -0.047007542207466 -0.405031872419838 -0.302622925293701 -0.0741178042988206 -0.0621692858454636 0.264355083607039 -0.0645648387274564 -0.0830581142365062 0.411029665871802 -0.0741178042988206 -0.0413047969550637 -0.0877547117658526 -0.0669457818643409 -0.229189888422663 -0.047007542207466 -0.054741153202886 -0.2235501217857 -0.232221261826676 0.4083196321747 -0.047007542207466 -0.0586963603977968 -0.0645648387274564 0.184736607288859 0.26098113901837 0.26098113901837 -0.135507004492882 -0.00836949825806298 -0.182512866894409 -0.0103241488890208 0.096001463726497 -0.231120736350067 -0.0655008382772191 -0.135507004492882 0.221666141744174 0.221354894987909 0.176896926273597 0.119148109843456 -0.227238527562274 0.138975242947189 0.162414818810211 -0.0521208555337505 -0.0615377194476879 -0.0557946422388844 -0.0699901194247409 0.193840918176126 0.108218808040916 0.0145784136475346 0.0991988937681784 -0.220980016147874 -0.231120736350067 -0.31275005339634 0.0556800206581381 0.0556800206581381 -0.0521208555337505 -0.0606421392518921 -0.0723824129978815 -0.103439648971162 -0.133358237723257 0.00759271581454131 -0.0582018678629183 -0.0607770495292327 -0.403020515762167 -0.130819682787328 -0.221082621323204 -0.0788290832765185 -0.0723824129978815 -0.0816419041256961 0.0115799848194033 -0.0788290832765185 0.0153909761902043 0.0145784136475346 -0.0836988156138301 -0.0788290832765185 0.0396479408621502 0.0406509960558891 -0.00195520506861955 -0.224839111903545 -0.222696430969683 -0.135507004492882 0.411029665871802 0.4083196321747 -0.0857363057725931 -0.0708498429151559 -0.087543700558234 -0.0841863348942168 0.174216783627251 -0.074518571734552 -0.214065664941136 -0.0586963603977968 0.0198568147298785 0.164834734411721 0.108218808040916 -0.258023990626831 0.332158935939795 -0.0739547877856514 0.122221150489043 0.148477020692444 0.0298846614953706 -0.0873058784066943 0.0735494872075405 -0.0575301204927064 0.00801395437737283 0.160977111405139 -0.184511019911881 0.15045900746736 0.358140831356846 -0.0197550143574548 0.0115799848194033 0.11807162606883 -0.0586963603977968 -0.00210760234788519 -0.396661502461836 -0.221082621323204 -0.182512866894409 0.0890518332001376 0.323890420065347 -0.0494996751668204 0.435495403012038 -0.179417086568014 -0.00524418805386153 -0.0812520434736328 -0.0855082281349845 0.00398182646390462 -0.0771485999631472 0.0396479408621502 0.0709949260472699 -0.0576079569009345 -0.0860116901770857 -0.100069620510141 -0.22589869286085 -0.20291541295399 -0.217844189657041 -0.100069620510141 -0.221082621323204 -0.235037508396979 -0.231120736350067 -0.231120736350067 -0.231120736350067 -0.231120736350067 -0.232221261826676 -0.231120736350067 0.457269734125305 -0.0855082281349845 -0.127967931798487 -0.0951918997330796 -0.0928796865448441 -0.0951918997330796 -0.117812284710214 -0.0079435785244725 -0.127967931798487 0.0115799848194033 -0.0797387198238516 -0.0693016546050283 0.21839975685752 -0.0645648387274564 0.457923248255782 0.257256309245397 0.262574115491867 0.000489166890245493 -0.0656763571162144 0.00637693638199897 -0.0921259697289724 -0.0621911593047043 0.19574148101228 0.0119317398851303 -0.230914105669626 -0.00509598349653899 0.457923248255782 -0.0681748657510088 0.0949310859306262 0.457923248255782 -0.0921259697289724 -0.127967931798487 -0.0810465555762192 0.31432328922832 -0.0675646829083998 0.0158469727983366 -0.0801344184461895 0.0145784136475346 -0.182398262035789 -0.0669457818643409 0.0158469727983366 0.0111181879658629 -0.0732978395523871 -0.109551035846207 -0.0365520453599958 -0.0657466903082555 -0.0131321492245655 -0.00252626053365365 -0.0657466903082555 -0.0941974361940467 -0.0334654395492835 0.00759271581454131 0.436815422064069 -0.0588712121837982 0.00759271581454131 -0.0334654395492835 -0.0657466903082555 -0.00509598349653899 0.122221150489043 0.00367233064130797 -0.227780216832149 0.14247122705578 0.222969215603768 -0.0633110415803749 0.103553810921749 0.162607455955664 0.162607455955664 0.119148109843456 0.00564717864962734 0.140728816469183 0.140728816469183 0.112343558102192 0.0165890925199914 0.108218808040916 -0.404153444916011 -0.404153444916011 -0.0669457818643409 0.160977111405139 -0.054741153202886 -0.0586185984368413 0.0992219547218925 -0.257184030746584 -0.257184030746584 -0.0621495748691188 -0.00641465457424445 -0.113411104014428 -0.070565340107891 0.119148109843456 -0.231120736350067 -0.231120736350067 -0.179417086568014 0.0086255715648277 0.0115799848194033 0.0170754606441717 -0.401141300663319 -0.0688414186367765 -0.312969490974968 -0.047007542207466 0.140728816469183 0.14247122705578 -0.0499810342059872
-0.0454987711820008 -0.13430230402589 0.0734249368750592 0.0116088502089191 -0.0987632911924361 -0.0685982546928148 -0.0484534010345054 0.085877575143842 0.0278003109916725 -0.0677895267778215 -0.150417651543889 -0.0645224972017198 -0.131106942058107 -0.0685982546928148 0.0793695389065338 -0.063030306509039 0.102677284398985 0.0742908918494751 0.216685706932242 0.0199563226356097 0.0742908918494751 -0.190675923700076 0.941503903421564 0.0857097669356511 -0.0836988156138301 1 -0.106118616508207 -0.05710115213421 0.0845886568487251 -0.0915957135209396 -0.000838388143333549 0.179684864494824 0.00340630305788737 -0.190277154100198 -0.101255580717046 -0.0775779347453027 0.0797088610378806 -0.176574415293582 0.0538734437309346 0.0973772100956841 -0.0645224972017198 -0.0731187123701522 0.523255480808487 0.973008453196417 0.608142636771379 -0.0961139372200482 0.88040860415635 0.646309595124091 0.592087418912659 -0.414693355836725 0.114470505378021 -0.0662796362778035 -0.0662796362778035 -0.0829103578104807 0.0382697521860029 -0.0775779347453027 -0.0540379108943869 0.200765293388865 -0.132629590477597 0.0116088502089191 0.854106812370011 -0.132127705497173 -0.0685982546928148 0.317589202768297 -0.089091943613931 0.820481929548771 -0.0775779347453027 -0.0650320915794936 0.0538734437309346 0.0367369553302619 -0.0592848626206838 0.195992344676372 -0.0401593325733862 -0.0887507874018972 -0.0775779347453027 0.0437215259118971 -0.0775779347453027 -0.0963337403293757 0.969208647773254 0.571319840598345 0.231724386262723 0.817000282675772 -0.0278585492634029 0.0587708106515304 -0.0904585395995588 0.529294886514244 0.349274032620942 0.817000282675772 0.00805557625568194 0.143706891437228 0.0973772100956841 -0.0917981770140958 0.62744758369062 0.937488549007686 0.980713506567136 -0.0884729822473667 0.231724386262723 0.686646349547777 1 0.0721517144575929 -0.00957966561961027 -0.0540379108943869 0.0367369553302619 0.0425479945687387 -0.071957426106227 -0.130810448185078 -0.071957426106227 -0.0587708106515348 -0.0592848626206838 -0.129985789101897 -0.0387661686848447 0.176797615372533 -0.12153626478518 -0.0592848626206838 0.195992344676372 -0.12153626478518 0.0802816720600034 -0.085380683963362 0.0567152739510414 -0.0631100348865265 0.644630515267216 -0.23080637218369 0.850671160895458 -0.23080637218369 -0.0631100348865265 -0.234066812811979 0.893357479708365 -0.0605545344550141 -0.0685982546928148 0.651294066032996 -0.23276306919921 0.609667794933038 0.516095420721522 -0.134387719182061 -0.0685982546928148 -0.0425691896183765 -0.0790868209663685 -0.139565825627988 0.0969038774436443 -0.449347710202736 -0.0964629491754435 -0.109052280831053 -0.0887469519921145 -0.0775779347453027 -0.0857493526220628 0.0481243222747152 0.0596456259490726 -0.154871989974615 -0.0454987711820008 -0.0244518505712348 -0.153888257828425 -0.0884729822473667 0.644630515267216 -0.196723691098574 0.0742908918494751 0.52345217570575 0.0954533018082281 -0.190675923700076 -0.0887469519921145 -0.0685982546928148 0.882766733713058 0.333717722657088 -0.0884729822473667 -0.0998887145894033 -0.0131500594872082 -0.0973398621127653 0.609667794933038 0.609667794933038 -0.0645224972017198 -0.0685982546928148 -0.0645224972017198 0.00698259811127591 0.612736065981486 -0.0662796362778035 -0.0884729822473667 -0.12725518431161 -0.138523084113917 -0.192114674995641 0.114082908298233 0.691351544041524 -0.0441790845312186 0.654721482434871 -0.0884729822473667 0.59758999667935 0.980713506567136 -0.15742286845897 -0.0662783348211783 -0.100384745106358 -0.0605545344550141 0.504308742553442 -0.0523057417615398 0.222145911239641 0.192753079277429 -0.173062584009985 -0.0592848626206838 0.504308742553442 0.293325105756891 0.0603004993379042 0.0225426380405286 -0.0557399889042429 0.0928634919059767 -0.173062584009985 -0.0592848626206838 -0.130810448185078 0.0367369553302619 -0.129985789101897 0.183355321302971 -0.0605504121198927 0.0425479945687387 0.183355321302971 0.349274032620942 -0.129985789101897 -0.0665376965896597 0.324885519286525 -0.0525842410796701 -0.0995675685328049 0.0758928825071626 0.102807535303597 0.0538734437309346 0.183355321302971 0.176797615372533 0.0454519809750238 -0.0496846467388079 -0.173062584009985 -0.0795146019285741 -0.107070694585605 0.349274032620942 -0.0650320915794936 -0.129985789101897 0.178253625041826 -0.0790868209663685 -0.173062584009985 0.00340630305788737 -0.105838114995177 -0.09709098727117 -0.190675923700076 -0.190675923700076 -0.190675923700076 0.0538734437309346 -0.107070694585605 -0.109413684967847 0.609667794933038 -0.00564261019231179 -0.0853730745404048 -0.0627509460554602 0.0209242498939732 0.0786447700848402 0.231724386262723 0.0538734437309346 -0.0884729822473667 -0.0841640363330879 0.0711883111766608 -0.132715225607451 -0.132715225607451 0.0363039964195575 -0.188707224046242 0.0538734437309346 0.635247977429411 0.085877575143842 -0.0650320915794936 -0.182191337332584 -0.0645224972017198 -0.0645224972017198 0.0797088610378806 0.536560796201986 -0.184965426089566 0.183355321302971 -0.0662796362778035 -0.0662796362778035 -0.0662796362778035 0.00340630305788737 0.00179422269982005 0.0954533018082281 0.511169386399425 0.307826953806563 -0.129985789101897 -0.129985789101897 -0.074537750442665 -0.148203203229044 -0.0469778835986635 -0.0645224972017198 -0.0685982546928148 0.675772729132154 -0.19712183362724 0.0116088502089191 -0.182191337332584 -0.135689626974533 0.102807535303597 0.609667794933038 -0.0592848626206838 0.62744758369062 -0.0592848626206838 0.644630515267216 -0.118941566525432 -0.188502010377593 -0.0904585395995588 -0.0592848626206838 -0.05710115213421 0.0036291990458863 -0.125905337417414 0.0954533018082281 -0.0790868209663685 0.646309595124091 -0.0631100348865265 0.245556807591572 -0.16286770197054 0.893357479708365 -0.0634851758155151 -0.125905337417414 -0.0685982546928148 0.953301834534502 -0.0904585395995588 0.893357479708365 -0.0592848626206838 0.984752895863748 -0.0708782260911154 -0.0609717317259129 -0.0631100348865265 0.615709157911689 -0.090883431995702 -0.0645224972017198 -0.0877202447559689 -0.0631100348865265 0.609667794933038 -0.0685982546928148 0.00369612425990521 0.102807535303597 0.102807535303597 0.0734249368750592 0.0711883111766608 0.00340630305788737 0.0695460421018129 -0.181896436549622 -0.0775779347453027 0.646309595124091 0.0734249368750592 -0.0979310958552913 -0.0961139372200482 -0.09709098727117 0.0538734437309346 -0.0973398621127653 -0.176453939897825 0.222802305919884 0.524227359002347 0.62744758369062 0.538818818740433 0.529294886514244 -0.0819041572999281 0.0587708106515304 -0.23080637218369 -0.127490774283688 -0.119262248373584 -0.0775779347453027 -0.0170441127835543 -0.0150419856236498 -0.0150419856236498 0.524227359002347 0.610176879520487 0.0664778441407828 0.185789989795036 -0.135537422632739 -0.131631720713599 0.162039856382277 0.172539050465227 0.0954533018082281 0.297065398022997 0.0797088610378806 0.817000282675772 0.0355156015364142 0.973008453196417 -0.176574415293582 0.817000282675772 -0.233415007965018 -0.23080637218369 1 0.817000282675772 -0.138087854961883 -0.0837945334444981 0.0695460421018129 0.078163002972878 0.0750274124852026 0.0734249368750592 -0.0904585395995588 -0.0877202447559689 0.99618384372173 0.689654917315202 0.869350162634193 -0.206992967875506 -0.162383962127497 -0.0133539780271855 0.103151985779896 0.609667794933038 -0.0887507874018972 -0.489555062194125 0.0587708106515304 0.206840411149829 0.00805557625568194 0.497339101878336 0.0413200890356733 0.0367369553302619 0.118041134026724 0.937166635022268 -0.05710115213421 0.634914034646688 -0.170502380915623 -0.180781265914004 0.0635658156384283 -0.160091054924526 -0.0131500594872082 -0.137737132470955 -0.176574415293582 0.0438756198141787 0.609667794933038 -0.15048070422431 0.0940028464660015 0.0797088610378806 0.00340630305788737 0.00422377897992154 0.224749433145985 0.532182294639889 -0.0963337403293757 0.00340630305788737 0.0496239144277504 0.941503903421564 0.926276938145585 -0.148964540318494 0.949335579242885 -0.138087854961883 -0.0962016750904912 0.633691392133257 -0.0887414848686673 0.00408538968442978 -0.139828014815155 -0.128022330666555 0.0847701715998225 -0.0161003408106482 0.0797088610378806 -0.0964629491754435 -0.0775779347453027 -0.0775779347453027 -0.0775779347453027 -0.0775779347453027 -0.0793144317821922 -0.0775779347453027 -0.105164593223817 0.926276938145585 0.317589202768297 0.247076786340179 0.251255118319585 0.247076786340179 0.24388291984686 0.0628163547330949 0.317589202768297 -0.176574415293582 0.976929584879214 0.66450284101899 -0.23321371968382 -0.0685982546928148 -0.0884729822473667 -0.109413684967847 -0.113622538749152 -0.148203203229036 0.176797615372533 -0.0689216366367103 0.349274032620942 0.161838115420672 0.0598108154340239 -0.12915767268715 -0.0887469519921145 -0.151235607550478 -0.0884729822473667 0.165635415378683 -0.12915767268715 -0.0884729822473667 0.349274032620942 0.317589202768297 0.838379384236916 -0.108016369503338 0.144356023705919 -0.129985789101897 -0.0175424614930185 -0.23080637218369 -0.108304916121777 -0.0634851758155151 -0.129985789101897 -0.134387719182061 -0.0610460860171947 -0.0401593325733862 -0.0601386078890798 0.183355321302971 -0.12153626478518 0.0518999285381636 0.183355321302971 0.178253625041826 -0.0490182524630973 -0.131631720713599 -0.138087854961883 -0.0645732874108681 -0.131631720713599 -0.0490182524630973 0.183355321302971 -0.151235607550478 0.0413200890356733 0.0777373569521169 -0.0609717317259129 -0.190675923700076 0.0133618725384292 0.179684864494824 -0.19587345584737 -0.19712183362724 -0.19712183362724 0.0538734437309346 0.0793695389065338 -0.184965426089566 -0.184965426089566 -0.184002908044122 -0.172356578416539 0.0587708106515304 0.0973772100956841 0.0973772100956841 -0.0634851758155151 -0.180781265914004 0.615709157911689 0.59758999667935 -0.192114674995641 0.214707139773995 0.214707139773995 -0.0662783348211783 0.0728285923332067 -0.0995675685328049 0.176049296818772 0.0538734437309346 -0.0775779347453027 -0.0775779347453027 0.00340630305788737 -0.177273282436597 -0.176574415293582 -0.173767349245108 0.101670456314692 0.530412047832697 -0.0382329072087215 -0.0631100348865265 -0.182191337332584 -0.190675923700076 0.529881590854236
-0.0445673291646546 -0.0513984738939909 -0.020453467130806 0.031017174978179 -0.0193078909439342 -0.0856609120738702 -0.0468289941590021 0.0153057832663192 0.000765795842715283 -0.0965789851734353 -0.011024676125364 -0.0633092985240084 -0.0266409913718631 -0.0856609120738702 0.0352182790447026 -0.0874567539618673 0.0220186033458521 0.030493865426254 0.0264855894516005 -0.00125786296402516 0.030493865426254 0.019979453011484 -0.104076754192118 0.056479791842542 -0.07014177365318 -0.106118616508207 1 -0.0173380737242387 0.0540126616857922 0.645842141090221 0.0222497949414936 0.03694557220307 -0.000422804249156444 0.0365830679614348 -0.0594469287194335 -0.061419738021304 -0.027556971146511 -0.103666450829668 0.0546379398427225 -0.0072912015984935 -0.0633092985240084 -0.0865614904595899 -0.185124021485849 -0.105711495332624 -0.165029927756643 -0.0317831209089544 -0.113750042391943 -0.15577805870142 -0.169305488225206 -0.262333666549363 0.0191447962164753 -0.0813438399657345 -0.0813438399657345 -0.0336392613862149 0.0566000041546853 -0.061419738021304 0.00562041142813407 0.0830904554365674 -0.102431478576448 0.031017174978179 -0.108548999806612 -0.0970023522110075 -0.0856609120738702 0.0827926230619477 -0.00598026031289322 -0.106931055239204 -0.061419738021304 -0.0381801979231652 0.0546379398427225 -0.0284198113003043 -0.0824641088427981 -0.0693016901464126 -0.041093117700637 -0.0703329639994301 -0.061419738021304 0.0735580702811676 -0.061419738021304 -0.0162595152327501 -0.106118616508207 0.373132625591708 0.0625813837794631 -0.107336393126575 -0.0686929591388268 0.0552574248478512 -0.00727233659927222 -0.170476275152516 -0.0186783015200766 -0.107336393126575 0.0210620028638906 0.0544847917664306 -0.0072912015984935 0.0345941723568708 -0.161935668890002 -0.103666450829668 -0.10489539739096 -0.0106952334533185 0.0625813837794631 -0.0728659606444213 -0.106118616508207 0.0487650121690292 -0.0639677188915631 0.423687768121625 -0.0284198113003043 -0.0336392613862149 0.663807821839117 0.811239606472906 0.663807821839117 -0.0343273517299465 -0.0824641088427981 0.769539568674257 -0.0010275781635579 0.0426911217806512 0.658212419299307 -0.0824641088427981 -0.0693016901464126 -0.0551271543048253 -0.0364734907279292 -0.0501268117534177 -0.0310567750325971 -0.0815370400794631 -0.156161900388099 0.459773339462881 -0.108952098589506 0.459773339462881 -0.0815370400794631 0.453368913060949 -0.112158357235072 -0.087009774631271 -0.0856609120738702 -0.154627207407191 0.443622333586668 -0.164642490535135 -0.185124021485849 -0.102843824502995 -0.0856609120738702 0.0337359777906738 -0.0624220702796182 -0.106931055239204 -0.00528545630387757 0.214787489373132 -0.0401886669614891 -0.0392850387144491 -0.0547758686331337 -0.061419738021304 -0.0559622596580478 -0.0229668752882752 0.0059546401852347 -0.0304461565207693 -0.0445673291646546 0.0135645846013981 -0.0274548760708772 -0.0106952334533185 -0.156161900388099 0.0720764626627284 0.030493865426254 -0.182719090383663 0.00235863447439868 0.019979453011484 -0.0547758686331337 -0.0856609120738702 -0.109756697565211 -0.0602209248591871 -0.0106952334533185 0.00768858618508321 0.0262419208647476 -0.0392850387144491 -0.164642490535135 -0.164642490535135 -0.0633092985240084 -0.0856609120738702 -0.0633092985240084 -0.00128426198179445 -0.163868194266308 -0.0652029913753714 -0.0106952334533185 0.0180442704746074 -0.0365416962532792 0.0258412628210737 -0.0315546008981817 -0.0733652693744997 -0.0479547247668124 -0.153860499030412 -0.0106952334533185 -0.169695512262265 -0.10489539739096 -0.0274548760708772 -0.0852085687206228 -0.00937805311814495 -0.087009774631271 0.29015649195804 0.0469082782568308 0.0646530802057475 0.0466111653696062 -0.101604662407614 -0.0824641088427981 0.29015649195804 -0.0145730554472435 -0.0172452482157137 0.177697311144956 -0.0327248248812272 -0.0364453855093576 -0.101604662407614 -0.0824641088427981 0.811239606472906 -0.0284198113003043 -0.0560532672270989 0.0388433461782743 -0.035549013770234 -0.0336392613862149 0.0388433461782743 -0.0186783015200766 0.769539568674257 0.013212500410217 -0.0145730554472435 -0.0317317051621535 -0.0462538500186613 -0.0189876598535311 0.0827117338010581 0.0546379398427225 0.0388433461782743 0.0426911217806512 0.0523573272715373 0.0134307734368809 -0.101604662407614 0.158929091690038 -0.0628609692808665 -0.0186783015200766 -0.0216584742363952 0.769539568674257 0.0567506461935482 -0.0624220702796182 -0.101604662407614 -0.000422804249156444 -0.0138314232467192 -0.0183935429773796 0.019979453011484 0.019979453011484 0.019979453011484 0.0546379398427225 -0.0628609692808665 0.013851347132104 -0.164642490535135 0.0239831058602721 0.0391985089046158 -0.0775254962996435 0.0530482385009808 -0.0312610936853806 0.0625813837794631 0.0546379398427225 -0.0106952334533185 -0.0672682903290292 0.0425808608094981 -0.109756697565211 -0.109756697565211 0.0546379398427225 0.0151953158722942 0.0546379398427225 -0.160007397516527 0.0153057832663192 0.00936593644243325 0.0187900714203576 -0.0633092985240084 -0.0633092985240084 -0.0153120344876197 0.315013663242878 0.0187900714203576 0.0388433461782743 -0.0813438399657345 -0.0813438399657345 -0.0813438399657345 -0.000422804249156444 -0.00128426198179445 0.00235863447439868 0.298979203590832 0.180724527490447 0.769539568674257 0.769539568674257 -0.0437609493332913 -0.087009774631271 -0.0456998496221671 -0.0794322423511717 -0.0856609120738702 -0.13933245355304 0.0163979821212341 0.031017174978179 0.0187900714203576 -0.0796630815368339 0.0827117338010581 -0.164642490535135 -0.0824641088427981 -0.161935668890002 -0.0824641088427981 -0.156161900388099 -0.0463164019780098 -0.0285771704460059 -0.00727233659927222 -0.0824641088427981 -0.0173380737242387 -0.0366759659027066 0.019209069744631 0.00235863447439868 -0.0624220702796182 -0.15577805870142 -0.0815370400794631 -0.0176276117353096 -0.0333984479056798 -0.112158357235072 -0.0861118777031881 0.019209069744631 -0.0856609120738702 -0.103666450829668 -0.00727233659927222 -0.112158357235072 -0.0824641088427981 -0.106931055239204 -0.0861118777031881 -0.0718323399709719 -0.0815370400794631 -0.163094646441809 -0.0548737705550007 -0.0794322423511717 -0.0046863000446305 -0.0815370400794631 -0.164642490535135 -0.0856609120738702 0.0280834431129015 0.0827117338010581 0.0827117338010581 -0.020453467130806 0.0425808608094981 -0.000422804249156444 0.041598747508877 0.0258412628210737 -0.061419738021304 -0.15577805870142 -0.020453467130806 -0.0327260655128662 -0.0317831209089544 -0.0183935429773796 0.0546379398427225 -0.0392850387144491 0.0175962407998102 -0.0296523554914373 0.316339343308505 -0.161935668890002 0.316339343308505 -0.170476275152516 -0.0480857505962074 0.0552574248478512 0.459773339462881 -0.074849553156055 -0.0438793371737089 -0.061419738021304 -0.0633375363072628 -0.0154799967508966 -0.0154799967508966 0.302233824260499 0.0544374967704598 0.282755525880118 0.0546820343673842 -0.114543257210013 0.790724325480323 0.0407584022372909 0.0388433461782743 0.00235863447439868 0.0907207864642984 -0.0153120344876197 -0.107336393126575 0.31765992108751 -0.105711495332624 -0.103666450829668 -0.107336393126575 0.454634933003584 0.459773339462881 -0.106118616508207 -0.107336393126575 -0.0810710759131171 0.00569810729106177 0.0483417837724062 -0.0211687339705846 -0.0182565908710307 -0.020453467130806 -0.00727233659927222 -0.0046863000446305 -0.106525133063541 0.447146409519591 -0.111359756203229 -0.133205625683644 -0.00393853776145259 0.0654648357558754 -0.0160873473341655 -0.164642490535135 -0.0703329639994301 0.123948360659052 0.0552574248478512 0.0206567163356898 0.0210620028638906 -0.181920250358228 0.0552574248478512 -0.0284198113003043 0.027788778528095 -0.0409785116478975 -0.0173380737242387 -0.145827814548363 0.219244256812453 0.0151953158722942 -0.0254756370228718 -0.00940938569841438 0.0262419208647476 -0.121224228328131 -0.103666450829668 0.0533813826662322 -0.164642490535135 -0.0883468904560555 -0.0072912015984935 -0.0153120344876197 -0.000422804249156444 0.0570830371889709 0.0529679328966676 0.342468780760334 -0.0162595152327501 -0.00746617721774277 0.0548310822882835 -0.104076754192118 -0.105711495332624 -0.0874567539618673 -0.103255478063541 -0.0810710759131171 -0.0564797918425426 -0.160392731939083 -0.0520999305725776 0.0065803515639722 -0.0379586969348224 -0.0627107697067489 -0.0218954176147796 0.0332246590894693 -0.027556971146511 -0.0401886669614891 -0.061419738021304 -0.061419738021304 -0.061419738021304 -0.061419738021304 -0.0633092985240084 -0.061419738021304 -0.0106952334533185 -0.105711495332624 0.0827926230619477 0.058840669588654 0.044641530101971 0.058840669588654 0.052634289904937 0.0710920714581252 0.0827926230619477 -0.103666450829668 -0.106118616508207 -0.0728659606444213 -0.161935668890002 -0.0856609120738702 -0.0106952334533185 0.013851347132104 0.021045475123453 -0.087009774631271 0.0426911217806512 -0.0565636096709205 -0.0186783015200766 0.0446419037572311 0.000310096827241477 0.774549059622231 -0.0547758686331337 -0.0887900925383738 -0.0106952334533185 0.03694557220307 -0.0758281855422546 -0.0106952334533185 -0.0186783015200766 0.0827926230619477 -0.108548999806612 0.0850768570020796 0.0485994891314452 0.769539568674257 0.0132686282890433 0.459773339462881 -0.0629048368313785 -0.0861118777031881 0.769539568674257 -0.102843824502995 -0.0856609120738702 -0.041093117700637 -0.0749552662052467 0.0388433461782743 -0.0551271543048253 0.0561773109928029 0.0388433461782743 0.0567506461935482 -0.0629048368313785 0.790724325480323 -0.0396042268164508 -0.0905509616148174 0.790724325480323 -0.0629048368313785 0.0388433461782743 -0.0887900925383738 0.0552574248478512 0.0343258084959513 -0.0718323399709719 0.019979453011484 0.0320384972220043 0.03694557220307 0.0376358743853669 0.0163979821212341 0.0163979821212341 0.0546379398427225 0.0352182790447026 0.0187900714203576 0.0187900714203576 0.0410931177006355 -0.101190168076618 0.0552574248478512 -0.0072912015984935 -0.0072912015984935 -0.0861118777031881 0.0151953158722942 -0.163094646441809 -0.169695512262265 0.0258412628210737 0.0253135172621691 0.0253135172621691 -0.0852085687206228 0.0338527314197744 0.0457892697224322 0.0350647157944358 0.0546379398427225 -0.061419738021304 -0.061419738021304 -0.000422804249156444 -0.104076754192118 -0.103666450829668 -0.102018428526968 -0.0124578112912912 -0.185124021485849 -0.0639215853557144 -0.0815370400794631 0.0187900714203576 0.019979453011484 0.31968962129372
0.0420643212267384 0.101557174657743 0.475256164447256 -0.510630126969041 -0.338876174463907 -0.206269302153681 0.0391019115494968 0.839180337345871 0.373181646753278 -0.223688079544439 0.328672580077256 -0.3464454866744 0.327291094752897 -0.206269302153681 0.828100644128023 -0.211233457520478 0.868065387574996 0.776392446090548 0.334737536843462 0.347896958283974 0.776392446090548 -0.100855050915597 -0.0850468021854656 0.140998208764179 0.0735494872075405 -0.05710115213421 -0.0173380737242387 1 0.149180670648222 -0.160903886287305 0.319587372009169 -0.164319050446982 0.57286337279137 -0.159043682422051 0.0185150413667215 -0.345234034619653 0.517746623874992 -0.168408557289832 0.180437621116216 -0.0161868408956101 -0.3464454866744 -0.187381283563895 -0.14198829851731 -0.0672806353478375 -0.112685736877164 -0.283357950078312 -0.016085384373343 -0.098005802707297 -0.139548990438986 0.213487101810845 0.12184808032962 -0.338101458620099 -0.338101458620099 0.0316771359990082 -0.37396536004536 -0.345234034619653 -0.128864611973161 -0.259952466530809 -0.167421023769143 -0.510630126969041 -0.0591879609404827 -0.14389833586491 -0.206269302153681 -0.223685866035637 0.439189314345302 -0.0812505929142506 -0.345234034619653 0.0737861031314267 0.180437621116216 0.21189381190541 -0.176827350370863 0.236596190113698 0.232445100589073 -0.0881137722510834 -0.345234034619653 -0.320388269080178 -0.345234034619653 0.454584614244126 -0.0717470986363399 -0.0308848142442766 -0.263081239239076 -0.0742372761092248 -0.247184929592275 0.18248342300707 0.442167061567876 -0.19123677290198 -0.180437621116216 -0.0742372761092248 0.316771638199139 -0.141991146613627 -0.0161868408956101 0.118814408124831 -0.173089683070226 -0.0806573814232226 -0.0638449107453793 0.475358016964727 -0.263081239239076 -0.118761136513117 -0.05710115213421 0.781642293663196 -0.21124850348035 0.0199984192341203 0.21189381190541 0.200994426222907 -0.00179059791273706 0.0818075618242967 -0.00179059791273706 -0.129928251057448 -0.176827350370863 0.0796806235813532 0.191185511627189 -0.1775605412116 0.0801002655235616 -0.176827350370863 0.236596190113698 -0.109478209541091 -0.139474040273639 -0.0258857191836626 0.215364530075717 -0.17554267618273 -0.100991822170184 -0.083388562528151 -0.0567160623629852 -0.0889826940555675 -0.17554267618273 -0.0872724880182377 -0.0150050648009964 -0.208846030301593 -0.206269302153681 -0.100270847383501 -0.084247553133516 -0.11782070797599 -0.13460989273081 -0.167752034628442 -0.206269302153681 0.508768881566238 -0.333033771631173 -0.159711859380042 -0.0218001583580321 0.206795819635103 -0.38609671501382 -0.37433892733862 -0.379578041926699 -0.345234034619653 -0.380884378803983 -0.151804394267447 -0.496732996125719 -0.15638685562551 0.0420643212267384 -0.575216757046314 -0.147627211917286 0.475358016964727 -0.100991822170184 -0.107412216310311 0.776392446090548 -0.137641677681692 -0.021169960125345 -0.100855050915597 -0.379578041926699 -0.206269302153681 -0.0505941531542469 0.266370975654473 0.475358016964727 0.556622680606621 0.319722591377405 -0.37433892733862 -0.11782070797599 -0.11782070797599 -0.3464454866744 -0.206269302153681 -0.3464454866744 0.571561971110109 -0.11486366350107 -0.348047438703693 0.475358016964727 0.694177747713603 -0.377564729381752 -0.158564302850166 -0.0484884370545886 -0.12365860592583 0.0481297412493802 -0.0942718475529685 0.475358016964727 -0.131865579786494 -0.0638449107453793 -0.167718382104193 -0.203888017137567 0.472458058472625 -0.208846030301593 -0.0895232892493855 -0.101412758430882 -0.261519820342935 -0.263081239239076 -0.161505067221998 -0.176827350370863 -0.0926547007856363 -0.142013666759018 -0.14698138401262 -0.120358100633029 -0.108071233469105 -0.120358100633029 -0.161505067221998 -0.176827350370863 0.0818075618242967 0.21189381190541 -0.134475343984759 -0.163948184383626 -0.0727867702285355 0.200994426222907 -0.163948184383626 -0.180437621116216 0.0796806235813532 -0.144517191135248 -0.174182643607198 -0.104791531487116 0.239503205805953 0.480547195385575 0.410875907153879 0.180437621116216 -0.160296629744758 -0.1775605412116 -0.129972609781085 0.222702423939534 -0.150869424123417 0.0932736327099664 0.105242342941252 -0.180437621116216 -0.028650340888688 0.0796806235813532 -0.235835910508219 -0.333033771631173 -0.161505067221998 0.57286337279137 -0.349509760922907 -0.342582126835934 -0.100855050915597 -0.100855050915597 -0.100855050915597 0.180437621116216 0.105242342941252 0.675505301572998 -0.11782070797599 0.317834929754867 0.113357356438853 -0.344835333555231 -0.0979246380952322 0.465069378146727 -0.263081239239076 0.180437621116216 0.475358016964727 -0.353761673379334 0.810900928561547 -0.164142895836435 -0.164142895836435 0.180437621116216 -0.0788627951689556 0.180437621116216 -0.169703562642572 0.839180337345871 -0.0515045453371883 -0.0992199555814873 -0.3464454866744 -0.3464454866744 0.510265802764393 -0.119210602777989 -0.0953853333989738 -0.160296629744758 -0.338101458620099 -0.338101458620099 -0.338101458620099 0.57286337279137 0.577226025379308 -0.021169960125345 -0.0731507946120747 -0.0434341662454283 0.0796806235813532 0.0796806235813532 0.00918353377557579 -0.127658091811016 0.0467683821998339 -0.327896848741653 -0.206269302153681 -0.0536169921974757 -0.0803484040348497 -0.510630126969041 -0.0893315500150441 0.0321081723714564 0.410875907153879 -0.11782070797599 -0.176827350370863 -0.173089683070226 -0.176827350370863 -0.100991822170184 -0.413172543570345 -0.180490191326001 0.442167061567876 -0.176827350370863 1 -0.144247718228972 0.692288455074843 -0.021169960125345 -0.333033771631173 -0.098005802707297 -0.17554267618273 0.369375969294745 -0.162341562765891 -0.0150050648009964 -0.195960158699484 0.692288455074843 -0.206269302153681 -0.0728118742142907 0.442167061567876 -0.0150050648009964 -0.176827350370863 -0.0608246025544907 -0.208619027475729 -0.349386271120089 -0.17554267618273 -0.117025827633465 -0.369076526750597 -0.336918187219604 0.436197815687453 -0.17554267618273 -0.11782070797599 -0.206269302153681 -0.491449585816176 0.410875907153879 0.410875907153879 0.475256164447256 0.810900928561547 0.57286337279137 0.809254496314004 -0.167248407841155 -0.345234034619653 -0.098005802707297 0.475256164447256 -0.281118716163114 -0.283357950078312 -0.342582126835934 0.180437621116216 -0.37433892733862 -0.093771020182477 -0.0979246380952322 -0.131026535244435 -0.173089683070226 -0.113186088058714 -0.198772212036146 0.0617538150546392 0.167175637080649 -0.0869924871887837 0.0128648602422012 -0.400333750579549 -0.345234034619653 0.0574691790533844 0.430448661116498 0.430448661116498 -0.131026535244435 -0.0999382473262385 -0.101117780334436 -0.256799473449536 0.217843687674288 0.0747391791431271 -0.159977596506417 -0.160296629744758 -0.021169960125345 -0.17716379130698 0.510265802764393 -0.0742372761092248 -0.101117780334436 -0.0672806353478375 -0.168408557289832 -0.0742372761092248 -0.0839574122868633 -0.0869924871887837 -0.05710115213421 -0.0742372761092248 0.0281375623619237 0.91984081634938 0.818198437875609 0.503372390327795 0.514245450330083 0.475256164447256 0.442167061567876 0.436197815687453 -0.0614530844999277 -0.0127287797447739 -0.0496016184352356 0.33046817820836 0.238326899155358 -0.111260645095441 0.494105213704245 -0.11782070797599 -0.0881137722510834 0.0546592543307157 0.18248342300707 0.346084871217377 0.316771638199139 -0.154649552038029 0.18248342300707 0.21189381190541 0.137743148864485 -0.0617540809679391 1 -0.0327074584000021 -0.0720399356488029 -0.0788627951689556 0.524246277425094 0.3300514498092 0.319722591377405 -0.125304916770945 -0.168408557289832 0.176287937061966 -0.11782070797599 -0.127797705474643 -0.0201801139846896 0.510265802764393 0.57286337279137 0.137612906312467 0.262752481059633 -0.0489581649774387 0.454584614244126 0.578526007060209 -0.37569493939957 -0.0850468021854656 -0.0848485566235291 -0.127713664116828 -0.0761903327785429 0.0281375623619237 0.00275835199879332 -0.172485295210603 0.139671754334907 0.201235523679614 -0.378806205592542 -0.359342303008434 0.509825581037298 0.219893158431714 0.517746623874992 -0.38609671501382 -0.345234034619653 -0.345234034619653 -0.345234034619653 -0.345234034619653 -0.3464454866744 -0.345234034619653 0.486339011205687 -0.0848485566235291 -0.223685866035637 -0.253621264803153 -0.252022378149908 -0.253621264803153 -0.258379058449912 -0.368369062124673 -0.223685866035637 -0.168408557289832 -0.0717470986363399 -0.158795831739037 -0.0742610020325764 -0.206269302153681 0.475358016964727 0.675505301572998 0.664565023241631 -0.136767851681833 -0.1775605412116 -0.141575009060006 -0.180437621116216 -0.151616603102816 -0.154166537851097 0.0816301679344522 -0.379578041926699 -0.131405748938741 0.475358016964727 -0.146385688541025 0.00811281486876688 0.475358016964727 -0.180437621116216 -0.223685866035637 -0.0619060124459136 0.227551993345969 -0.133113111936997 0.0796806235813532 -0.0955401390132706 -0.0869924871887837 0.288502967852083 -0.207131411510289 0.0796806235813532 -0.167752034628442 -0.21465515060155 0.216413957400597 -0.172786471713922 -0.160296629744758 -0.109478209541091 -0.374281816008133 -0.160296629744758 -0.235835910508219 -0.164800099402088 0.0747391791431271 0.0270569290728261 -0.22034047358254 0.0747391791431271 -0.164800099402088 -0.160296629744758 -0.131405748938741 0.18248342300707 0.826441735491825 -0.302521842784574 -0.100855050915597 -0.515712742759446 -0.164319050446982 -0.16363737532707 -0.0803484040348497 -0.0803484040348497 0.180437621116216 0.828100644128023 -0.0953853333989738 -0.0953853333989738 -0.0901124359993575 -0.150664128699054 0.18248342300707 -0.0161868408956101 -0.0161868408956101 -0.207131411510289 -0.0788627951689556 -0.117025827633465 -0.134619549832083 -0.158564302850166 0.336992612263573 0.336992612263573 -0.203888017137567 0.812557853827025 0.217414043699075 -0.146519204740578 0.180437621116216 -0.345234034619653 -0.345234034619653 0.561572995077945 -0.171371313449068 -0.168408557289832 -0.164483177543674 -0.00609298066424387 -0.139393500384328 0.0707065238757845 -0.17554267618273 -0.0992199555814873 -0.100855050915597 -0.128923210017986
0.102522104503687 0.12609407635311 0.0965432285566913 0.135717276004831 -0.0528153757889038 0.0742636415046539 0.103622699127008 0.185134004816823 0.103400684904076 0.0837290539892722 0.449771652454756 0.0489371515055059 0.45189064115656 0.0742636415046539 0.187015541637566 0.0758205448219366 0.177200218607027 0.178316966476615 0.121456948810666 0.106783319003542 0.178316966476615 -0.0121775005912811 0.076868170335925 0.888838341308709 0.119467920743509 0.0845886568487251 0.0540126616857922 0.149180670648222 1 0.0785030650323208 0.131700906504957 0.0710910087369628 0.242514477983053 -0.0330583834627849 -0.0278558390029548 0.0480197919537725 0.0923518568917916 0.0753270060340194 0.802765124828208 0.129898802232208 0.0489371515055059 0.0750443970297219 0.105198693019365 0.0830421131317916 0.0953319804002908 -0.0435181536610161 0.0432216251521371 0.0953558954660793 0.0873308577942608 0.19667081552935 0.685348113639114 0.0498468421094777 0.0498468421094777 -0.0192815092861165 0.106783319003543 0.0480197919537725 -0.0627910597189531 0.0623838468997487 0.0707067047476841 0.135717276004831 0.0760164786222271 0.068842732034614 0.0742636415046538 0.0587217937035071 0.109475454699644 0.0698006120405921 0.0480197919537725 0.00199749739149861 0.802765124828208 0.0410836452279478 0.0714921761610623 0.00944366256203694 0.0440337827606409 -0.0080342985960081 0.0480197919537725 0.0795559160762788 0.0480197919537725 0.0980789465119431 0.0845886568487251 0.105558777170707 0.0655165852850001 0.0713525286921192 0.00866258852429284 0.862760029031042 0.110091617750687 0.083413275999516 0.0284793102762713 0.0713525286921192 0.132276228476379 0.0706884548297845 0.129898802232208 0.0932516611009508 0.0852602759859262 0.0753270060340194 0.0799529891648134 0.14610356607489 0.0655165852850001 0.0631710712410236 0.0845886568487251 0.194870743761318 0.0350565728358764 0.0338294112814661 0.0410836452279478 0.0422847275385244 0.0385854084713155 0.0665804051661475 0.0385854084713155 0.0479053688551953 0.0714921761610623 0.0661606670133929 0.0457262564055067 0.0686249438917281 0.0618599956199869 0.0714921761610623 0.00944366256203694 -0.662574394434125 0.0366145879715011 -0.0139617005313119 0.04168789308103 0.0706884548297845 0.0960854434070747 0.117476715263419 0.0775743481546566 0.117476715263419 0.0706884548297845 0.119136226877847 0.0722937581806243 0.0754330365411611 0.0742636415046538 0.093128889825363 0.118472642438108 0.10102962555209 0.105198693019365 0.0722464232842822 0.0742636415046538 0.251986860202771 0.0501616915982025 0.0520148224610046 0.128761992960172 0.236625087764449 0.0288952958698374 0.0299651719899841 0.0252347932406503 0.0480197919537725 0.0259757114155354 0.0398515403831492 0.0667920093943356 0.12178829955288 0.102522104503687 0.128386509447725 0.120794130369565 0.14610356607489 0.0960854434070747 0.00135417857597271 0.178316966476615 0.100936124428017 0.129331041521585 -0.0121775005912811 0.0252347932406503 0.0742636415046538 0.0806957899948315 0.135051631200435 0.14610356607489 0.101698992657464 0.176904316558811 0.0299651719899841 0.10102962555209 0.10102962555209 0.0489371515055059 0.0742636415046538 0.0489371515055059 0.243247512615436 0.0994639842987242 0.0498468421094777 0.14610356607489 0.126756493264598 0.0449466827496127 -0.0261946493439311 0.126634842015883 0.0636039464420105 0.104170736945144 0.0916114823851105 0.14610356607489 0.0880581054062108 0.0799529891648134 0.100655112341496 0.0738714828898399 0.145766034736983 0.0754330365411611 0.131657917619981 -0.0700387322455657 0.0639534055928401 0.0655165852850001 0.0676276563211502 0.0714921761610623 0.134557891413624 0.0222394137268557 0.0385854084713155 0.0315962902850225 -0.0588969945985565 0.0315962902850225 0.0676276563211502 0.0714921761610623 0.0665804051661475 0.0410836452279478 -0.581393427516544 0.0706884548297845 -0.0446841997257839 0.0422847275385244 0.0706884548297845 0.0284793102762713 0.0661606670133929 -0.00969903275731715 0.0222394137268557 -0.0642683508890728 0.0279869834438408 0.0961964320052908 0.335101346405726 0.802765124828208 0.0706884548297845 0.0686249438917281 -0.0751908914826052 0.0428744619273121 0.0676276563211502 0.040471647995112 0.0544972540484233 0.0284793102762713 0.00199749739149861 0.0661606670133929 0.0576339038177714 0.0501616915982025 0.0676276563211502 0.242514477983053 -0.0564641709025235 -0.053425612805113 -0.0121775005912811 -0.0121775005912811 -0.0121775005912811 0.802765124828208 0.0544972540484233 0.125431707842597 0.10102962555209 0.177637576162065 0.213704173152104 0.0480197919537725 0.0110483521538533 0.139047597297251 0.0655165852850001 0.802765124828208 0.14610356607489 0.0536424715247915 0.187705972642962 0.0629042649737261 0.0629042649737261 0.849485298848382 -0.00887532858174367 0.802765124828208 0.081843769370489 0.185134004816823 0.00199749739149861 -0.0113568574360618 0.0489371515055059 0.0489371515055059 0.0923518568917916 0.128321448274399 -0.0113568574360618 0.0706884548297845 0.0498468421094777 0.0498468421094777 0.0498468421094777 0.242514477983053 0.243247512615436 0.129331041521585 0.145356311176113 -0.137833704855553 0.0661606670133929 0.0661606670133929 -0.00969903275731715 0.0708091216806479 0.103073161664139 0.0489371515055059 0.0742636415046538 0.0573305613019896 -0.00970579026137428 0.135717276004831 -0.0113568574360618 0.00628086471689502 0.335101346405726 0.10102962555209 0.0714921761610623 0.0852602759859262 0.0714921761610623 0.0960854434070747 0.0431794812512911 0.0975731866906821 0.110091617750687 0.0714921761610623 0.149180670648222 0.0484375788920176 0.126425277046874 0.129331041521585 0.0501616915982025 0.0953558954660793 0.0706884548297845 0.158754856820962 0.101055934068262 0.0722937581806243 0.0746546057030937 0.126425277046874 0.0742636415046538 0.0753270060340194 0.110091617750687 0.0722937581806243 0.0714921761610623 0.0876864387120282 0.0746546057030937 0.0619590870742253 0.0706884548297845 0.097869222310651 0.027149718410643 0.0489371515055059 0.108854761947966 0.0706884548297845 0.10102962555209 0.0742636415046538 0.130733521327252 0.335101346405726 0.335101346405726 0.0965432285566913 0.187705972642962 0.242514477983053 0.175004365095615 -0.0261946493439311 0.0480197919537725 0.0953558954660793 0.0965432285566913 -0.0428590808138864 -0.0435181536610161 -0.053425612805113 0.802765124828208 0.0299651719899841 -0.0105329602358469 -0.0326685575591948 0.127188720125002 0.0852602759859262 0.127188720125002 0.083413275999516 0.0346210223723572 0.793391295976682 0.117476715263419 0.00866258852429284 0.0430972609095622 0.0480197919537725 0.138546459340124 0.260154935329663 0.260154935329663 0.127188720125002 0.112298086560495 0.0283707539932154 0.0592244045693919 0.0512802483848091 0.0669984196172821 0.0701706708475436 0.0706884548297845 0.129331041521585 0.0540739459759628 0.0923518568917916 0.0713525286921192 0.0283707539932154 0.0830421131317916 0.0753270060340194 0.0713525286921192 0.118804468739243 0.117476715263419 0.0845886568487251 0.0713525286921192 0.011441537830298 -0.0270782586272037 0.188191979492909 0.0937565072554248 0.0930551779869065 0.0965432285566913 0.110091617750687 0.108854761947966 0.0861367167546336 0.120794130369564 0.0869655596079408 0.0869210586232031 0.0927037707134199 0.0237211151500701 0.0895172327804533 0.10102962555209 -0.0080342985960081 0.350728211364299 0.862760029031042 0.123113398627557 0.132276228476379 0.0994826982448678 0.839682258772304 0.0410836452279478 0.683024924459821 0.0958492098977425 0.149180670648222 0.0646450059853082 0.0961964320052908 -0.00887532858174367 0.0948049136529912 0.44767291333261 0.176904316558811 0.0913179072241094 0.0753270060340194 0.774621412125732 0.10102962555209 0.0753890908522498 0.129898802232208 0.0923518568917916 0.242514477983053 0.879309071336263 0.347584503903399 0.157715577945166 0.0980789465119431 0.242514477983053 0.103060942303481 0.076868170335925 0.0830421131317916 0.0758205448219366 0.0737864735577646 0.011441537830298 -0.0400426742985889 0.0825344734172114 0.020087275269366 0.0392229336948278 0.0455568983519182 0.0386907363593889 0.0909389591907781 0.0392229336948278 0.0923518568917916 0.0288952958698374 0.0480197919537725 0.0480197919537725 0.0480197919537725 0.0480197919537725 0.0489371515055059 0.0480197919537725 0.14610356607489 0.0830421131317916 0.0587217937035071 0.0665804051661475 0.0661606670133929 0.0665804051661475 0.0608076144869025 0.103400684904072 0.0587217937035071 0.0753270060340194 0.0845886568487251 0.0631710712410236 0.140389965155787 0.0742636415046538 0.14610356607489 0.125431707842597 0.126425277046873 0.0754330365411611 0.0686249438917281 0.0578028388470736 0.0284793102762713 0.0694722029824819 0.040471647995112 0.0657391691347185 0.0252347932406503 0.076909689322185 0.14610356607489 0.0710910087369628 0.0122124850489911 0.14610356607489 0.0284793102762713 0.0587217937035071 0.0760164786222271 0.0549785873062159 0.0718919832106979 0.0661606670133929 0.0323562628087776 0.117476715263419 0.0343634855725265 0.0746546057030937 0.0661606670133929 0.0722464232842822 0.0742636415046538 0.0440337827606409 0.0702844876647641 0.0706884548297845 -0.662574394434125 0.102720907766685 0.0706884548297845 0.0576339038177714 0.0714921761610623 0.0669984196172821 0.0505188851188904 0.0785030650323208 0.0669984196172821 0.0714921761610623 0.0706884548297845 0.076909689322185 0.839682258772304 0.187486960396161 0.0543981713061503 -0.0121775005912811 0.135384402364364 0.0710910087369628 -0.033732515533333 -0.00970579026137428 -0.00970579026137428 0.802765124828208 0.187015541637566 -0.0113568574360618 -0.0113568574360618 0.153951279792259 0.0660880205515003 0.862760029031042 0.129898802232208 0.129898802232208 0.0746546057030937 -0.00887532858174367 0.097869222310651 0.0934325764571333 -0.0261946493439311 0.12178829955288 0.12178829955288 0.0738714828898399 0.187220307022561 0.0640348219242994 0.0714921761610623 0.802765124828208 0.0480197919537725 0.0480197919537725 0.242514477983053 0.076868170335925 0.0753270060340194 0.0691671665583496 0.128191634510476 0.105198693019365 0.0968375042857566 0.0706884548297845 -0.0113568574360618 -0.0121775005912811 0.12432112774115
-0.0589397308925864 -0.0515025389750539 -0.134850075330704 0.155107387819304 0.0343361835269743 0.408334604091157 -0.0538799832445547 -0.139292930371685 -0.101731380072382 0.338737178319201 0.00882729047689838 0.00310924627238692 -0.00109658554074375 0.408334604091157 -0.130581005329233 0.394234036584938 -0.133647650284149 -0.127221578648562 -0.0968235924276231 -0.100639431588336 -0.127221578648562 0.101084851871117 -0.151267201942907 0.0820888405355951 -0.101922632216206 -0.0915957135209396 0.645842141090221 -0.160903886287305 0.0785030650323208 1 -0.0657017400801789 -0.0166408952546143 -0.123576739582057 0.122181022376648 -0.0864013356420469 0.00511016679564579 -0.128202533116057 0.26202778536295 0.0335192589925838 -0.0728241650969606 0.00310924627238692 0.401211534157629 0.0926391386711409 -0.0901143028137537 0.0303794269385281 0.0124655312353628 -0.132078278644598 0.0391234618742364 0.0839410880451019 -0.332409229682902 0.0976776241491264 -0.00728691819400931 -0.00728691819400931 -0.0708893548425355 0.191113418783394 0.00511016679564579 0.251751220765869 0.0268812054697917 0.269663145816326 0.155107387819304 -0.157767251697122 0.185976669119508 0.408334604091157 -0.000491120135047288 -0.0679867623874992 -0.155415699234612 0.00511016679564579 -0.055491850743178 0.0335192589925838 -0.0688757684943229 0.445991725846405 -0.100724439763091 -0.00587900884183375 -0.0700203655039797 0.00511016679564579 0.238049476197662 0.00511016679564579 -0.0745251522599234 -0.0915957135209396 0.168402468287308 0.0125093012605701 -0.156004825293934 -0.0791071060886893 0.03582385691965 -0.0695237532725993 0.0976773675189402 -0.0550886354751984 -0.156004825293934 -0.0670445391798477 -0.00539268418241338 -0.0728241650969606 0.102339501141497 0.0932725104640881 -0.150670858964425 -0.124082177533491 -0.080611230509771 0.0125093012605701 -0.105904820621301 -0.0915957135209396 -0.109250685502935 -0.0725407644617999 0.274078138808911 -0.0688757684943229 -0.0708893548425355 0.392782169087063 0.494866946135629 0.392782169087063 -0.0803122282990819 0.445991725846405 0.462829586726147 -0.0566213948406299 -0.0103745969797715 0.380829177932838 0.445991725846405 -0.100724439763091 -0.103706833065619 0.0334348680354532 -0.0728552942981056 -0.0698887758604189 0.430834146407519 0.0443772985526113 0.5580797192363 -0.158353123397945 0.55787052085138 0.430834146407519 0.548848784615768 -0.130946714929671 0.397705024307513 0.408334604091157 0.0503660795835051 0.543919492619485 0.0318764431250957 0.0926391386711409 0.267102554071818 0.408334604091157 0.00475691651690075 0.0125569913901038 0.264068714561306 -0.065782143318873 -0.0495314233780838 0.0293591912059583 0.0379101083892349 0.0226348622789551 0.00511016679564579 0.020857002590133 0.0067920110207727 0.0185047016931527 0.0320775113064823 -0.0589397308925864 0.172143427044015 0.0297312452024401 -0.080611230509771 0.0443772985526113 0.128495075549966 -0.127221578648562 0.0970917343039446 -0.0623949820349983 0.101084851871117 0.0226348622789551 0.408334604091157 -0.130752517228183 -0.143300636233978 -0.080611230509771 -0.044566503411818 -0.0635864677608522 0.0379101083892349 0.0318764431250957 0.0318764431250957 0.00310924627238692 0.408334604091157 0.00310924627238692 -0.117882532842842 0.0281504376784466 0.00111849727056501 -0.080611230509771 -0.0602711153905821 0.0442235176682113 0.115234748635488 -0.0641716891577461 -0.106630525752009 -0.0631973660281106 0.046508195314438 -0.080611230509771 0.0825162044044747 -0.124082177533491 0.0444709492399803 0.411952976716378 -0.0791001182746897 0.397705024307513 0.360516700842605 0.0153416535836724 0.0147304710163442 0.013764969198093 0.274832281740917 0.445991725846405 0.360516700842605 -0.0506698443335494 0.0169858414088464 0.0868191412130814 -0.0270886944797696 0.0285919629966093 0.274832281740917 0.445991725846405 0.494866946135629 -0.0688757684943229 0.0144461479411724 -0.0145796620338482 -0.0516676359346035 -0.0708893548425355 -0.0145796620338482 -0.0550886354751984 0.462829586726147 -0.0214305774597938 -0.0506698443335494 -0.0210676199366729 -0.0522393942395713 -0.133846727728784 0.0144478759254012 0.0335192589925838 -0.0145796620338482 -0.0103745969797715 0.0553302322731231 -0.0364349621155025 0.274832281740917 0.0718058078426546 -0.0125774520560375 -0.0550886354751984 -0.0333469636328412 0.462829586726147 0.00525920289995074 0.0125569913901038 0.274832281740917 -0.123576739582057 0.0418702477811698 0.0355967273273265 0.101084851871117 0.101084851871117 0.101084851871117 0.0335192589925838 -0.0125774520560375 -0.0638137490468863 0.0318764431250957 -0.0563872772531924 0.0890132874883313 -0.003403500093842 -0.00796714431973736 -0.154277942378379 0.0125093012605701 0.0335192589925838 -0.080611230509771 0.0159873076093851 -0.119488069808541 0.278483904389492 0.278483904389492 0.0335192589925838 0.0967397147103855 0.0335192589925838 0.100591254742227 -0.139292930371685 -0.0333469636328412 0.100007256964776 0.00310924627238692 0.00310924627238692 -0.125263154181634 0.404682950019887 0.100007256964776 -0.0145796620338482 -0.00728691819400931 -0.00728691819400931 -0.00728691819400931 -0.123576739582057 -0.124950680728259 -0.0623949820349983 0.315627354768242 0.215127162492821 0.462829586726147 0.462829586726147 -0.0636030246273188 0.205893657903918 -0.0603632361091904 -0.00535054160841586 0.408334604091157 -0.202508528944926 0.0978347571010676 0.155107387819304 0.100007256964776 -0.115783889839439 0.0144478759254012 0.0318764431250957 0.445991725846405 0.0932725104640881 0.445991725846405 0.0443772985526113 0.0229539954001408 0.0486944761826049 -0.0695237532725993 0.445991725846405 -0.160903886287305 0.0149372538394981 -0.0588090151040913 -0.0623949820349983 0.0125569913901038 0.0391234618742364 0.430834146407519 -0.139072744166857 0.0401075347831914 -0.130946714929671 0.415924210792047 -0.0588090151040913 0.408334604091157 -0.117207807890406 -0.0695237532725993 -0.130946714929671 0.445991725846405 -0.0945019934066403 0.404754430154271 0.0188409046661078 0.430834146407519 0.0378934625045736 0.0291879050712316 -0.00535054160841586 -0.0664430159834933 0.430834146407519 0.0318764431250957 0.408334604091157 0.162727089444853 0.0144478759254012 0.0144478759254012 -0.134850075330704 -0.119488069808541 -0.123576739582057 -0.120675216761294 0.115234748635488 0.00511016679564579 0.0391234618742364 -0.134850075330704 0.0111723653929072 0.0124655312353628 0.0355967273273265 0.0335192589925838 0.0379101083892349 0.098923914879707 0.0230570469122818 0.379402853808777 0.0932725104640881 0.406773459305814 0.0976773675189402 -0.0698887758604189 0.03582385691965 0.5580797192363 -0.108787812998982 0.0332917685072415 0.00511016679564579 -0.0958092199027978 -0.153280740862018 -0.153280740862018 0.369948151055033 0.170634287184338 0.175150334406395 0.00293459327684784 -0.166479423326386 0.478120939752902 -0.0124910426471686 -0.0145796620338482 -0.0623949820349983 0.000196351430839053 -0.125263154181634 -0.156004825293934 0.201461868304894 -0.0901143028137537 0.26202778536295 -0.156004825293934 0.550676821171514 0.5580797192363 -0.0915957135209396 -0.156004825293934 -0.0856085181264817 -0.154926074882801 -0.113495416990986 -0.129491767019977 -0.127408132745085 -0.134850075330704 -0.0695237532725993 -0.0664430159834933 -0.0930581892190225 0.2416051503754 -0.134850075330704 -0.193603676792458 -0.0953355457821112 -0.00515783916226662 -0.115979485432943 0.0318764431250957 -0.0700203655039797 0.180148985696606 0.03582385691965 -0.102420229525794 -0.0670445391798477 0.092790739579336 0.03582385691965 -0.0688757684943229 0.10072443976309 -0.0597839974332988 -0.160903886287305 -0.211949014392406 0.32275507211907 0.0967397147103855 -0.129691386661532 0.0106496423797093 -0.0635864677608522 0.263201638443724 0.26202778536295 0.0775855516867764 0.0318764431250957 0.197349946407762 -0.0683496161282604 -0.125263154181634 -0.123576739582057 0.0214603297974757 -0.0172253143503172 0.148885525482938 -0.0745251522599234 -0.126835748924265 0.199053845836806 -0.151267201942907 -0.15364316687518 0.18939471172265 -0.150073543061473 -0.0856085181264817 -0.0820888405355956 0.0991225409796194 0.0232318825461073 -0.00943198753168116 0.0423146790610536 0.0404916589466147 -0.124082177533491 -0.00943198753168116 -0.128202533116057 0.0293591912059583 0.00511016679564579 0.00511016679564579 0.00511016679564579 0.00511016679564579 0.0118312952010445 0.00511016679564579 -0.080611230509771 -0.15364316687518 -0.000491120135047288 -0.0116564566852202 -0.0184259982411528 -0.0116564566852202 0.00968140181916171 0.215529138778687 -0.000491120135047288 0.26202778536295 -0.0915957135209396 -0.105904820621302 -0.23536048676659 0.408334604091157 -0.080611230509771 -0.0638137490468863 -0.0562302212820509 0.192263331642289 -0.0103745969797715 0.468944986736219 -0.0550886354751984 -0.017243743575824 0.0225473422523482 0.466829871723879 0.0226348622789551 0.194552196866823 -0.080611230509771 -0.0166408952546143 -0.110210176560763 -0.080611230509771 -0.0550886354751984 -0.000491120135047288 -0.157767251697122 -0.038272491248854 -0.0025124540404543 0.462829586726147 -0.0534550631132984 0.5580797192363 -0.0616065793186298 0.415924210792047 0.462829586726147 0.267102554071818 0.419539729474833 -0.00587900884183375 0.411569997917761 -0.0145796620338482 -0.103706833065619 0.201143067987672 -0.0145796620338482 0.00525920289995074 0.411556385426728 0.478120939752902 -0.0908306610558124 0.381711870829499 0.478120939752902 0.411556385426728 -0.0145796620338482 0.194552196866823 0.03582385691965 -0.131717271580275 0.0104631749806969 0.101084851871117 0.156648124455482 -0.0166408952546143 0.120067865674422 0.0978347571010676 0.0978347571010676 0.0335192589925838 -0.130581005329233 0.100007256964776 0.100007256964776 0.0738216049360673 0.277441463091452 0.03582385691965 -0.0728241650969606 -0.0728241650969606 0.415924210792047 0.0967397147103855 0.0378934625045736 0.0825162044044747 0.115234748635488 -0.097955109157882 -0.097955109157882 0.411952976716378 -0.121630475467453 -0.0574670636637753 -0.0186751722654752 0.0335192589925838 0.00511016679564579 0.00511016679564579 -0.123576739582057 0.259513014548173 0.26202778536295 0.272239616768581 -0.0734494993339125 0.0926391386711409 -0.0535472457378052 0.430834146407519 0.100007256964776 0.101084851871117 0.384891367744003
-0.452794291000145 0.275800829414499 -0.32530967054514 -0.21293733406699 -0.283970211086715 -0.145942474667292 -0.461918522029442 0.490887609959537 -0.379212045903088 -0.126824415552176 -0.18958274145038 -0.377194944251241 -0.184873571087 -0.145942474667292 0.503328911757394 -0.154834369777481 0.441263548130355 0.516069715909946 -0.0594532795147231 -0.40008378902616 0.516069715909946 0.00769617827932215 -0.0343093890950845 0.0998870181099255 0.32200037135599 -0.000838388143333549 0.0222497949414936 0.319587372009169 0.131700906504957 -0.0657017400801789 1 0.405208000237184 0.267113446239775 -0.0525359734077455 0.107045697807636 -0.375912645218264 -0.310476871282876 -0.106915260094523 0.158600560530442 -0.313955637794099 -0.377194944251241 -0.138078785295107 -0.111361165531921 -0.0128109330029018 -0.024531672101641 -0.241466453071045 0.0354443963261945 -0.0361617458991414 -0.0370049259515823 0.0828204065710103 0.00649252197726621 -0.378475987852829 -0.378475987852829 -0.0389071194373624 -0.40008378902616 -0.375912645218264 -0.0945163070181302 0.358217974964893 -0.0927461917401659 -0.21293733406699 -0.059610018638885 -0.0791853163186442 -0.145942474667292 0.309940973419128 0.804902750192614 -0.0621589751693124 -0.375912645218264 0.089615393178899 0.158600560530442 0.184446467815084 -0.119103513174982 -0.1975700296573 -0.105653844642643 -0.0431534984738841 -0.375912645218264 -0.293689464068686 -0.375912645218264 0.810719575525273 -0.0117796542913497 0.0188776173107351 0.36333385150187 -0.0659335976735205 0.204400094262357 0.141099607568256 0.801973763618726 -0.103689801785932 0.254755340339403 -0.0659335976735205 0.993766709113146 0.402913503835832 -0.313955637794099 0.501362542042505 -0.0758457648231629 -0.0351790407445744 -0.00933102873096677 0.784889054713077 0.36333385150187 0.118316476945525 -0.000838388143333549 0.494493358767925 0.290358697317578 0.0114241663583848 0.184446467815084 0.192834591951887 0.0182030552998789 0.0723114955271946 0.0182030552998789 -0.1177328924526 -0.119103513174982 0.0642048386295208 -0.151709220457818 0.398300188415719 0.0618819760430285 -0.119103513174982 -0.1975700296573 0.0230441809290975 -0.137183440503323 -0.0552202866010059 0.187996196151922 -0.115864347930247 -0.0390325044251486 -0.0405493375287893 -0.0635284992631632 -0.0500048366858249 -0.115864347930247 -0.0539992807393499 0.0416303924129215 -0.151996294962179 -0.145942474667292 -0.030970422083555 -0.0564347054201282 -0.0251357506067051 -0.111361165531921 -0.0923697534918037 -0.145942474667292 0.178807248549689 -0.365606092518882 -0.0706174278383286 -0.304097405695869 0.110063224660412 -0.335881397048512 -0.322198341301245 -0.338208758439206 -0.375912645218264 -0.3393830618298 -0.149311291536934 -0.0774827416744397 -0.27323594692109 -0.452794291000145 -0.587355044986547 -0.261073438733321 0.784889054713077 -0.0390325044251486 0.0553862333949958 0.516069715909946 -0.105486561813787 -0.305072659816837 0.00769617827932215 -0.338208758439206 -0.145942474667292 -0.0540971260764136 0.23197247670046 0.784889054713077 0.533803155805528 0.945489182646577 -0.322718136954087 -0.0251357506067051 -0.0251357506067051 -0.377194944251241 -0.145942474667292 -0.377194944251241 0.271786582387798 -0.0229191528101175 -0.369709416266147 0.784889054713077 0.635912948985221 -0.251070063501155 -0.0689739176040024 -0.280715193034162 0.120628879216327 -0.457941995274282 -0.0251748784015176 0.784889054713077 -0.029354723682644 -0.00933102873096677 -0.257869248407089 -0.142995271876015 0.782861340991252 -0.151996294962179 -0.00171247901996952 0.151745807131593 0.36091105525141 0.363079328856849 -0.0966708367492158 -0.119103513174982 -0.00171247901996952 0.260632747313577 -0.144567490188368 0.180094076997542 -0.106296365959161 -0.118381444352586 -0.0966708367492158 -0.119103513174982 0.0723114955271946 0.184446467815084 -0.0128966972473924 0.402913503835832 0.0724761217986193 0.192834591951887 0.402913503835832 0.254755340339403 0.0642048386295208 0.216243775956012 0.260632747313577 -0.103070526936847 0.158892955465775 -0.324142534679278 0.426359321605966 0.158600560530442 0.402913503835832 0.398300188415719 -0.167569919104318 -0.160637235669439 -0.0894788026579109 0.0826526186962435 -0.120051137770558 0.254755340339403 0.0529428633782375 0.0642048386295208 0.371586191886465 -0.365606092518882 -0.0966708367492158 0.267113446239775 -0.293637545408859 -0.287591470101205 0.00769617827932215 0.00769617827932215 0.00769617827932215 0.158600560530442 -0.120051137770558 0.65532064027137 -0.0251357506067051 0.949831739287996 0.374112597708004 -0.375912645218264 -0.0963164094019983 0.734971699728086 0.36333385150187 0.158600560530442 0.784889054713077 -0.357814536855456 0.518307353196817 -0.0730688247193928 -0.0730688247193928 0.158600560530442 0.0111949091102454 0.158600560530442 -0.0724908994571547 0.490887609959536 0.0312707301675468 0.00852972740834229 -0.377194944251241 -0.377194944251241 -0.310046709592961 -0.0464771932007851 0.00852972740834229 0.402913503835832 -0.378475987852829 -0.378475987852829 -0.378475987852829 0.267113446239775 0.264879519339972 -0.305072659816837 0.00309613876302852 0.0513369394666615 0.0642048386295208 0.0642048386295208 -0.0104653912313046 -0.10665585698305 -0.448817636757083 -0.377194944251241 -0.145942474667292 -0.00685176432615368 0.0103772222697732 -0.21293733406699 0.00852972740834229 0.0146435028588372 0.426359321605966 -0.0251357506067051 -0.119103513174982 -0.0789089236954411 -0.119103513174982 -0.0390325044251486 -0.262312135457471 -0.27643801489623 0.801973763618726 -0.119103513174982 0.319587372009169 -0.160327211742918 0.639362969035606 -0.305072659816837 -0.365606092518882 -0.0361617458991414 -0.115864347930247 0.163861824561559 -0.279888952790237 0.0416303924129215 -0.135041273750427 0.639362969035606 -0.145942474667292 -0.0291560950413893 0.801973763618726 0.0416303924129215 -0.119103513174982 -0.0090953970954021 -0.148843510881972 -0.363047906252668 -0.115864347930247 -0.0172600060139526 -0.326891335416923 -0.377194944251241 0.802980204091037 -0.115864347930247 -0.0251357506067051 -0.145942474667292 -0.211091189019219 0.426359321605966 0.426359321605966 -0.32530967054514 0.518307353196817 0.267113446239775 0.516258066740731 -0.0756320858578944 -0.375912645218264 -0.0361617458991414 -0.32530967054514 -0.244387903136231 -0.241466453071045 -0.287591470101205 0.158600560530442 -0.322718136954087 0.00935258676504619 -0.0963164094019983 -0.0504255545497483 -0.0789089236954411 -0.0408048110487163 -0.103689801785932 0.174304438385957 0.14318442633205 -0.0447530227328658 0.0923810404635993 -0.245775733484773 -0.375912645218264 -0.58577206872655 0.457544111169894 0.457544111169894 -0.0546880629671658 -0.029673449413357 0.104589452707465 0.363590679626354 0.146256103823857 0.0591890902045243 0.400610952078478 0.402913503835832 -0.305072659816837 0.308955289515292 -0.310046709592961 -0.0659335976735205 0.104589452707465 -0.0128109330029018 -0.106915260094523 -0.0659335976735205 -0.0505048326345926 -0.0447530227328658 -0.000838388143333549 -0.0659335976735205 0.00527720753526601 0.277541109241255 0.511271949895042 -0.315975319298339 -0.312806485899233 -0.32530967054514 0.801973763618726 0.802980204091037 -0.00499082305868106 0.00740307545488672 -0.064827706342544 0.158169789555202 0.0156770055540373 -0.109433397475734 -0.298472256438871 -0.0251357506067051 -0.0431534984738841 0.0426444897903334 0.141099607568256 -0.0472399949746114 0.993766709113146 -0.127945688221129 0.158895762463484 0.184446467815084 0.000733263227733725 -0.0247495284891508 0.319587372009169 -0.0424799385336883 -0.0421011089163968 0.00684255950486442 -0.292753344462876 -0.191763349924088 0.945489182646577 -0.107116476766607 -0.106915260094523 0.173392738017389 -0.0251357506067051 -0.11421651843097 -0.295592593070564 -0.310046709592961 0.267113446239775 0.111447541965485 0.327769148333578 -0.0846249801930078 0.810719575525273 0.261743841969663 -0.369256016403484 -0.0343093890950845 -0.045793753052578 -0.110576779932262 -0.0258636738074919 0.00527720753526601 0.123164959257245 -0.070944917322678 -0.0859425497752425 -0.146956098347421 -0.244192290635085 -0.209927502504038 -0.304509195450806 -0.146956098347421 -0.310476871282876 -0.335881397048512 -0.375912645218264 -0.375912645218264 -0.375912645218264 -0.375912645218264 -0.377194944251241 -0.375912645218264 0.775169164805337 -0.045793753052578 0.309940973419128 0.35889603212608 0.356446452147329 0.35889603212608 0.355775021714698 -0.378908081937922 0.309940973419128 -0.106915260094523 -0.0117796542913497 0.110517680440372 -0.0258438802206445 -0.145942474667292 0.784889054713077 0.65532064027137 0.661283761656196 -0.120123811535314 0.398300188415719 -0.0888720985778577 0.254755340339403 0.386183796443806 -0.0996654075791765 0.0557097178987064 -0.338208758439206 -0.118020233210529 0.784889054713077 0.395728793058515 0.0786076058680533 0.784889054713077 0.254755340339403 0.309940973419128 -0.0577830286720414 0.184790098133467 0.390811918421141 0.0642048386295208 -0.0925994786589007 -0.0447530227328658 0.220590281753778 -0.137914553664531 0.0642048386295208 -0.0923697534918037 -0.143212806930726 -0.130841332982685 -0.132669748890317 0.402913503835832 0.0230441809290975 -0.367865622673051 0.402913503835832 0.371586191886465 -0.124233078080511 0.0591890902045243 0.202955427143125 -0.153682389084603 0.0591890902045243 -0.124233078080511 0.402913503835832 -0.118020233210529 0.158895762463484 0.501245882537785 -0.372057972219559 0.00769617827932215 -0.210504449165443 0.405208000237184 -0.0537047984677678 0.0103772222697732 0.0103772222697732 0.158600560530442 0.503328911757394 0.00852972740834229 0.00852972740834229 0.164980849222785 -0.0898699875889981 0.141099607568256 -0.313955637794099 -0.313955637794099 -0.137914553664531 0.00684255950486442 -0.0172600060139526 -0.029354723682644 -0.0689739176040024 -0.0541617759733154 -0.0541617759733154 -0.142995271876015 0.515383591118866 -0.105752997192666 0.398040526167537 0.158600560530442 -0.375912645218264 -0.375912645218264 0.268609023693196 -0.110460866966528 -0.106915260094523 -0.0963190153080702 -0.308340141086444 -0.111361165531921 -0.426935736279782 -0.115864347930247 0.00852972740834229 0.00769617827932215 -0.0466732700702706
-0.0795343085557139 -0.0352280927424225 -0.146570769780676 -0.190900565165903 -0.361887881311503 -0.112037081985908 -0.0883188802088454 0.275507936083398 -0.15698167762579 -0.0693750548394179 -0.67945620243819 -0.152842409059621 -0.672147572630777 -0.112037081985908 0.281877197359324 -0.115109840284818 0.209486224675024 0.292199063544285 0.435812558142438 -0.162117152078605 0.292199063544285 -0.543642613931282 0.187841354191889 0.066584437670953 -0.0633110415803749 0.179684864494824 0.03694557220307 -0.164319050446982 0.0710910087369628 -0.0166408952546143 0.405208000237184 1 0.216983477754632 -0.492084772266011 0.118383862620038 -0.152322811232762 -0.140207479671722 -0.0215868596810253 0.0719139945615819 0.288982110198623 -0.152842409059621 -0.113931502030865 0.116446114158139 0.181874896492634 0.129059277665117 -0.378980437577094 0.153906927550102 0.117699524340236 0.117503610788945 -0.159402179397169 -0.0425145430748598 -0.153361498175637 -0.153361498175637 -0.0278526616034134 -0.162117152078605 -0.152322811232762 0.00822521438091966 0.864972125038352 -0.00268008538395092 -0.190900565165903 0.169982508069134 0.0140625217972456 -0.112037081985908 0.715705144067472 -0.175872182714399 0.189007655860587 -0.152322811232762 -0.0384503109099948 0.0719139945615819 -0.039181290567609 -0.0932948095827629 -0.0912142987573006 -0.0161063622109162 0.0187903164723516 -0.152322811232762 -0.13154306745894 -0.152322811232762 -0.106843928945013 0.179684864494824 0.223601288601094 0.865800266338376 0.186863315520272 -0.081717870180953 0.0727293554887701 -0.176706689943558 0.151191820168351 0.598284914140117 0.186863315520272 0.404367674102457 0.867855312044187 0.288982110198623 -0.132033673552907 0.128124100086973 0.190126641947804 0.18628897883603 -0.0904952932927461 0.865800266338376 0.286839693808699 0.179684864494824 0.296229331885315 -0.0486116306304439 -0.0216183846950164 -0.039181290567609 -0.0253908080919824 0.0956249804444957 0.0870739342670173 0.0956249804444957 -0.0727293554887693 -0.0932948095827629 0.089683620480586 -0.0668636313902136 0.971443428107704 0.104415935940479 -0.0932948095827629 -0.0912142987573006 0.0726270090491655 -0.0555878275920092 0.0286498871391409 -0.0215428774418864 -0.103074037976263 0.116210235385221 0.0471792195265762 0.167903358850228 0.0471792195265762 -0.103074037976263 0.0396591417667612 0.161925105049917 -0.114521529868244 -0.112037081985908 0.122178456490825 0.0347332643119282 0.130470163355376 0.116446114158139 0.00600297729149553 -0.112037081985908 -0.360448875117612 -0.148146513624106 0.0244750195748993 0.291973099913152 -0.134707498349684 -0.108175374192786 -0.0944372240042826 -0.106975164194274 -0.152322811232762 -0.107923896505135 -0.0605021298565067 0.423211296141732 -0.0758490655335797 -0.0795343085557139 -0.23316394565658 -0.0715806307357229 -0.0904952932927461 0.116210235385221 -0.454797915617203 0.292199063544285 0.123954849328117 0.290987846744193 -0.543642613931282 -0.106975164194274 -0.112037081985908 0.160448125844915 0.189114786453517 -0.0904952932927461 -0.105000903955878 0.392183221084415 -0.0990215855025724 0.130470163355376 0.130470163355376 -0.152842409059621 -0.112037081985908 -0.152842409059621 0.216398141713549 0.133295741447537 -0.130314603164367 -0.0904952932927461 -0.0637043590789585 0.034365560150942 -0.505641774480735 0.305787059161481 0.282990944593181 -0.083867804755951 0.125173914106988 -0.0904952932927461 0.124559304575451 0.18628897883603 -0.0459265500820293 -0.109370072959456 -0.100779147716783 -0.114521529868244 0.182904211657693 -0.0404183812286911 0.87132259936311 0.85393282126709 -0.0102371854582736 -0.0932948095827629 0.182904211657693 0.62565298439581 -0.0585799035985376 0.393319722254731 -0.0391756946621701 -0.0479691083313014 -0.0102371854582736 -0.0932948095827629 0.0870739342670173 -0.039181290567609 0.0467371116158588 0.98295770655108 -0.0467893114253804 -0.0253908080919824 0.98295770655108 0.598284914140117 0.089683620480586 -0.0321727832352398 0.625680371346317 -0.0343117599333943 -0.0972168973684328 -0.146044267422552 0.175829097205854 0.0719139945615819 0.994337484945983 0.971443428107704 -0.0849150250277681 -0.065091493029241 -0.0218952322704462 0.0931003571476463 -0.00931600991391025 0.598284914140117 0.0286349533302341 0.089683620480586 0.906364986401943 -0.148146513624106 -0.0102371854582736 0.216983477754632 -0.356602849261368 -0.361002830784532 -0.543642613931282 -0.543642613931282 -0.543642613931282 0.0719139945615819 -0.00931600991391025 -0.0452235047991836 0.130470163355376 0.390492540653697 -0.247656771416609 -0.152322811232762 -0.0237866624540472 0.331149284056335 0.865800266338376 0.0719139945615819 -0.0904952932927461 -0.144989312934993 0.308103423869008 0.0114400540519164 0.0114400540519164 0.0719139945615819 -0.550321235269546 0.0719139945615819 0.135336935231472 0.275507936083398 0.050394972235726 -0.535907836577377 -0.152842409059621 -0.152842409059621 -0.140207479671722 0.16327171247827 -0.545271884391129 0.994337484945983 -0.153361498175637 -0.153361498175637 -0.153361498175637 0.216983477754632 0.216398141713549 0.290987846744193 0.186876103854316 0.109161938545687 0.089683620480586 0.089683620480586 0.00356098025075808 -0.0176666404591658 -0.0809850513256023 -0.152842409059621 -0.112037081985908 0.195802851047516 -0.557986393168722 -0.190900565165903 -0.535907836577377 0.0720365746881238 0.175829097205854 0.130470163355376 -0.0932948095827629 0.128124100086973 -0.0932948095827629 0.116210235385221 0.00564281665330319 -0.0352114087733457 -0.176706689943558 -0.0932948095827629 -0.164319050446982 -0.073537350373011 -0.0620807940272142 0.290987846744193 -0.148146513624106 0.117699524340236 -0.103074037976263 0.175646805427432 -0.0800345281572699 0.161925105049917 -0.0997964475202019 -0.0620807940272142 -0.112037081985908 0.192998489140387 -0.176706689943558 0.161925105049917 -0.0932948095827629 0.175337756810311 -0.113339725521504 -0.150760866895389 -0.103074037976263 0.136126566318651 -0.0990513494256803 -0.152842409059621 -0.193351745332189 -0.103074037976263 0.130470163355376 -0.112037081985908 -0.184004104191216 0.175829097205854 0.175829097205854 -0.146570769780676 0.308103423869008 0.216983477754632 0.307403905635434 -0.496413601342937 -0.152322811232762 0.117699524340236 -0.146570769780676 -0.379948604123211 -0.378980437577094 -0.361002830784532 0.0719139945615819 -0.0944372240042826 -0.537545782952912 -0.0237866624540472 0.181112279180925 0.128124100086973 0.165744585838772 0.151191820168351 0.125040908859857 0.0727293554887701 0.0471792195265762 0.110478727537926 0.0231760824633086 -0.152322811232762 -0.250577699522893 0.185400534307453 0.185400534307453 0.181112279180925 0.147454726624987 0.284180153996642 0.876356388775623 -0.120560260191306 0.0844949920351374 0.988655090333817 0.994337484945983 0.290987846744193 0.703775788547224 -0.140207479671722 0.186863315520272 0.255241697196463 0.181874896492634 -0.0215868596810253 0.186863315520272 0.0411536027210959 0.0471792195265762 0.179684864494824 0.186863315520272 0.070853238947452 -0.195057170095279 0.307134785868664 -0.14234000297914 -0.141275253309034 -0.146570769780676 -0.176706689943558 -0.193351745332189 0.177505887077748 0.232190435570065 0.152149519228308 -0.0470284835935042 -0.0424102139221245 -0.043819197202118 -0.13590398739941 0.130470163355376 0.0187903164723516 -0.167565888373899 0.0727293554887701 0.437336324730283 0.404367674102457 0.122938816933603 0.0727293554887701 -0.039181290567609 -0.0575133173160527 0.173191025728536 -0.164319050446982 0.181132057514992 0.00517124313902973 -0.550321235269546 -0.143931680976981 -0.676283572501428 0.392183221084415 -0.0117259971609723 -0.0215868596810253 0.070260124627676 0.130470163355376 -0.0258951085822215 0.290002610505564 -0.140207479671722 0.216983477754632 0.0751322110200868 0.0684703841167121 0.18606552814459 -0.106843928945013 0.216983477754632 -0.156465884491038 0.187841354191889 0.178816363281887 -0.0204169505765103 0.192424022947595 0.070853238947452 0.13719179559846 0.133891436356923 -0.00269424975857799 -0.0595477867340167 0.0418062862594199 0.0419400930968227 -0.138062435355773 -0.0595477867340167 -0.140207479671722 -0.108175374192786 -0.152322811232762 -0.152322811232762 -0.152322811232762 -0.152322811232762 -0.152842409059621 -0.152322811232762 -0.106928359162122 0.178816363281887 0.715705144067472 0.839276454979019 0.8327639498161 0.839276454979019 0.846534950612668 -0.15698167762579 0.715705144067472 -0.0215868596810253 0.179684864494824 0.300757948321665 -0.113713810606717 -0.112037081985908 -0.0904952932927461 -0.0452235047991836 -0.0499175043128141 -0.0320406377232718 0.971443428107704 -0.0508330213547157 0.598284914140117 0.942431556571118 -0.0573235850627823 0.09232482342052 -0.106975164194274 -0.0286239017411086 -0.0904952932927461 0.977344301694177 0.104918766032878 -0.0904952932927461 0.598284914140117 0.715705144067472 0.169982508069134 -0.0514128927682521 0.932444901170435 0.089683620480586 -0.0491228894869984 0.0471792195265762 -0.108538562982379 -0.113339725521504 0.089683620480586 0.00600297729149553 -0.112037081985908 0.00419037921806816 -0.100390261587794 0.994337484945983 0.0726270090491655 -0.15594964814225 0.994337484945983 0.906364986401943 -0.0932948095827629 0.0844949920351374 -0.0678031234523055 -0.119182410242017 0.0844949920351374 -0.0932948095827629 0.994337484945983 -0.0286239017411086 0.0727293554887701 0.281114353161257 -0.150760866895389 -0.543642613931282 -0.19030254331671 1 -0.490760697574363 -0.557986393168722 -0.557986393168722 0.0719139945615819 0.281877197359324 -0.545271884391129 -0.545271884391129 0.056928574496844 -0.0196506971733682 0.0727293554887701 0.288982110198623 0.288982110198623 -0.113339725521504 -0.550321235269546 0.136126566318651 0.124559304575451 -0.505641774480735 0.443656649929219 0.443656649929219 -0.109370072959456 0.298857638986159 0.00285510566883139 0.983111944201307 0.0719139945615819 -0.152322811232762 -0.152322811232762 0.216983477754632 -0.0238262784340629 -0.0215868596810253 -0.0125272154798125 0.291966804374079 0.116446114158139 -0.0674611621443017 -0.103074037976263 -0.535907836577377 -0.543642613931282 0.187396122364958
0.478835031566086 -0.117800794341179 0.249470028280406 -0.893617114265306 -0.369200892546552 -0.254082565056997 0.46886166649956 0.684380959902416 0.143808824872858 -0.271552418952092 -0.00539112999626682 0.307194859692793 -0.00212428302269626 -0.254082565056997 0.694899355402047 -0.258018073142083 0.661347449876439 0.646275048660307 0.393928041888059 0.149782588418902 0.646275048660307 -0.252929801014561 -0.0148188303684796 0.221048447220695 -0.182512866894409 0.00340630305788737 -0.000422804249156444 0.57286337279137 0.242514477983053 -0.123576739582057 0.267113446239775 0.216983477754632 1 -0.303618660805578 0.0682146164816615 0.305932124308171 0.299529886979303 -0.0955539474032147 0.311891978777433 0.583926688024204 0.307194859692793 -0.24225897159857 -0.106017935003404 -0.00561794322407185 -0.0307109340167221 -0.341927398307394 0.0163628511014997 -0.0233557507732827 -0.0590969033716016 0.193434545180569 0.176069773965283 0.308453216707588 0.308453216707588 -0.0156081844761547 -0.610988840150862 0.305932124308171 0.109720801278383 0.221334565675738 -0.0946693605525692 -0.893617114265306 -0.00745678497533536 -0.0608364425064215 -0.254082565056997 0.190455642400805 0.126899190963197 -0.0207067853049268 0.305932124308171 0.0121118021100139 0.311891978777433 0.133248859589728 -0.217628422941443 0.094914063503879 0.142817203870843 -0.000972279084763072 0.305932124308171 -0.563035727303815 0.305932124308171 0.136640408479029 -0.012889011040656 0.0331962631718151 0.223998535584253 -0.0172387880128141 -0.427266754779702 0.315428210279366 0.126463297052174 -0.128732882316304 0.15363225067375 -0.0172387880128141 0.260604595379151 0.216751393010796 0.583926688024204 -0.0396948618086909 -0.0687195008440612 -0.00742941079211752 0.0034746620854075 0.14541181019823 0.223998535584253 0.0336433635684938 0.00340630305788737 0.712721481954956 -0.353822522380355 0.0308795809557917 0.133248859589728 0.137144396299525 0.0801837182910167 0.053327370436782 0.0801837182910167 -0.105927479115323 -0.217628422941443 0.0548356847890039 0.148306497282194 0.213777591198098 0.0657226836864404 -0.217628422941443 0.094914063503879 -0.155849341241359 -0.241085169156662 0.0659577219825054 0.13520865008266 -0.211531121046098 -0.0285746784200299 -0.0372040730804711 -0.00906583689765259 -0.0446679655435953 -0.211531121046098 -0.0433112515570414 0.0233188627763255 -0.253405567531406 -0.254082565056997 -0.0271823998367255 -0.0410282486846027 -0.0332852067185154 -0.0994013563946677 -0.0912085371591084 -0.254082565056997 -0.243154693475163 0.296648569741456 -0.14601314773522 0.5759936924446 0.198699684848741 0.328739133991963 0.318728054416038 0.323188858990634 0.305932124308171 0.314795375728238 -0.232773808158022 0.422939560534093 0.276551572936434 0.478835031566086 -0.286496077437958 0.282002070518169 0.14541181019823 -0.0285746784200299 -0.235172192872384 0.646275048660308 -0.10146198760562 0.57720674387463 -0.252929801014561 0.323188858990634 -0.254082565056997 -0.012811009380237 0.247037973690707 0.14541181019823 0.329845969554163 0.275925208361437 0.318728054416038 -0.0332852067185154 -0.0332852067185154 0.307194859692793 -0.254082565056997 0.307194859692793 0.997752941674123 -0.0267707277078334 0.308453216707588 0.14541181019823 0.411116347621726 0.309000502147425 -0.298089151379375 0.558825044429392 0.0385137484886473 0.482399536067423 -0.016680891032903 0.14541181019823 -0.0491570837220845 0.0034746620854075 0.283053552110003 -0.249465021493472 0.14319905781807 -0.253405567531406 -0.0148340332427957 -0.175295072638501 0.222669077249707 0.223998535584253 -0.0903551137594224 -0.217628422941443 -0.0181090268765555 0.148306497282194 -0.207945836369409 0.102477996399434 0.092016436085983 -0.18995520339668 -0.0903551137594224 -0.217628422941443 0.053327370436782 0.133248859589728 -0.196432260948628 0.216350730249287 -0.141164924238042 0.137144396299525 0.216350730249287 0.15363225067375 0.0548356847890039 -0.249802410559923 0.148306497282194 0.0892239585864728 0.111693456908832 0.258563291456897 -0.110615918185046 0.311891978777433 0.215923851371141 0.213777591198098 -0.134089235302659 0.139057114470728 -0.0903551137594224 0.0474028513472816 0.138579513393227 0.15363225067375 -0.024621693138561 0.0548356847890039 0.204437422199737 0.296648569741456 -0.0903551137594224 1 -0.369618673779948 -0.37086539892821 -0.252929801014561 -0.252929801014561 -0.252929801014561 0.311891978777433 0.138579513393227 0.398915256070932 -0.0332852067185154 0.275420987773569 -0.434188529487956 0.30621897495117 0.0833771940347919 0.340183990245452 0.223998535584253 0.311891978777433 0.14541181019823 0.309745475906905 0.701841579256948 -0.150792971007046 -0.150792971007046 0.311891978777433 -0.257023744561605 0.311891978777433 -0.0730423402253153 0.684380959902416 -0.024621693138561 -0.252548537032502 0.307194859692793 0.307194859692793 0.299529886979303 -0.0445649528357048 -0.251128054298737 0.215923851371141 0.308453216707588 0.308453216707588 0.308453216707588 1 0.997752941674123 0.57720674387463 0.000259604554445029 -0.0777579622534753 0.0548356847890039 0.0548356847890039 0.103259173810312 -0.0547719702130423 0.480072923139783 0.307475783902129 -0.254082565056997 0.0198837324788716 -0.257439338363868 -0.893617114265306 -0.244120102900586 0.0567609254144672 -0.110615918185046 -0.0332852067185154 -0.217628422941443 -0.0718007225235873 -0.217628422941443 -0.0285746784200299 0.324764128019043 0.289161202992967 0.126463297052174 -0.217628422941443 0.57286337279137 0.118663736771157 0.410042095737686 0.57720674387463 0.296648569741456 -0.0233557507732827 -0.211531121046098 0.294124234100061 0.275733461284592 0.0233188627763255 -0.247352017536775 0.410042095737686 -0.254082565056997 -0.00718784234087608 0.126463297052174 0.0233188627763255 -0.217628422941443 0.00527261705818948 -0.248993308072547 0.28195622066261 -0.211531121046098 -0.0319109268099994 0.314247423152539 0.307194859692793 0.124706042034953 -0.211531121046098 -0.0332852067185154 -0.254082565056997 -0.86080206960566 -0.110615918185046 -0.110615918185046 0.249470028280406 0.701841579256948 1 0.698275883249559 -0.298089151379375 0.305932124308171 -0.0233557507732827 0.249470028280406 -0.341191243155015 -0.341927398307394 -0.37086539892821 0.311891978777433 0.318728054416038 -0.250757230865754 -0.169265749335693 -0.0354299863537321 -0.0718007225235873 -0.0354299863537321 -0.135643484404302 0.020586421255555 0.302418488250811 -0.0446679655435953 0.0590777067746382 0.313693027038501 0.305932124308171 0.384953465383557 0.717073711910848 0.717073711910848 -0.0354299863537321 0.00483338281329629 0.092016436085983 0.218649973513426 0.122888431826018 0.0517712578102839 0.214855220344555 0.215923851371141 0.57720674387463 0.196317810489046 0.299529886979303 -0.0172387880128141 0.092016436085983 -0.00561794322407185 -0.0955539474032147 -0.0172387880128141 -0.0384492463527254 -0.0446679655435953 0.00340630305788737 -0.0172387880128141 0.0427321792769818 0.494149023921444 0.703238280298626 0.293550474087778 0.301811007199514 0.249470028280406 0.126463297052174 0.124706042034953 0.00162657649432608 0.0309767812072331 -0.0141279097693717 0.187671464232546 0.159110192609748 0.0947320365436237 0.278917564890024 -0.0332852067185154 -0.000972279084763072 0.017806600850486 0.315428210279366 0.399300497225059 0.260604595379151 -0.111321569353595 0.315428210279366 0.133248859589728 0.170471942161731 -0.0105098822524432 0.57286337279137 0.0195179716517133 -0.136866745645123 -0.257023744561605 0.307486021692402 -0.00862349742013237 0.275925208361437 -0.131211964909358 -0.0955539474032147 0.304719122235794 -0.0332852067185154 -0.050917396648216 0.573018013710241 0.299529886979303 1 0.209788763327273 -0.145632911522891 0.0425862994715112 0.136640408479029 0.995500390711167 -0.659788859713501 -0.0148188303684796 -0.0165849826792791 -0.0590774422921512 -0.0165648686125223 0.0427321792769818 0.060304028781692 -0.0704837577650167 0.0955339803688474 0.102265000494231 0.31032095753727 0.284890330964888 0.294947357694658 0.127213910927358 0.299529886979303 0.328739133991963 0.305932124308171 0.305932124308171 0.305932124308171 0.305932124308171 0.306905418854624 0.305932124308171 0.14541181019823 -0.0165849826792791 0.190455642400805 0.215943911748513 0.214582551774963 0.215943911748513 0.219994899240318 -0.643174331040584 0.190455642400805 -0.0955539474032147 -0.012889011040656 0.0182695496803994 0.0723297204588016 -0.254082565056997 0.14541181019823 0.398915256070932 0.386301546938087 -0.0632365505490937 0.213777591198098 -0.14476873945994 0.15363225067375 0.21084012404334 -0.193968059149096 0.0512235720557454 0.323188858990634 -0.0576756192532562 0.14541181019823 0.217834830507404 0.0463618764849451 0.14541181019823 0.15363225067375 0.190455642400805 -0.0122083623504992 0.13010132086855 0.219540976282285 0.0548356847890039 0.0178393537781749 -0.0446679655435953 0.13999975477057 -0.257098193067332 0.0548356847890039 -0.0912085371591084 -0.260741990038277 0.124274021441971 -0.214760600655982 0.215923851371141 -0.155849341241359 -0.663778810894004 0.215923851371141 0.204437422199737 -0.207364795785329 0.0517712578102839 -0.0739610595040354 -0.272507901348228 0.0517712578102839 -0.207364795785329 0.215923851371141 -0.0576756192532562 0.315428210279366 0.696282350491987 0.29382989558063 -0.252929801014561 -0.891425340375017 0.216983477754632 -0.305267350811041 -0.257439338363868 -0.257439338363868 0.311891978777433 0.694899355402047 -0.251128054298737 -0.251128054298737 -0.0427962646379644 -0.0882287667666037 0.315428210279366 0.583926688024204 0.583926688024204 -0.257098193067332 -0.257023744561605 -0.0319109268099994 -0.0524232742543093 -0.298089151379375 0.395002730082819 0.395002730082819 -0.249465021493472 0.700447652202203 0.123268467780965 0.218909974380045 0.311891978777433 0.305932124308171 0.305932124308171 0.990993002483192 -0.0977575873449046 -0.0955539474032147 -0.0925019804016921 0.596607756749782 -0.1034483072089 0.458641053117661 -0.211531121046098 -0.252548537032502 -0.252929801014561 -0.0401199443379384
-0.230331762586779 0.0535068295724338 -0.404573122936457 0.297022514995776 0.645616346568914 0.126226066715285 -0.23489017843996 -0.348319659758509 -0.342346967169682 0.0349928381941886 0.29141839588697 0.104980561087994 0.287758509799516 0.126226066715285 -0.354892453101508 0.112020205102458 -0.314626675212496 -0.400837878593625 -0.551798003448327 -0.366246321651777 -0.400837878593625 0.863498010718098 -0.205343698517127 -0.0255003716890777 0.0930070399806011 -0.190277154100198 0.0365830679614348 -0.159043682422051 -0.0330583834627849 0.122181022376648 -0.0525359734077455 -0.492084772266011 -0.303618660805578 1 -0.0987225365612905 0.10203919920563 -0.348217536405502 0.037749231163468 -0.0648175349225606 -0.387584219038051 0.104980561087994 0.12440341737255 -0.181458988838654 -0.201782646220117 -0.113191114552158 0.559154178981942 -0.146530569644368 -0.107804002850077 -0.0902797744132764 0.133016546808456 0.00801687952782337 0.107885831839105 0.107885831839105 -0.0686753806762444 0.282712140830288 0.10203919920563 0.0487199345396691 -0.430244831942618 0.0493178770299709 0.297022514995776 -0.246941357905364 0.0260493029604817 0.126226066715285 -0.347598512998695 0.208839578687016 -0.2345128795118 0.10203919920563 0.0525776340742874 -0.0648175349225606 -0.305712855723276 0.113219446266337 -0.425254935131103 0.111458483576282 -0.0147262612254372 0.10203919920563 0.232624820585883 0.10203919920563 0.193878567672314 -0.205399881030795 -0.233988209536736 -0.427479408866861 -0.238103784188363 0.0981967616285947 -0.0630144111588527 0.210606960695654 -0.153349744851274 -0.297594779067463 -0.238103784188363 -0.0502443757157212 -0.413243471192171 -0.387584219038051 0.3132121530305 -0.121445924342024 -0.209492151229406 -0.199667555138018 0.188442672821409 -0.427479408866861 -0.103593117715962 -0.190277154100198 -0.342238700398486 0.141375477296613 0.024043630616883 -0.305712855723276 -0.299282226930111 -0.0525861741586672 -0.0616576994489283 -0.0525861741586672 0.105610583414798 0.113219446266337 -0.0487091960362563 -0.34025959356091 -0.473119654768035 -0.0758556762359032 0.113219446266337 -0.425254935131103 -0.012952505826422 0.105080055525045 -0.0349694138581689 -0.310209203009536 0.115289618151723 -0.105074461542367 0.00215092093752449 -0.252548036890907 0.00677387550139163 0.115289618151723 -0.00798574942898982 -0.147750786610781 0.109527932647368 0.126226066715285 -0.0947854204216454 -0.00846409282550133 -0.110323957051905 -0.186829401465199 0.040577597270232 0.126226066715285 0.127947264060746 0.111469604072413 0.0367451920806821 -0.385814110790125 0.180609918688016 0.0760346248181576 0.080024987123833 0.0804821465795962 0.10203919920563 0.0832735307571335 0.114369771946616 -0.199917218413392 -0.111850066212666 -0.230331762586779 0.300782226918982 -0.0997083022084409 0.188442672821409 -0.105074461542367 0.822565051844932 -0.400837878593625 -0.177898440863299 -0.383916030453004 0.863498010718098 0.0804821465795962 0.126226066715285 -0.235037077012117 -0.136985181707755 0.188442672821409 0.253932633535887 -0.03596615977306 0.080024987123833 -0.110323957051905 -0.110323957051905 0.104980561087994 0.126226066715285 0.104980561087994 -0.302152584823268 -0.110214734814026 0.0989747878781271 0.188442672821409 0.126098396441895 -0.0144636722428941 0.970226188604445 -0.398868643203271 -0.0983610204383559 -0.230751518802119 -0.100393923821101 0.188442672821409 -0.0964269894196791 -0.199667555138018 -0.103195439975258 0.12396680114987 0.199365722757819 0.109527932647368 -0.119333732243281 0.0764046002106045 -0.433696865927482 -0.408152542851755 0.0504566348270805 0.113219446266337 -0.119333732243281 -0.326087186458559 0.110736105176936 -0.170653619286133 -0.0155950387730571 0.0906780636209763 0.0504566348270805 0.113219446266337 -0.0616576994489283 -0.305712855723276 0.0351332724407545 -0.479598233852051 0.0535530947055655 -0.299282226930111 -0.479598233852051 -0.297594779067463 -0.0487091960362563 0.10887957672282 -0.326087186458559 -0.00279707637130887 0.100870194339069 -0.401132673498578 -0.121637769036606 -0.0648175349225606 -0.488908219448196 -0.473119654768035 0.138812071912673 -0.319038734773247 0.0434939764497632 -0.148135695483451 0.0460995234767897 -0.297594779067463 -0.0153747518487305 -0.0487091960362563 -0.449611917025558 0.111469604072413 0.0504566348270805 -0.303618660805578 0.641027329195403 0.649337950179448 0.863498010718098 0.863498010718098 0.863498010718098 -0.0648175349225606 0.0460995234767897 0.113716516266291 -0.110323957051905 -0.035759082762906 0.351559843339714 0.106633267045773 0.0737766425072996 -0.470757125209817 -0.427479408866861 -0.0648175349225606 0.188442672821409 0.107581232149277 -0.37051944959461 0.0308343565832833 0.0308343565832833 -0.054108779909148 0.886520072326648 -0.0648175349225606 -0.114290806650096 -0.348319659758509 -0.00288555166959262 0.860951491493281 0.104980561087994 0.104980561087994 -0.348217536405502 -0.144963730992788 0.860941124682319 -0.488908219448196 0.107885831839105 0.107885831839105 0.107885831839105 -0.303618660805578 -0.302152584823268 -0.383916030453004 -0.131515241043752 -0.0151952142842043 -0.0487091960362563 -0.0487091960362563 -0.0166441265039299 0.0290041755488103 -0.228040000012724 0.10063411544378 0.126226066715285 -0.267511520384841 0.888988282689548 0.297022514995776 0.855401918583726 -0.148892646637495 -0.121637769036606 -0.110323957051905 0.113219446266337 -0.121445924342024 0.113219446266337 -0.105074461542367 0.0273706296568797 -0.0994659563116822 0.210606960695654 0.113219446266337 -0.159043682422051 0.139010808572627 0.123811358913051 -0.383916030453004 0.111469604072413 -0.107804002850077 0.115289618151723 -0.106513238640682 -0.106416863918044 -0.147750786610781 0.125343178464906 0.123811358913051 0.126226066715285 -0.21424283240493 0.210606960695654 -0.147750786610781 0.113219446266337 -0.189929995732861 0.125343178464906 0.127879793768303 0.115289618151723 -0.0998631377451221 0.0875019308046806 0.109490545616347 0.21359018677471 0.115289618151723 -0.110323957051905 0.126226066715285 0.340520391921991 -0.121637769036606 -0.121637769036606 -0.404573122936457 -0.37051944959461 -0.303618660805578 -0.368787539081803 0.960075524137578 0.10203919920563 -0.107804002850077 -0.404573122936457 0.555494691060084 0.559154178981942 0.649337950179448 -0.0648175349225606 0.080024987123833 0.858393520987337 0.0253638517415405 -0.13887570444779 -0.121445924342024 -0.14444985901141 -0.147806840089587 -0.0813296101798499 -0.0630144111588527 0.00215092093752449 -0.0967959143257205 0.0250723749264183 0.10203919920563 -0.189227349657475 -0.276500901154538 -0.276500901154538 -0.144214177795939 -0.114390408219123 -0.136093134951129 -0.433123400478035 0.133934899671822 -0.0478183656516426 -0.485719407222436 -0.488908219448196 -0.383916030453004 -0.341353344550347 -0.348217536405502 -0.238103784188363 -0.111830119742755 -0.201782646220117 0.037749231163468 -0.238103784188363 -0.010564304896488 0.00215092093752449 -0.190277154100198 -0.238103784188363 -0.146329011331147 -0.107869161080389 -0.361918149378573 -0.339885736564437 -0.347735426440226 -0.404573122936457 0.210606960695654 0.21359018677471 -0.186358997646794 -0.235246609933639 -0.240721628299717 0.204111863111573 0.12135696434803 0.0838240201649263 -0.328168708411786 -0.110323957051905 -0.0147262612254372 0.220996258184863 -0.0630144111588527 -0.549585947903815 -0.0502443757157212 -0.185086258158775 -0.0576340772651355 -0.305712855723276 0.00686829196695443 -0.218531065100975 -0.159043682422051 -0.293327046350061 0.0455385898973886 0.881012682034046 -0.329503511817544 0.287098985217164 -0.03596615977306 -0.0217227602178543 0.037749231163468 -0.0634253501670463 -0.110323957051905 0.00850781056758781 -0.382017504642554 -0.348217536405502 -0.303618660805578 -0.0357679025720281 0.0750641374064251 -0.263497140324143 0.193878567672314 -0.303618660805578 0.259351017003718 -0.205343698517127 -0.211771767032653 0.0206260510237007 -0.213662916310039 -0.146329011331147 -0.0966685793321026 -0.111521351111668 0.0621287429425255 -0.258073210641857 -0.0172149572875364 -0.0232263807525702 -0.35570810524552 -0.291866873135528 -0.348217536405502 0.0760346248181576 0.10203919920563 0.10203919920563 0.10203919920563 0.10203919920563 0.104980561087994 0.10203919920563 0.194780572111262 -0.211771767032653 -0.347598512998695 -0.416280420021086 -0.412748907557426 -0.416280420021086 -0.416989420784948 0.259878774653255 -0.347598512998695 0.037749231163468 -0.197810738808629 -0.103593117715962 0.0158922325954079 0.126226066715285 0.188442672821409 0.113716516266291 0.117185591278897 0.023211140136928 -0.473119654768035 0.0861693088877926 -0.297594779067463 -0.516958644962538 0.116149416233402 -0.047417143113087 0.0804821465795962 0.0119451116992806 0.188442672821409 -0.492084772266011 -0.0915414549375859 0.188442672821409 -0.297594779067463 -0.347598512998695 -0.241370770965196 0.157782821735488 -0.507656289428953 -0.0487091960362563 0.0928591056432395 0.00215092093752449 0.130312669002342 0.128449578569791 -0.0487091960362563 0.040577597270232 0.126226066715285 0.111458483576282 0.10574798594481 -0.488908219448196 -0.012952505826422 0.258011980307021 -0.488908219448196 -0.449611917025558 0.0995329989581616 -0.0478183656516426 0.135256540844894 0.125226731816691 -0.0478183656516426 0.0995329989581616 -0.488908219448196 0.0119451116992806 -0.0576340772651355 -0.353130261213538 0.1113173981926 0.863498010718098 0.295607194688435 -0.492084772266011 0.992578138820933 0.888988282689548 0.888988282689548 -0.0648175349225606 -0.354892453101508 0.860941124682319 0.860941124682319 0.327665507803975 0.0405327731175119 -0.0630144111588527 -0.387584219038051 -0.387584219038051 0.128449578569791 0.881012682034046 -0.0998631377451221 -0.0964269894196791 0.970226188604445 -0.554999284806328 -0.554999284806328 0.12396680114987 -0.366375716818683 0.0632607797625814 -0.495249284459765 -0.0648175349225606 0.10203919920563 0.10203919920563 -0.302567911012793 0.0354612110714649 0.037749231163468 0.0534169160086458 -0.393266846371034 -0.186829401465199 -0.266187146141092 0.115289618151723 0.860951491493281 0.863498010718098 -0.131710979942526
-0.00613452066642934 0.130687298085788 -0.0567060843851116 -0.0776215155188598 -0.00422786237150619 -0.0817353795422 -0.00759036034272009 0.0445295424518596 -0.0567827299433841 -0.0921531164896302 -0.0484260787469478 0.0158046439016298 -0.0498271322598612 -0.0817353795422 0.0527696201341296 -0.0834489244340258 0.0461764143874605 0.0502626020992726 0.00115027043667527 -0.0582572064520813 0.0502626020992726 -0.0288293465351749 -0.0993072896314397 0.00600374320989868 0.0775020764613082 -0.101255580717046 -0.0594469287194335 0.0185150413667215 -0.0278558390029548 -0.0864013356420469 0.107045697807636 0.118383862620038 0.0682146164816615 -0.0987225365612905 1 0.0168013436004712 -0.0439840694340678 0.337234461743343 -0.00145761630604546 0.0202805081626399 0.0158046439016298 -0.0825946876488059 0.321119475702278 -0.100867116445534 0.155165585725214 0.00958993814788039 -0.0625337761328759 0.0351627617970574 0.148340681567065 -0.237110209290508 -0.0141687704597056 0.0148133669448541 0.0148133669448541 -0.046539035578848 -0.117526893789384 0.0168013436004712 -0.0181767207889672 0.058645303901603 0.328951026851503 -0.0776215155188598 -0.103574588261081 0.353184746778293 -0.0817353795421984 0.0610495672240714 0.0277651809406485 -0.102030788293352 0.0168013436004712 -0.0150821492475786 -0.00145761630604546 0.122841418643629 -0.0786850743436293 -0.0103152757627585 -0.0325391297283622 0.458821953295099 0.0168013436004712 -0.0953621990008845 0.0168013436004712 0.0746937246678993 -0.101255580717046 0.356033294929384 0.0550983534405902 -0.102417550998359 -0.01256963100841 0.00107201108920639 0.0268792911716234 0.348710861181412 0.00145761630606919 -0.102417550998359 0.106193220664215 0.0482288038366307 0.0202805081626399 -0.0248077295302684 0.159668655398509 -0.0989157890012768 -0.100088417347069 0.0711571598736712 0.0550983534405902 -0.0695267748706997 -0.101255580717046 0.0587344289231633 0.0326637619043285 -0.0372330216342352 0.122841418643629 0.115330781145483 -0.0424675243806361 0.18329657596839 -0.0424675243806361 -0.0527251751483671 -0.0786850743436293 0.168544828039789 -0.050326820051151 0.124116444024176 0.194659112987844 -0.0786850743436293 -0.0103152757627585 0.0461687668569523 -0.000175149600335061 0.297911205881632 0.11902294167596 -0.077800489818454 0.0343227949961291 0.400831705747726 -0.103959214471742 0.400622293288803 -0.077800489818454 0.394743844736586 -0.107018541777058 -0.0830224285638628 -0.0817353795421984 0.0376954962778868 0.39715941384165 0.156063138368061 0.321119475702278 0.341038373032301 -0.0817353795421984 -0.0403527039048791 0.0249775034510848 0.542489658236028 0.0215855943387123 -0.27677090920394 0.0403870907749772 0.0500509977065114 0.026165839066721 0.0168013436004712 0.0346612495861501 -0.0148213345886746 0.0614132151320823 0.0516964617830951 -0.00613452066642934 -0.0585265446449067 0.0438615627009518 0.0711571598736712 0.0343227949961291 -0.00970309783680389 0.0502626020992726 0.325346019371101 0.0209328009381171 -0.0288293465351748 0.026165839066721 -0.0817353795421984 -0.104726941560636 -0.0473188057901108 0.0711571598736712 -0.0631063770972451 0.111761137288964 0.0500509977065114 0.156063138368061 0.156063138368061 0.0158046439016298 -0.0817353795421984 0.0158046439016298 0.0676125469492774 0.157863396839076 0.0223099593560603 0.0711571598736712 0.0651940045792949 0.0563337509110596 -0.0879684196074858 0.0187516926346498 -0.0700032020715518 -0.00831641762397295 0.0393948494085101 0.0711571598736712 0.157929835441082 -0.100088417347069 0.0730408934489323 -0.0813037654633172 0.0769000516069372 -0.0830224285638628 0.251812675011793 -0.0293013215251917 0.0568621200710789 0.0550983534405902 0.346858654462069 -0.0786850743436293 0.251812675011793 0.00933083997862445 -0.0092072714769987 0.0679402907997739 0.300441508766783 -0.00852917510199643 0.346858654462069 -0.0786850743436293 0.18329657596839 0.122841418643629 0.0270973406248319 0.120273790606956 -0.0339199299016966 0.115330781145483 0.120273790606956 0.00145761630606919 0.168544828039789 -0.0417555418952236 0.00933083997862445 0.31298721888462 -0.0704774283600386 -0.0557008326018269 -0.0181986436306674 -0.00145761630604546 0.120273790606956 0.124116444024176 0.0943777485380659 -0.0471881037247099 0.346858654462069 0.379820105357774 -0.0599802763964441 0.00145761630606919 0.398812661564364 0.168544828039789 0.0641160980810813 0.0249775034510848 0.346858654462069 0.0682146164816615 0.000997670195629281 -0.00335490685000025 -0.0288293465351748 -0.0288293465351748 -0.0288293465351748 -0.00145761630604546 -0.0599802763964441 0.0692869910992329 0.156063138368061 0.110159155539299 -0.0270320236235583 0.0168013436004712 0.0201433222916998 0.0925644072629725 0.0550983534405902 -0.00145761630604546 0.0711571598736712 0.031359843865201 0.0578491586332295 0.528308684825411 0.528308684825411 -0.00145761630604546 -0.0391141113907906 -0.00145761630604546 0.164333828497797 0.0445295424518596 0.368393599913921 -0.0297759966492423 0.0158046439016298 0.0158046439016298 -0.0439840694340678 0.26071996370985 -0.0297759966492423 0.120273790606956 0.0148133669448541 0.0148133669448541 0.0148133669448541 0.0682146164816615 0.0676125469492774 0.0209328009381171 0.247377374565982 0.141060069142929 0.168544828039789 0.168544828039789 0.359648628282588 0.182268103820319 -0.00686306409840781 0.0144242759718211 -0.0817353795421984 0.426655292457066 -0.0381897168998267 -0.0776215155188598 -0.0391889637495693 0.746229339520924 -0.0181986436306674 0.156063138368061 -0.0786850743436293 0.159668655398509 -0.0786850743436293 0.0343227949961291 0.038470874175739 0.06343835660774 0.0268792911716234 -0.0786850743436293 0.0185150413667215 0.0259945371708403 0.0662134691901011 0.0209328009381171 0.0249775034510848 0.0351627617970574 -0.077800489818454 -0.0679025426923869 0.0550884858404811 -0.107018541777058 -0.0821656790333039 0.0662134691901011 -0.0817353795421984 -0.0989157890012768 0.0268792911716234 -0.107018541777058 -0.0786850743436293 -0.102030788293352 -0.0821656790333039 0.0198245765552613 -0.077800489818454 0.159670687869888 0.0341408925521061 0.00671221017200389 0.0286528952752428 -0.077800489818454 0.156063138368061 -0.0817353795421984 -0.0677484094053078 -0.0181986436306674 -0.0181986436306674 -0.0567060843851115 0.0578491586332295 0.0682146164816615 0.0570926444382628 -0.0879684196074858 0.0168013436004712 0.0351627617970574 -0.0567060843851115 0.00877852225843101 0.00958993814788039 -0.00335490685000025 -0.00145761630604546 0.0398349419557962 -0.0307258758185158 -0.0204120611456043 0.262112171085642 0.159668655398509 0.262112171085642 0.348710861181412 0.808885364341601 0.00107201108920639 0.400831705747726 0.761194516304368 0.0490721045253608 0.0168013436004712 -0.0343337097625272 0.0723620140903597 0.0723620140903597 0.262112171085642 0.016894934223071 -0.0305511348714358 0.0622717992147685 -0.109294150335301 0.163712667707353 0.122184477710513 0.120273790606956 0.0209328009381171 0.0523723249719831 -0.0439840694340678 -0.102417550998359 -0.0305511348714358 -0.100867116445534 0.337234461743343 -0.102417550998359 0.395948416318291 0.400831705747726 -0.101255580717046 -0.102417550998359 0.733269270820352 0.0241457233301577 0.0570926444382628 -0.0483858237487275 -0.0462052766563946 -0.0567060843851115 0.0268792911716234 0.0286528952752428 -0.101643468075889 0.0305432339115339 -0.106256537767759 -0.127101289360777 -0.0450997666993589 0.00243363488986341 -0.0614655336295622 0.156063138368061 0.458821953295099 0.118268251607743 0.00107201108920639 0.0151170093519956 0.106193220664215 0.326774664185945 0.00107201108920639 0.122841418643629 -0.00536531827880747 -0.105492693208708 0.0185150413667215 0.407651509443128 0.228963471798491 -0.0391141113907906 -0.0515808585969764 -0.0470342624212113 0.111761137288964 0.490388180145985 0.337234461743343 -0.0306975095446111 0.156063138368061 0.175924406161645 0.0202805081626399 -0.0439840694340678 0.0682146164816615 0.0084101582751959 -0.0598191590756935 -0.0289219021958147 0.0746937246678993 0.0682146164816615 -0.113430005107196 -0.0993072896314397 -0.100867116445534 0.148332462023944 -0.0985236496438085 0.733269270820352 0.929489874223842 0.163397057131855 -0.0497123775170624 -0.0431691916441297 0.0552246396536122 0.0509841452888369 -0.049314582418705 -0.0431691916441297 -0.0439840694340678 0.0403870907749772 0.0168013436004712 0.0168013436004712 0.0168013436004712 0.0168013436004712 0.0254622526275422 0.0168013436004712 0.0711571598736712 -0.100867116445534 0.0610495672240714 0.0503791937466742 0.0521531435257191 0.0503791937466742 0.0604483691051969 -0.113803929545098 0.0610495672240714 0.337234461743343 -0.101255580717046 -0.0695267748706997 -0.154514737675574 -0.0817353795421984 0.0711571598736712 0.0692869910992329 0.0767406793765681 0.150367002275348 0.124116444024176 -0.0448627724114892 0.00145761630606919 0.110811553860924 -0.0175234985998025 0.167482439919602 0.026165839066721 0.17384614525776 0.0711571598736712 0.13358854149939 0.751234052754794 0.0711571598736712 0.00145761630606919 0.0610495672240714 -0.103574588261081 -0.0301929076363084 0.114664295539223 0.168544828039789 -0.0356116582443222 0.400831705747726 -0.0786850743436293 -0.0821656790333039 0.168544828039789 0.341038373032301 -0.0817353795421984 -0.00738647032295448 -0.0773558791195104 0.120273790606956 0.0461687668569523 -0.113055759361104 0.120273790606956 0.0641160980810813 -0.0786850743436293 0.163712667707353 -0.0521812723797899 -0.0864013356420469 0.163712667707353 -0.0786850743436293 0.120273790606956 0.17384614525776 0.00107201108920639 0.0520316499561929 0.010508732135397 -0.0288293465351748 -0.0769800944508375 0.118383862620038 -0.0977568571213275 -0.0381897168998267 -0.0381897168998267 -0.00145761630604546 0.0527696201341296 -0.0297759966492423 -0.0297759966492423 0.025892375450338 0.34883039523345 0.00107201108920639 0.0202805081626399 0.0202805081626399 -0.0821656790333039 -0.0391141113907906 0.159670687869888 0.157929835441082 -0.0879684196074858 0.000179409923481987 0.000179409923481987 -0.0813037654633172 0.0586052127089746 -0.0516190693127382 0.13163903282827 -0.00145761630604546 0.0168013436004712 0.0168013436004712 0.0637694948841797 0.335354570636063 0.337234461743343 0.344902931023613 0.0222388950834406 0.321119475702278 -0.00751593847296856 -0.077800489818454 -0.0297759966492423 -0.0288293465351748 0.265614997717449
0.571928318867017 -0.183601873336864 -0.206857888789477 -0.27980024969179 0.219560571421118 -0.0276790026581935 0.569225097166794 -0.424223936998883 -0.177059958151457 -0.051650017458619 0.184873436177277 0.996600434198497 0.184096371236592 -0.0276790026581935 -0.427985162786128 -0.0218373129462134 -0.40783475096119 -0.472966145767211 -0.213986287897381 -0.128758486453871 -0.472966145767211 0.0947922555047719 -0.0776133709503085 0.0520187478348619 -0.231120736350067 -0.0775779347453027 -0.061419738021304 -0.345234034619653 0.0480197919537725 0.00511016679564579 -0.375912645218264 -0.152322811232762 0.305932124308171 0.10203919920563 0.0168013436004712 1 -0.125584230558108 0.0707240814287878 0.101493477258023 0.515067732936013 0.996600434198497 -0.0328217631656174 -0.0627823771135561 -0.086171791923679 -0.0154905751114779 0.18462709783133 -0.0806531679780264 -0.0090603155435893 -0.0104247145449925 0.125405521334005 0.0973619753154251 0.986411543261479 0.986411543261479 -0.0394649826291844 -0.160588780048308 1 0.29680441677344 -0.146219394751497 0.0710150900205083 -0.27980024969179 -0.0969266858748888 0.0702745689137066 -0.0276790026581935 -0.125819971561296 -0.304395679924175 -0.0816254905973229 1 -0.07092216618665 0.101493477258023 -0.0880276767483358 -0.0164520938455151 -0.127988636802896 -0.0943487748799668 0.0672798369777679 1 -0.185649029886145 1 -0.310157741075757 -0.0882096219725792 -0.0898245712379378 -0.147979282848822 -0.0837693405235529 -0.117314984958811 0.102644210383412 -0.305114655495823 -0.0603318436204905 -0.101493477258027 -0.0837693405235529 -0.376693838276914 -0.151460281021087 0.515067732936013 -0.21478258320649 0.0079746594210646 -0.0814988689936961 -0.0659471070283569 -0.313048109895335 -0.147979282848822 -0.0576684466730494 -0.0775779347453027 -0.379304543477879 -0.118824140171778 -0.0077700338135708 -0.0880276767483358 -0.0906011700398136 -0.0196454293959609 -0.141131708502616 -0.0196454293959609 0.112324299355455 -0.0164520938455151 -0.136187892058036 0.0137707032225577 -0.149726077418286 -0.117007507266988 -0.0164520938455151 -0.127988636802896 -0.103991393551184 -0.0784520725058783 0.0654345193584444 -0.0893223655324459 -0.0108767480143885 -0.0108304177314781 -0.000232385945739335 -0.0991048437744222 -0.000232385945739335 -0.0108767480143885 0.00115868994455427 -0.08216701571692 -0.0193167884295962 -0.0276790026581935 -0.0139586465194354 0.00543437742119781 -0.0138422167299922 -0.0666797808910717 0.0684222893654491 -0.0276790026581935 -0.67063784535369 0.972582585793574 -0.00129416205460315 0.496973382067896 0.113965128235647 0.935057194957489 0.902100543543428 0.944763799405942 1 0.94138923396243 -0.0853877131716794 0.71738505412121 0.602787443918096 0.571928318867017 0.617087865832021 0.60224099177605 -0.313048109895335 -0.0108304177314781 0.0716761308293188 -0.472966145767211 -0.0726072725903473 0.495803887339858 0.0947922555047719 0.944763799405942 -0.0276790026581935 -0.0979337102526764 -0.186454107366311 -0.313048109895335 -0.217904862180852 -0.379043191202297 0.909201546455874 -0.0138422167299922 -0.0138422167299922 0.996600434198497 -0.0276790026581935 0.996600434198497 0.305112708381769 -0.0105313201525354 0.993227198773939 -0.313048109895335 -0.259696891688902 0.815826096354284 0.119907693673791 0.513318261957791 -0.0535473699914345 0.581002555615791 -0.0103774865460919 -0.313048109895335 -0.0121019647259839 -0.0659471070283569 0.60224099177605 -0.0250548751525086 -0.312324899981979 -0.0193167884295962 -0.0583133096188226 -0.0570431677596163 -0.147101007951129 -0.147979282848822 0.0639250117213869 -0.0164520938455151 -0.0583133096188226 -0.0979751454731493 -0.0676021902099707 -0.0587402920736561 0.28276879565316 -0.0676996408722883 0.0639250117213869 -0.0164520938455151 -0.141131708502616 -0.0880276767483358 -0.0952249736064955 -0.151460281021087 -0.0660345728814171 -0.0906011700398136 -0.151460281021087 -0.101493477258027 -0.136187892058036 -0.0812887698316084 -0.0979751454731493 0.274187442875193 -0.0986589224735576 -0.206114826810562 -0.866311740510327 0.101493477258023 -0.151460281021087 -0.149726077418286 0.00734244195477608 -0.00829974057054315 0.0564028805290137 -0.0867163837926096 0.0351441235340126 -0.101493477258027 -0.0495606525505923 -0.136187892058036 -0.143553844650266 0.972582585793574 0.0639250117213869 0.305932124308171 0.228741820526505 0.22111049479487 0.0947922555047719 0.0947922555047719 0.0947922555047719 0.101493477258023 0.0351441235340126 -0.268755651322992 -0.0138422167299922 -0.380614306398374 -0.472050236024734 0.993167705425428 0.256220190055261 -0.428038502233402 -0.147979282848822 0.101493477258023 -0.313048109895335 0.951855547843302 -0.440211111980837 -0.00413719946776669 -0.00413719946776669 0.101493477258023 0.077121506373474 0.101493477258023 -0.00361382570674975 -0.424223936998883 -0.0263203303524403 0.0927339633280106 0.996600434198497 0.996600434198497 -0.125584230558108 -0.0613406578369419 0.0927339633280106 -0.151460281021087 0.986411543261479 0.986411543261479 0.986411543261479 0.305932124308171 0.305112708381769 0.495803887339858 -0.0589361646476942 -0.135535043008388 -0.136187892058036 -0.136187892058036 0.115751277271757 0.0862379044313798 0.57051277616101 0.976089507154752 -0.0276790026581935 -0.0580489571597677 0.0791918824300374 -0.27980024969179 0.0927339633280106 0.000754655393746154 -0.866311740510327 -0.0138422167299922 -0.0164520938455151 0.00278001821580072 -0.0164520938455151 -0.0108304177314781 0.871329694080691 0.617533853780692 -0.305114655495823 -0.0164520938455151 -0.345234034619653 0.413482311557685 -0.258906226006581 0.495803887339858 0.972582585793574 -0.0090603155435893 -0.0108767480143885 -0.237449737835221 0.617305737187807 -0.08216701571692 -0.030267802163898 -0.258906226006581 -0.0276790026581935 -0.0811651747271932 -0.305114655495823 -0.08216701571692 -0.0164520938455151 -0.0763848732726428 -0.0141791371081009 0.920150594280196 -0.0108767480143885 -0.0167744935704673 0.916005423325161 0.982939386110218 -0.30367705192604 -0.0108767480143885 -0.0138422167299922 -0.0276790026581935 -0.280115556731038 -0.866311740510327 -0.866311740510327 -0.206857888789477 -0.440211111980837 0.305932124308171 -0.441192508919343 0.134487881516816 1 -0.0090603155435893 -0.206857888789477 0.182974749990436 0.18462709783133 0.22111049479487 0.101493477258023 0.902100543543428 0.0906600003734479 -0.0550811519684001 -0.0399422213156074 0.00278001821580072 -0.057938463606353 -0.0603318436204905 -0.0893223655324459 0.102644210383412 -0.00630379238983643 -0.00309691759887255 0.83848329322272 1 0.594806412467485 0.195569102387197 0.195569102387197 -0.0388126865715694 -0.0201960873622186 -0.0607884609012822 -0.144445883054716 -0.0434666826626618 -0.131064004136658 -0.150594722699229 -0.151460281021087 0.495803887339858 -0.12969267290452 -0.125584230558108 -0.0837693405235529 -0.0535981014411432 -0.086171791923679 0.0707240814287878 -0.0837693405235529 0.00329198213028956 -0.00630379238983643 -0.0775779347453027 -0.0837693405235529 -0.00802988365790596 -0.372509119083816 -0.43323332318666 -0.124338360087793 -0.124988244151762 -0.206857888789477 -0.305114655495823 -0.30367705192604 -0.0743417298604247 -0.127688609848008 -0.0886432885452958 -0.126190724538123 -0.0580531946738349 0.267716803674254 -0.157185033837053 -0.0138422167299922 0.0672798369777679 0.114221311909624 0.102644210383412 -0.2181739832866 -0.376693838276914 -0.0596610061971291 0.102644210383412 -0.0880276767483358 0.096788523457037 -0.0792675984725072 -0.345234034619653 -0.0649213283732324 -0.0637972741572914 0.077121506373474 -0.13401364799378 0.185649029886146 -0.379043191202297 -0.00575879699407118 0.0707240814287878 0.0991593417180953 -0.0138422167299922 0.0901966573762431 0.494636695324173 -0.125584230558108 0.305932124308171 0.0552825491807418 -0.53879466342782 0.00278320381217866 -0.310157741075757 0.305932124308171 -0.206955403610258 -0.0776133709503085 -0.0690072012438804 0.0831614929176857 -0.0852050877568671 -0.00802988365790596 0.0146625375029508 -0.000205374687275596 -0.0683315408416695 -0.0264752473563417 0.81294414854445 0.754791550947794 -0.163500524112502 -0.0264752473563417 -0.125584230558108 0.935057194957489 1 1 1 1 0.996600434198497 1 -0.313048109895335 -0.0690072012438804 -0.125819971561296 -0.142658187977727 -0.141758838024125 -0.142658187977727 -0.145334376115758 -0.207808516006707 -0.125819971561296 0.0707240814287878 -0.0828910225209222 -0.0575629020857557 0.247154266973458 -0.0276790026581935 -0.313048109895335 -0.268755651322992 -0.270884517645731 0.0862379044313798 -0.149726077418286 0.0222973178321925 -0.101493477258027 -0.148854284794002 -0.0703656756291634 -0.131247453682578 0.944763799405942 0.0872032775185169 -0.313048109895335 -0.152322811232762 -0.00884854842812029 -0.313048109895335 -0.101493477258027 -0.125819971561296 -0.0846588720420186 -0.0534786507321702 -0.15403901537352 -0.136187892058036 0.216457433811991 -0.00630379238983643 -0.118858332594508 -0.030267802163898 -0.136187892058036 0.0684222893654491 -0.0276790026581935 -0.0943487748799683 -0.00746185401653786 -0.151460281021087 -0.103991393551184 -0.220094463721789 -0.151460281021087 -0.143553844650266 -0.00794278448460235 -0.131064004136658 -0.0856629392288496 -0.0253601301345087 -0.131064004136658 -0.00794278448460235 -0.151460281021087 0.0872032775185169 0.102644210383412 -0.421028635553024 0.927177877085239 0.0947922555047719 -0.279022647720143 -0.152322811232762 0.104001454192355 0.0791918824300374 0.0791918824300374 0.101493477258023 -0.427985162786128 0.0927339633280106 0.0927339633280106 0.0763439061136037 0.0589989229739104 0.102644210383412 0.515067732936013 0.515067732936013 -0.030267802163898 0.077121506373474 -0.0167744935704673 -0.0121019647259839 0.119907693673791 -0.215123877392765 -0.215123877392765 -0.0250548751525086 -0.439365270977689 -0.0870317584710628 -0.153182370703075 0.101493477258023 1 1 0.305932124308171 0.0756621115642309 0.0707240814287878 0.0689160054299421 0.518497191378075 -0.0627823771135561 0.503480859807836 -0.0108767480143885 0.0927339633280106 0.0947922555047719 -0.0523023288389118
0.545100087407937 -0.180254731611574 0.918964212492047 -0.267665033238657 -0.214148648242175 -0.126344765860405 0.542611086131049 0.434482786483101 0.796877094069982 -0.142523336823545 0.170169118695282 -0.127191326413946 0.169453859332662 -0.126344765860405 0.431040674668642 -0.126910843116367 0.44943792371969 0.38442904948484 0.753344253989941 0.769584092444433 0.38442904948484 -0.376641186195227 0.0956161324855239 0.0566682680907412 -0.221082621323204 0.0797088610378806 -0.027556971146511 0.517746623874992 0.0923518568917916 -0.128202533116057 -0.310476871282876 -0.140207479671722 0.299529886979303 -0.348217536405502 -0.0439840694340678 -0.125584230558108 1 -0.146358064532697 0.0934209691529556 0.491720532505986 -0.127191326413946 -0.124555179853841 0.068514752912374 0.0900599249734671 -0.0350819687307685 -0.206584373645944 0.0424099812462524 -0.0158997367416105 -0.0576979008439449 0.0461309682723225 0.072494394176192 -0.12455634068993 -0.12455634068993 0.136491218164058 -0.210600753800865 -0.125584230558108 -0.0667192177860656 -0.134589511914303 -0.147904443667734 -0.267665033238657 0.141191580571422 -0.129681400100717 -0.126344765860405 -0.115812601948503 -0.269626106747959 0.146129971301606 -0.125584230558108 -0.0489040300622782 0.0934209691529556 -0.0347561626998519 -0.115867645103127 0.497619476734518 0.460935401246444 -0.0721238716290903 -0.125584230558108 -0.170883023843759 -0.125584230558108 -0.275111487244317 0.0876390385054169 0.0792671383699605 -0.13620942342088 0.151798894979194 -0.127979162769177 0.0944801761750623 -0.270119645279861 0.0135568246474582 -0.093420969152947 0.151798894979194 -0.319609701438098 -0.139413552707395 0.491720532505986 -0.215242966355387 -0.0331683055342068 0.098160726397402 0.0789663647269789 -0.288149136358511 -0.13620942342088 -0.122491119501292 0.0797088610378806 0.411768458626588 -0.109373199475596 -0.0320216902113211 -0.0347561626998519 -0.0457434810389813 0.059134991407911 0.0331913666299929 0.059134991407911 -0.0944801761750618 -0.115867645103127 0.0477248075588886 0.372206590236019 -0.137817282822283 0.0732934827838267 -0.115867645103127 0.497619476734518 -0.0767921644889402 -0.0722122134698805 -0.000261631643733471 -0.0209981955022088 -0.115921599089766 -0.0175610040194641 -0.0882322175483634 0.142056152703236 -0.0882322175483634 -0.115921599089766 -0.0826217380352195 0.0438133365442851 -0.125742068877249 -0.126344765860405 -0.0220919750342057 -0.0792068349372379 -0.0384611578135832 0.074613317628553 -0.146562467654004 -0.126344765860405 0.224442078479497 -0.116733624068406 -0.129443384880716 0.47911604055269 -0.0254643215691979 -0.19990027068763 -0.193812715814556 -0.196525249704629 -0.125584230558108 -0.197201601212485 -0.0785962126213586 -0.2571818317114 0.031364263755141 0.545100087407937 -0.270857874870301 0.030716004547058 -0.288149136358511 -0.0175610040194641 -0.391468685841438 0.38442904948484 0.0703243860189841 0.478065793708322 -0.376641186195227 -0.196525249704629 -0.126344765860405 0.150197529649526 0.0910594253678428 -0.288149136358511 -0.200573317202669 -0.348895152965572 -0.193812715814556 -0.0384611578135832 -0.0384611578135832 -0.127191326413946 -0.126344765860405 -0.127191326413946 0.298856825852917 -0.0401419902056004 -0.128777912399365 -0.288149136358511 -0.249992351612455 -0.160441707279645 -0.347181827079811 0.413742724890722 -0.125441306660949 0.55553993699204 -0.0187306288033098 -0.288149136358511 -0.0546484538289238 0.0789663647269789 0.0139733256597787 -0.125250758096558 -0.287483448544555 -0.125742068877249 -0.0302011084727275 -0.0525061132954398 -0.135401004058949 -0.13620942342088 -0.145393727194515 -0.115867645103127 -0.0352000834880758 -0.0901824756652459 -0.0760991153450074 -0.0603896665187732 0.0203600015171458 -0.0623150002587563 -0.145393727194515 -0.115867645103127 0.0331913666299929 -0.0347561626998519 -0.104229894596113 -0.139413552707395 -0.0171410852061039 -0.0457434810389813 -0.139413552707395 -0.093420969152947 0.0477248075588886 -0.0748232878021703 -0.0901824756652459 0.00191693653825822 0.00035756352273839 0.922360059795213 0.176030267649266 0.0934209691529556 -0.139413552707395 -0.137817282822283 -0.0603580012715382 0.399082381429185 -0.145393727194515 0.0503181440446502 0.262758233433381 -0.093420969152947 -0.0652812148975771 0.0477248075588886 -0.132135972233623 -0.116733624068406 -0.145393727194515 0.299529886979303 -0.212161638255496 -0.212568015936963 -0.376641186195227 -0.376641186195227 -0.376641186195227 0.0934209691529556 0.262758233433381 -0.247379576404667 -0.0384611578135832 -0.35034130604096 -0.453942346478698 -0.125584230558108 -0.0507001507679812 0.087667589447549 -0.13620942342088 0.0934209691529556 -0.288149136358511 -0.188350573678802 0.426777061707316 -0.1324787413127 -0.1324787413127 0.0934209691529528 -0.369508474719296 0.0934209691529556 -0.0363956503853818 0.434482786483101 -0.0652812148975771 -0.370981328539518 -0.127191326413946 -0.127191326413946 0.992366060565252 -0.00857632380234262 -0.370981328539518 -0.139413552707395 -0.12455634068993 -0.12455634068993 -0.12455634068993 0.299529886979303 0.298856825852917 0.478065793708322 -0.0136200454453141 -0.0829642056446516 0.0477248075588886 0.0477248075588886 -0.00373878964251511 -0.102755578723035 0.543899520805369 -0.113364957187656 -0.126344765860405 0.0932493937511389 -0.375154642687582 -0.267665033238657 -0.363248381861543 0.0631336920072242 0.176030267649266 -0.0384611578135832 -0.115867645103127 -0.0331683055342068 -0.115867645103127 -0.0175610040194641 -0.213918689511389 0.0271526186749195 -0.270119645279861 -0.115867645103127 0.517746623874992 -0.0612345530691609 -0.249339118637729 0.478065793708322 -0.116733624068406 -0.0158997367416105 -0.115921599089766 0.320158367256124 0.0320229378202807 0.0438133365442851 -0.125550129642591 -0.249339118637729 -0.126344765860405 0.102386420506266 -0.270119645279861 0.0438133365442851 -0.115867645103127 0.0828403704530847 -0.127425055995023 -0.141400472031124 -0.115921599089766 -0.0432874507735716 -0.19108812567663 -0.127191326413946 -0.26891402220551 -0.115921599089766 -0.0384611578135832 -0.126344765860405 -0.257835946620533 0.176030267649266 0.176030267649266 0.918964212492047 0.426777061707316 0.299529886979303 0.425929440092637 -0.340767862702905 -0.125584230558108 -0.0158997367416105 0.918964212492047 -0.20088922467139 -0.206584373645944 -0.212568015936963 0.0934209691529556 -0.193812715814556 -0.365328851982414 -0.0507001507679812 -0.0108949641129542 -0.0331683055342068 -0.00520129857076137 0.00778944527825139 -0.0822179137075099 0.0944801761750623 -0.0882322175483634 -0.0621082236336405 -0.207271447785775 -0.125584230558108 0.552468143992615 0.240847385854031 0.240847385854031 -0.00520129857076137 0.00130529720369312 -0.00639350671545754 -0.132957060391373 -0.0333030504647343 0.0407123616050467 -0.138616838480324 -0.139413552707395 0.478065793708322 -0.11937727942826 0.992366060565252 0.151798894979194 -0.00639350671545754 0.0900599249734671 -0.146358064532697 0.151798894979194 -0.080919839831329 -0.0882322175483634 0.0797088610378806 0.151798894979194 0.0636660468140599 0.477261348539102 0.425929440092637 0.977434060558731 0.984833309578361 0.918964212492047 -0.270119645279861 -0.26891402220551 0.0773449049617595 0.109763174178785 0.146897583753229 0.136868750579032 0.181916077954776 -0.0576048233683166 0.953565227593429 -0.0384611578135832 -0.0721238716290903 -0.151806392312349 0.0944801761750623 0.743122617407205 -0.319609701438098 0.0778665443787099 0.0944801761750623 -0.0347561626998519 0.0671803157218525 0.0982577315874878 0.517746623874992 0.161351433263725 -0.0831584813799102 -0.361773866182803 0.966576968012675 0.17088302384376 -0.348895152965572 -0.0538518308261968 -0.146358064532697 0.0912724842437198 -0.0384611578135832 -0.0962059742887436 0.477017955144957 0.992366060565252 0.299529886979303 0.0654194634567634 0.0217263797842355 0.111040567429522 -0.275111487244317 0.299529886979303 -0.203259388629984 0.0956161324855239 0.0981629844086343 -0.0985520385365609 0.100720716118662 0.0636660468140599 -0.0566682680907413 -0.0381141426580131 0.316163142883302 0.40692986279413 -0.161812632710774 -0.195848198693041 0.984700928074797 0.424711911757065 1 -0.19990027068763 -0.125584230558108 -0.125584230558108 -0.125584230558108 -0.125584230558108 -0.127191326413946 -0.125584230558108 -0.288149136358511 0.0981629844086343 -0.115812601948503 -0.131311553594737 -0.130483735428062 -0.131311553594737 -0.133774885192439 -0.203929437551961 -0.115812601948503 -0.146358064532697 0.0876390385054169 -0.122491119501292 -0.146735410274664 -0.126344765860405 -0.288149136358511 -0.247379576404667 -0.249339118637729 -0.0963001608390516 -0.137817282822283 -0.114000216013325 -0.093420969152947 -0.137014830151815 -0.0798192044869021 0.051291812737898 -0.196525249704629 -0.0985189211504606 -0.288149136358511 -0.140207479671722 -0.050195129095015 -0.288149136358511 -0.093420969152947 -0.115812601948503 0.144471766723922 -0.053022860477175 -0.101974742206316 0.0477248075588886 -0.0638138372294032 -0.0882322175483634 -0.0431628943106342 -0.127425055995023 0.0477248075588886 -0.146562467654004 -0.126344765860405 0.412947669400649 -0.114671120492811 -0.139413552707395 -0.0767921644889402 -0.20258876394407 -0.139413552707395 -0.132135972233623 -0.118360956291073 0.0407123616050467 -0.0984361659502462 -0.132824878626769 0.0407123616050467 -0.118360956291073 -0.139413552707395 -0.0985189211504606 0.0944801761750623 0.430184517484405 -0.0900106403104029 -0.376641186195227 -0.267008531453015 -0.140207479671722 -0.346409831958274 -0.375154642687582 -0.375154642687582 0.0934209691529556 0.431040674668642 -0.370981328539518 -0.370981328539518 -0.303047881302881 -0.144104085135472 0.0944801761750623 0.491720532505986 0.491720532505986 -0.127425055995023 -0.361773866182803 -0.0432874507735716 -0.0592661886157375 -0.347181827079811 0.751277477361444 0.751277477361444 -0.125250758096558 0.427626370132846 0.412894336390942 -0.140998672179168 0.0934209691529556 -0.125584230558108 -0.125584230558108 0.288788236826866 -0.147707917408308 -0.146358064532697 -0.146660177066834 0.494810845658455 0.068514752912374 0.567481623369128 -0.115921599089766 -0.370981328539518 -0.376641186195227 -0.0140443219122984
-0.0143310535200689 0.0766343066607024 -0.149910418502844 0.125991455804065 0.0168981249823538 0.480667024700924 -0.00221639021640133 -0.182183666721424 -0.0928761294273751 0.427520062578451 0.0459488915812053 0.0685935491899855 0.0431798658601757 0.480667024700924 -0.185012116300393 0.504532948058617 -0.167678377326693 -0.173508241059712 -0.150729117543455 -0.0652753497172764 -0.173508241059712 0.0854061156296431 -0.102829038505453 0.0939786679157169 0.0115799848194033 -0.176574415293582 -0.103666450829668 -0.168408557289832 0.0753270060340194 0.26202778536295 -0.106915260094523 -0.0215868596810253 -0.0955539474032147 0.037749231163468 0.337234461743343 0.0707240814287878 -0.146358064532697 1 0.0427568639321784 -0.0286903042198936 0.0685935491899855 0.462378684209295 0.408180679212838 -0.12600379382899 0.563015512136282 0.0303831138733418 -0.125107502698468 0.458827566731826 0.605157665859414 -0.389796443557475 0.111825346086189 0.0664736025637254 0.0664736025637254 -0.0811570378389895 0.15047298044233 0.0707240814287878 0.20406303912808 -0.0106976530062409 0.972028517741106 0.125991455804065 -0.0548883175289699 0.910307246654963 0.480667024700924 -0.0347186345662298 -0.0951033266165423 -0.0413235707884878 0.0707240814287878 0.192270086502221 0.0427568639321784 0.0529058351166363 0.44754382806476 -0.0267571996294312 -0.0701523286486517 0.666855666332152 0.0707240814287878 0.120030139064384 0.0707240814287878 -0.0984719352888929 -0.121937138258997 0.200156643077552 -0.0187457555051669 -0.0436310363002138 -0.0307311602456169 0.0455166053455203 -0.0964566113541252 0.426695462381838 -0.079913878637699 -0.0436310363002138 -0.10838921521664 0.0670231706012456 -0.0286903042198936 0.0363760481294621 0.633039536186305 -0.100245445780335 -0.174539058939431 -0.103931668593757 -0.0187457555051669 -0.121244177684873 -0.176574415293582 -0.169481466952064 -0.0392804887161394 -0.00141889632159466 0.0529058351166363 0.0585722600921886 -0.0646143538851014 -0.127787709084358 -0.0646143538851014 -0.0919447294375887 0.44754382806476 -0.126982106042112 -0.0877623609601368 -0.0113572976503131 -0.118727831477147 0.44754382806476 -0.0267571996294312 -0.118727831477147 0.0676833865852914 0.467239298616669 0.0478970527049684 0.435034297038015 0.457131703720913 0.713840837734037 -0.0452190375265776 0.721198935156124 0.435034297038015 0.732583284813375 -0.145110892702206 0.498609826972739 0.480667024700924 0.447836988723503 0.729495456263052 0.564523791457476 0.408180679212838 0.976067634027329 0.480667024700924 -0.0236463741702793 0.0837295733771532 0.62702517310571 -0.0259296151106471 -0.326997009894037 0.0922182976189871 0.115212565566262 0.102656547310235 0.0707240814287878 0.108057642137177 0.0553138981105797 0.0607441788775049 0.0496775194200166 -0.0143310535200689 0.203932584967155 0.0257766678069355 -0.103931668593757 0.457131703720913 0.100788891971316 -0.173508241059712 0.406719108994932 -0.0273107693772084 0.0854061156296431 0.102656547310235 0.480667024700924 -0.0768890295514982 -0.128277652348925 -0.103931668593757 -0.0864375480646793 -0.0983617987462413 0.107427344657943 0.564523791457476 0.564523791457476 0.0685935491899855 0.480667024700924 0.0685935491899855 -0.0913493456369357 0.55298314371164 0.0711224089891592 -0.103931668593757 -0.0890217926505135 0.107675289029279 0.0512321396011295 -0.00642323781553486 -0.122074994651447 -0.0138821488344964 0.443757525673148 -0.103931668593757 0.603746807962066 -0.174539058939431 0.0318072562778528 0.47462706401438 -0.0952979473840882 0.498609826972739 0.4996358423756 -0.0510970721712399 -0.0147287303151122 -0.00498397322848427 0.980111324294859 0.44754382806476 0.506984610858414 -0.0877623609601368 0.0490180849471773 0.0443647676020786 0.190270591349602 0.0989850161872008 0.980111324294859 0.44754382806476 -0.127787709084358 0.0529058351166363 -0.0274285175944527 -0.00645214580213379 -0.0591512264981096 0.0585722600921886 -0.00645214580213379 -0.079913878637699 -0.126982106042112 -0.0728153484796044 -0.0659698479817575 0.177166809032517 -0.122901973559805 -0.148438807132421 -0.0445920235948155 0.0427568639321784 -0.018208929302058 -0.0113572976503131 0.00532847807986289 -0.0822889144973452 0.972027260117204 -0.059743154586238 -0.104596528496001 -0.079913878637699 0.346791801557653 -0.126982106042112 0.00149061087916741 0.0837295733771532 0.980111324294859 -0.0955539474032147 0.0211952329590371 0.0184566553973975 0.0854061156296431 0.0854061156296431 0.0854061156296431 0.0427568639321784 -0.104596528496001 -0.0874230049556566 0.564523791457476 -0.100672518345715 0.0509001830604331 0.0707240814287878 -0.049339574009368 -0.120715927404044 -0.0187457555051669 0.0427568639321784 -0.103931668593757 0.0894568986875648 -0.167048085782009 0.638998123098157 0.638998123098157 0.0427568639321784 0.0736447122154994 0.0427568639321784 0.626381415715145 -0.182183666721424 0.368298495970479 0.0835666015823899 0.0685935491899855 0.0685935491899855 -0.143130586180053 0.502275713576905 0.0890043551514814 -0.018208929302058 0.0664736025637254 0.0664736025637254 0.0664736025637254 -0.0955539474032147 -0.0970054875376163 -0.0273107693772084 0.454376154178203 0.269451083575044 -0.126982106042112 -0.126982106042112 0.422132222942567 0.820507813424977 -0.0157871888936276 0.0587968855971716 0.480667024700924 0.203900518589992 0.0754240752511195 0.125991455804065 0.0835666015823899 0.338074347716514 -0.0445920235948155 0.564523791457476 0.44754382806476 0.633039536186305 0.44754382806476 0.457131703720913 0.0827649480642849 0.0331689505208075 -0.0964566113541252 0.44754382806476 -0.168408557289832 0.0326967324530164 -0.0875673711392153 -0.0273107693772084 0.0837295733771532 0.458827566731826 0.435034297038015 -0.18794191003759 0.0542996790583899 -0.145110892702206 0.486677230251044 -0.0875673711392153 0.480667024700924 -0.115471574181611 -0.0964566113541252 -0.145110892702206 0.44754382806476 -0.131784202028451 0.476552376647446 0.0725291318703573 0.435034297038015 0.555712188815478 0.11628935276297 0.061197987800268 -0.101158250386939 0.435034297038015 0.564523791457476 0.480667024700924 0.141433375840692 -0.0445920235948155 -0.0445920235948155 -0.149910418502844 -0.167048085782009 -0.0955539474032147 -0.168425955139499 0.0512321396011295 0.0707240814287878 0.458827566731826 -0.149910418502844 0.0339395409406068 0.0303831138733418 0.0184566553973975 0.0427568639321784 0.107427344657943 0.0872148543503379 0.0913320462645703 0.519086220641923 0.633039536186305 0.497251045579566 0.433936905854291 0.175272523885103 0.0455166053455203 0.721198935156124 0.521363164529768 0.0989407920102421 0.0707240814287878 -0.0150710236301422 -0.117862581070149 -0.117862581070149 0.526367911842642 0.402714422957278 -0.0270800265995421 -0.00258907761987968 -0.177978697596925 -0.128590003827703 -0.0263711085959401 -0.0296752039482559 -0.0273107693772084 -0.0516871171780613 -0.143130586180053 -0.0436310363002138 -0.0270800265995421 -0.12600379382899 1 -0.0436310363002138 0.727386356447401 0.721198935156124 -0.176574415293582 -0.0436310363002138 0.348771960312707 -0.186378853161298 -0.168425955139499 -0.137182013523465 -0.138358287261115 -0.149910418502844 -0.0964566113541252 -0.101158250386939 -0.129901003910321 -0.130281756705938 -0.0445795713616234 -0.160052218987304 -0.128158621785289 -0.0560589545164088 -0.144591599597347 0.564523791457476 0.666855666332152 0.140621904059533 0.0455166053455203 -0.154504529601925 -0.10838921521664 0.417232153522763 0.0455166053455203 0.0529058351166363 0.115313465432461 -0.0804747399866496 -0.168408557289832 0.178918192449575 0.409873225960294 0.0789952278380914 -0.0879595478837541 0.0486932577104172 -0.0983617987462413 0.615603220397446 1 0.070680327748977 0.564523791457476 0.833681993968095 -0.0286903042198936 -0.143130586180053 -0.0955539474032147 0.0949824285924876 0.0111100770261503 -0.267383057909832 -0.0984719352888929 -0.0988100984110743 0.163045362447125 -0.102829038505453 -0.0616894840766571 0.824904177122055 -0.113227389426534 0.348771960312707 0.312188305141434 0.624854729583873 -0.0866908661307115 -0.0752805397912803 0.105563731606464 0.124291952876131 -0.144110939263293 -0.0752805397912803 -0.146358064532697 0.0922182976189871 0.0707240814287878 0.0707240814287878 0.0707240814287878 0.0707240814287878 0.0806158103093933 0.0707240814287878 -0.103931668593757 -0.0616894840766571 -0.0347186345662298 -0.0650524193660278 -0.0610244890674882 -0.0650524193660278 -0.0205441269185224 0.160902413257497 -0.0347186345662298 1 -0.127974439437448 -0.121244177684873 -0.204574714071366 0.480667024700924 -0.103931668593757 -0.0874230049556566 -0.0875673711392153 0.820498987521464 -0.0113572976503131 0.643157578545234 -0.079913878637699 -0.0421458871419626 0.0196203817803144 -0.126173125559561 0.102656547310235 0.838046966654746 -0.103931668593757 -0.00992121270101706 0.522432363816069 -0.103931668593757 -0.079913878637699 -0.0347186345662298 -0.0429067469269637 -0.0702947960388621 -0.0167713141384891 -0.126982106042112 -0.0621013448107927 0.721198935156124 -0.137214866540381 0.486677230251044 -0.126982106042112 0.976067634027329 0.49030683990521 -0.0701523286486517 0.471183360465629 -0.018208929302058 -0.118727831477147 0.162334516964497 -0.018208929302058 0.00149061087916741 0.478984752831753 -0.128590003827703 -0.134896951144037 0.486711267704697 -0.128590003827703 0.478984752831753 -0.018208929302058 0.838046966654746 0.0455166053455203 -0.186319654272947 0.0696332217838209 0.0854061156296431 0.127627213492108 -0.0215868596810253 0.0273401717140586 0.0754240752511195 0.0754240752511195 0.0427568639321784 -0.185012116300393 0.0890043551514814 0.0890043551514814 0.044558987129412 0.967997210116586 0.0455166053455203 -0.0286903042198936 -0.0286903042198936 0.486677230251044 0.0789952278380914 0.555712188815478 0.610896831905908 0.0512321396011295 -0.152201507357744 -0.152201507357744 0.47462706401438 -0.165667817468372 -0.122901973559805 -0.0133609516006879 0.0427568639321784 0.0707240814287878 0.0707240814287878 -0.0955539474032147 0.996057684872718 1 0.984102645653346 -0.0289243591770095 0.401061423973753 0.00070152763782193 0.435034297038015 0.0835666015823899 0.0854061156296431 0.517260874997294
0.160943729683866 0.127553805779528 0.0976608622768576 0.137288408505161 -0.0871946070463533 0.033153058004183 0.161646751588231 0.215016502515892 0.104597704041149 0.052976753262546 0.548988969733353 0.101839687978513 0.551306234752416 0.033153058004183 0.216733535007507 0.0367293446469892 0.207861785182199 0.22329475512726 0.122862996480386 0.108019497240524 0.22329475512726 -0.0390424713131776 0.0460089336970116 0.72094932133862 0.119148109843456 0.0538734437309346 0.0546379398427225 0.180437621116216 0.802765124828208 0.0335192589925838 0.158600560530442 0.0719139945615819 0.311891978777433 -0.0648175349225606 -0.00145761630604546 0.101493477258023 0.0934209691529556 0.0427568639321784 1 0.187218903846659 0.101839687978513 0.0349635330225469 0.0767959405657301 0.0523004128571431 0.0460481621702553 -0.0695289864674529 -0.00253312416688754 0.0554049593407215 0.0424529271461995 0.153448265733821 0.558006092317321 0.102185559742337 0.102185559742337 -0.0170690146559731 0.105802198671126 0.101493477258023 0.00655934867201324 0.0690324756604495 0.0399729168273862 0.137288408505161 0.0633246868079851 0.0376562667939589 0.033153058004183 0.049902778516086 0.12110700677471 0.0570207676163374 0.101493477258023 0.00354889968042414 1 0.0415592504872765 0.0361526888845678 0.0607765592139982 0.0445435403187374 -0.00487806807684041 0.101493477258023 0.0838303761466114 0.101493477258023 0.124824823320862 0.0538734437309346 0.0925674134889082 0.0698633465066201 0.0585953631019237 0.0321572499948844 0.943562189872283 0.1215773579535 0.0565602374688586 0.0305366182840884 0.0585953631019237 0.159048102719054 0.0715067804847824 0.187218903846659 0.0724172723413739 0.0538856886717485 0.0444354528584133 0.0491548518422077 0.147794935573539 0.0698633465066201 0.0639023718243312 0.0538734437309346 0.226877428797125 0.0375132516575531 0.0342210378237604 0.0415592504872765 0.0427742371400952 0.0390320928660542 0.067351173940183 0.0390320928660542 0.0325624004480551 0.0361526888845678 0.0669265766842043 0.0462556069028934 0.070688035692379 0.0625761185223164 0.0361526888845678 0.0607765592139982 -0.521466502515665 0.0370384571415999 0.042541896103598 0.0421704934221063 0.0344550560249253 0.0561660798177167 0.0886662618824576 0.0649034720680391 0.0886662618824576 0.0344550560249253 0.0915592105808512 0.0196606655937225 0.0358519128981366 0.033153058004183 0.0531015676708697 0.0904140828671208 0.0452776086503053 0.0767959405657301 0.0409099442093834 0.033153058004183 0.322718066705815 0.0987107885527928 0.0404390331550419 0.186457220363624 0.194709609721902 0.102531099002333 0.0994087235836994 0.10080001274941 0.101493477258023 0.101146921051104 0.0403128821675361 0.131911456438236 0.101737268484805 0.160943729683866 0.164471678795992 0.100356774395365 0.147794935573539 0.0561660798177167 -0.0280452386033135 0.22329475512726 0.0726097849718284 0.186837795882465 -0.0390424713131776 0.10080001274941 0.033153058004183 0.0680654522441774 0.110769613538423 0.147794935573539 0.102876312136009 0.17895225127557 0.0994087235836994 0.0452776086503053 0.0452776086503053 0.101839687978513 0.033153058004183 0.101839687978513 0.312594396618978 0.0437284724103626 0.102185559742337 0.147794935573539 0.128223891167491 0.107337179192447 -0.0590260800268067 0.181183142427612 0.0643402582097235 0.161998733771563 0.051549134530774 0.147794935573539 0.0431677356272548 0.0491548518422077 0.102575595404335 0.0322305187337326 0.147453496800482 0.0358519128981366 0.0897222182743236 -0.0681451776243225 0.0694486991159562 0.0698633465066201 0.0380713366835882 0.0361526888845678 0.0940657463090849 0.0242629098453469 0.0390320928660542 0.0319620650781659 0.0219396511286929 0.0319620650781659 0.0380713366835882 0.0361526888845678 0.067351173940183 0.0415592504872765 -0.46493656238979 0.0715067804847824 -0.0428196985756042 0.0427742371400952 0.0715067804847824 0.0305366182840884 0.0669265766842043 -0.0077972120207187 0.0242629098453469 0.0188526945775186 0.0295478539843114 0.0973100510314624 0.408999396029359 1 0.0715067804847824 0.070688035692379 -0.071744038873618 0.0433707985953555 0.0380713366835882 0.0409401684619151 0.0551281420940336 0.0305366182840884 -0.0307391085201126 0.0669265766842043 0.0677740275400915 0.0987107885527928 0.0380713366835882 0.311891978777433 -0.0906238607782273 -0.0877682817333658 -0.0390424713131776 -0.0390424713131776 -0.0390424713131776 1 0.0551281420940336 0.126883769352854 0.0452776086503053 0.179693999466481 0.232832139286538 0.101493477258023 0.012153307777342 0.188000906760996 0.0698633465066201 1 0.147794935573539 0.0966071293979624 0.218898758942728 0.0470092782385823 0.0470092782385823 0.954351605367718 -0.0363634581702075 1 0.0503889426788499 0.215016502515892 -0.0307391085201126 -0.0383769045021762 0.101839687978513 0.101839687978513 0.0934209691529556 0.101296790832556 -0.0383769045021762 0.0715067804847824 0.102185559742337 0.102185559742337 0.102185559742337 0.311891978777433 0.312594396618978 0.186837795882465 0.0946748189204981 -0.138869282223159 0.0669265766842043 0.0669265766842043 0.0383777065580492 0.0440232537009498 0.16129508453291 0.101839687978513 0.033153058004183 0.0515034208105823 -0.0370374247808084 0.137288408505161 -0.0383769045021762 0.0293307117009572 0.408999396029359 0.0452776086503053 0.0361526888845678 0.0538856886717485 0.0361526888845678 0.0561660798177167 0.109721303814617 0.101511768033416 0.1215773579535 0.0361526888845678 0.180437621116216 0.0489983170432302 0.127888840621673 0.186837795882465 0.0987107885527928 0.0554049593407215 0.0344550560249253 0.131762438276304 0.0874894483794996 0.0196606655937225 0.0340639881578236 0.127888840621673 0.033153058004183 0.0444354528584133 0.1215773579535 0.0196606655937225 0.0361526888845678 0.0570207676163374 0.0340639881578236 0.100452745664378 0.0344550560249253 0.0421685773443053 0.0980112506327537 0.101839687978513 0.120634940626363 0.0344550560249253 0.0452776086503053 0.033153058004183 0.132246959338139 0.408999396029359 0.408999396029359 0.0976608622768576 0.218898758942728 0.311891978777433 0.20538874337669 -0.0590260800268067 0.101493477258023 0.0554049593407215 0.0976608622768576 -0.0689231999551361 -0.0695289864674529 -0.0877682817333658 1 0.0994087235836994 -0.0377085645717114 -0.0743680512912821 0.100103206146225 0.0538856886717485 0.100103206146225 0.0565602374688586 0.00820186565335285 0.988789108308349 0.0886662618824576 0.0321572499948844 0.10631185870923 0.101493477258023 0.166961217706476 0.374533770610503 0.374533770610503 0.100103206146225 0.0724943684517152 0.0219396511286929 0.0681951728987358 0.0115764092567575 0.0677740275400915 0.0710981367895451 0.0715067804847824 0.186837795882465 0.0354326454938009 0.0934209691529556 0.0585953631019237 0.0219396511286929 0.0523004128571431 0.0427568639321784 0.0585953631019237 0.0909886058965184 0.0886662618824576 0.0538734437309346 0.0585953631019237 0.0343619048317757 -0.0404141166222028 0.219334378794378 0.0948418804665788 0.0941324322522664 0.0976608622768576 0.1215773579535 0.120634940626363 0.055446844799179 0.122192504914497 0.0744112105321908 0.0559402283070861 0.00270099321862222 0.02488123055324 0.0905535299852099 0.0452776086503053 -0.00487806807684041 0.270598415406204 0.943562189872283 0.124538622206337 0.159048102719054 0.0711957665233223 0.966197202622873 0.0415592504872765 0.539034728397148 0.0712343024191742 0.180437621116216 0.0576947701100834 0.0973100510314617 -0.0363634581702075 0.0959024237520439 0.546695435576862 0.17895225127557 0.0549566188078689 0.0427568639321784 0.953667279701608 0.0452776086503053 0.0462065809383078 0.187218903846659 0.0934209691529556 0.311891978777433 0.712837503495996 0.294903842304043 0.159541374023693 0.124824823320862 0.311891978777433 0.104254028406697 0.0460089336970116 0.0523004128571431 0.050878697955813 0.0428614152035518 0.0343619048317757 0.0118469399162144 0.0510932724626724 0.0220998673569125 0.0396769984071497 0.107678457482271 0.100452745664378 0.0919917150265624 0.0396769984071497 0.0934209691529556 0.102531099002333 0.101493477258023 0.101493477258023 0.101493477258023 0.101493477258023 0.101839687978513 0.101493477258023 0.147794935573539 0.0523004128571431 0.049902778516086 0.0673511739401819 0.0669265766842043 0.0673511739401819 0.0686146444450047 0.104597704041149 0.049902778516086 0.0427568639321784 0.0538734437309346 0.0639023718243312 0.120808463606549 0.033153058004183 0.147794935573539 0.126883769352854 0.127888840621672 0.0502546001474843 0.070688035692379 0.0584719940305357 0.0305366182840884 0.0702764486849302 0.0409401684619151 0.0665001993308195 0.10080001274941 0.0469181027251967 0.147794935573539 0.0719139945615819 0.0355850605296121 0.147794935573539 0.0305366182840884 0.049902778516086 0.0633246868079851 0.0130544148989379 0.0727242415248967 0.0669265766842043 0.000417936790103771 0.0886662618824576 0.0264384835309403 0.0340639881578236 0.0669265766842043 0.0409099442093834 0.033153058004183 0.0445435403187331 0.0335891213700682 0.0715067804847824 -0.521466502515665 0.103564401375736 0.0715067804847824 0.0677740275400915 0.0361526888845678 0.0677740275400915 -0.00424551278608628 0.0335192589925838 0.0677740275400915 0.0361526888845678 0.0715067804847824 0.0469181027251967 0.966197202622873 0.217164880082748 0.100452745664377 -0.0390424713131776 0.136951681349428 0.0719139945615819 -0.0653864814967694 -0.0370374247808084 -0.0370374247808084 1 0.216733535007507 -0.0383769045021762 -0.0383769045021762 0.150713097849128 0.0371066302808907 0.943562189872283 0.187218903846659 0.187218903846659 0.0340639881578236 -0.0363634581702075 0.0421685773443053 0.0496723667118656 -0.0590260800268067 0.123198183108019 0.123198183108019 0.0322305187337326 0.218464004275352 0.0286845281799409 0.0723198061046664 1 0.101493477258023 0.101493477258023 0.285877468114503 0.0436669151635896 0.0427568639321784 0.0390267400548318 0.186077173806655 0.0767959405657301 0.155015646778861 0.0344550560249253 -0.0383769045021762 -0.0390424713131776 0.0970928805158507
[truncated: 5,186,783 more chars]
