# Supplementary material for: Precision medicine for atherosclerotic cardiovascular disease: Integrative genomics maps risk loci and AI‐predicted functional consequences
Source: Clin Transl Med. 2026 Jul 10;16(7):e70732. doi: 10.1002/ctm2.70732 (PMC13351343; doi:10.1002/ctm2.70732)
Supplement: Supplementary file 6 — Supporting Information [file CTM2-16-e70732-s005.zip › SLC44A2/FINEMAP/data.snp]

index rsid chromosome position allele1 allele2 maf beta se z prob log10bf mean sd mean_incl sd_incl
470 rs75184451 19 10507331 G A 0.112326 -0.0143177 0.00309106 -4.63198 1 12.5373 -0.00231615 0.000157224 -0.00231615 0.000157224
378 rs62128799 19 10667485 C T 0.436382 0.000973678 0.000537191 1.81253 1 12.5373 8.8e-05 3.81672e-05 8.8e-05 3.81672e-05
537 rs930229 19 10542119 T G 0.147117 0.0021665 0.00301949 0.717506 1 12.5373 0.0024439 0.00017047 0.0024439 0.00017047
260 rs2231485 19 10503886 G C 0.0228628 0.00158339 0.00707431 0.223822 1 12.5373 -0.00239299 0.000209013 -0.00239299 0.000209013
464 rs74453701 19 10565651 G C 0.0666004 -0.00196683 0.00113506 -1.73279 1 12.5373 -0.00062108 0.0001077 -0.00062108 0.0001077
379 rs62128800 19 10667750 T C 0.499006 0.00131393 0.000584968 2.24616 2.03477e-159 -156.154 2.02385e-163 4.799e-84 9.94633e-05 3.77559e-05
332 rs3745256 19 10668383 T C 0.499006 0.00139574 0.000596251 2.34085 2.52402e-246 -243.061 2.60231e-250 1.74437e-127 0.000103102 3.77559e-05
366 rs56272419 19 10640026 A G 0.0725646 0.00161571 0.0010651 1.51695 0 -inf 0 0 0 0
359 rs55775037 19 10632754 C A 0.0168986 -0.00045082 0.00198469 -0.227149 0 -inf 0 0 0 0
360 rs55800225 19 10703342 G A 0.0884692 0.000769078 0.00090143 0.853176 0 -inf 0 0 0 0
361 rs55898302 19 10574255 T C 0.173956 0.00159894 0.000779281 2.05182 0 -inf 0 0 0 0
362 rs55939834 19 10553252 A T 0.0874751 0.000617599 0.000855931 0.721552 0 -inf 0 0 0 0
363 rs56121920 19 10725894 G A 0.0954274 0.000206283 0.000854633 0.24137 0 -inf 0 0 0 0
364 rs56202490 19 10725898 G A 0.0964215 0.000191614 0.000853641 0.224467 0 -inf 0 0 0 0
365 rs56250792 19 10639977 T C 0.421471 0.000574163 0.000495913 1.15779 0 -inf 0 0 0 0
356 rs4804512 19 10707892 A G 0.241551 0.00291742 0.00242083 1.20513 0 -inf 0 0 0 0
367 rs56395932 19 10665530 A C 0.154076 0.00124837 0.000744693 1.67636 0 -inf 0 0 0 0
368 rs57653312 19 10618009 G A 0.156064 -6.2081e-05 0.000610329 -0.101717 0 -inf 0 0 0 0
369 rs58116906 19 10632409 C T 0.0168986 -0.0041026 0.00822438 -0.498835 0 -inf 0 0 0 0
370 rs58172634 19 10574325 C T 0.152087 -0.000374868 0.000606784 -0.617794 0 -inf 0 0 0 0
371 rs58344707 19 10545117 T C 0.147117 -0.000455315 0.00069446 -0.655639 0 -inf 0 0 0 0
372 rs59351473 19 10618027 G A 0.156064 -0.00011042 0.000610294 -0.180929 0 -inf 0 0 0 0
358 rs55765999 19 10499002 A G 0.312127 -0.000389703 0.000493461 -0.789734 0 -inf 0 0 0 0
357 rs513663 19 10539537 A G 0.383698 -0.000160389 0.000467038 -0.343417 0 -inf 0 0 0 0
375 rs60167376 19 10570580 G C 0.153082 -0.000441274 0.000593554 -0.743443 0 -inf 0 0 0 0
355 rs4804511 19 10707159 C T 0.241551 0.00108958 0.000634149 1.71818 0 -inf 0 0 0 0
354 rs4804510 19 10703280 G A 0.367793 0.00293232 0.00210653 1.39202 0 -inf 0 0 0 0
353 rs4804509 19 10681641 A G 0.176938 -0.000695361 0.000623146 -1.11589 0 -inf 0 0 0 0
352 rs4804506 19 10642291 T C 0.190855 -0.0003442 0.000599893 -0.573769 0 -inf 0 0 0 0
351 rs4804505 19 10589422 T G 0.082505 0.00124229 0.000868984 1.42959 0 -inf 0 0 0 0
350 rs4804503 19 10567890 C T 0.227634 8.74409e-05 0.000573911 0.15236 0 -inf 0 0 0 0
349 rs4804138 19 10684049 T C 0.04672 -0.00132014 0.00113299 -1.16518 0 -inf 0 0 0 0
348 rs4804136 19 10616122 G A 0.0357853 0.000530107 0.00131259 0.403863 0 -inf 0 0 0 0
347 rs4804135 19 10616096 G A 0.318091 -0.000400935 0.000502946 -0.797173 0 -inf 0 0 0 0
346 rs4804134 19 10568519 T G 0.383698 -0.000225915 0.000471148 -0.4795 0 -inf 0 0 0 0
345 rs4804133 19 10550932 T A 0.296223 -0.000444378 0.000497201 -0.893761 0 -inf 0 0 0 0
344 rs477174 19 10544032 C T 0.383698 -0.000204179 0.000467611 -0.436643 0 -inf 0 0 0 0
343 rs45524632 19 10596988 C A 0.0139165 0.00157112 0.00182127 0.862651 0 -inf 0 0 0 0
400 rs7246323 19 10729492 C T 0.0347913 -0.000538351 0.00126669 -0.425007 0 -inf 0 0 0 0
392 rs6417247 19 10522597 G A 0.303181 -0.000262975 0.000486001 -0.541099 0 -inf 0 0 0 0
393 rs6511697 19 10522503 C G 0.0735586 0.00122737 0.00095561 1.28438 0 -inf 0 0 0 0
394 rs6511701 19 10625067 A C 0.197813 -6.16783e-05 0.000626241 -0.0984898 0 -inf 0 0 0 0
395 rs6511702 19 10634264 C T 0.04672 -0.0011684 0.00112057 -1.04269 0 -inf 0 0 0 0
396 rs6511703 19 10666450 T C 0.244533 0.00162419 0.000706467 2.29903 0 -inf 0 0 0 0
397 rs6511706 19 10710639 T C 0.397614 0.000667725 0.000526799 1.26752 0 -inf 0 0 0 0
398 rs7245388 19 10611596 G T 0.346918 -0.000101866 0.00049076 -0.207567 0 -inf 0 0 0 0
399 rs7245722 19 10645430 T A 0.04672 -0.000668308 0.00106481 -0.627629 0 -inf 0 0 0 0
391 rs62131902 19 10635631 G A 0.146123 0.00127263 0.000783123 1.62507 0 -inf 0 0 0 0
401 rs7247198 19 10590508 C G 0.071571 -0.000517053 0.000923793 -0.559707 0 -inf 0 0 0 0
402 rs7247481 19 10576311 C T 0.164016 -0.000398255 0.000590695 -0.674213 0 -inf 0 0 0 0
403 rs7248036 19 10648933 C T 0.404573 0.000810726 0.000523752 1.54792 0 -inf 0 0 0 0
404 rs7248408 19 10593429 T C 0.254473 0.000439534 0.000538938 0.815556 0 -inf 0 0 0 0
405 rs7249333 19 10494365 G A 0.16501 -0.000405203 0.00064012 -0.633011 0 -inf 0 0 0 0
406 rs7250421 19 10729845 T C 0.232604 -0.00139903 0.000690561 -2.02594 0 -inf 0 0 0 0
407 rs7251746 19 10665951 G A 0.161034 0.00139922 0.000754644 1.85415 0 -inf 0 0 0 0
373 rs59451338 19 10563204 G A 0.23161 4.63297e-05 0.000569558 0.0813433 0 -inf 0 0 0 0
390 rs62131901 19 10631783 A C 0.0178926 0.000775269 0.00158851 0.488048 0 -inf 0 0 0 0
389 rs62131898 19 10626428 A G 0.15507 -0.000230078 0.000778033 -0.295718 0 -inf 0 0 0 0
388 rs62131895 19 10616403 T C 0.22167 0.000778116 0.000658007 1.18253 0 -inf 0 0 0 0
387 rs62131889 19 10591276 G A 0.166004 -0.000237313 0.000583759 -0.406526 0 -inf 0 0 0 0
386 rs62131887 19 10587596 C T 0.237575 -2.45982e-05 0.000525507 -0.0468085 0 -inf 0 0 0 0
385 rs62130736 19 10570752 C T 0.154076 -0.00045228 0.000594002 -0.761411 0 -inf 0 0 0 0
384 rs62129985 19 10717235 T C 0.300199 0.000467062 0.000537187 0.869459 0 -inf 0 0 0 0
383 rs62129964 19 10712926 T G 0.302187 0.000425944 0.000533277 0.79873 0 -inf 0 0 0 0
382 rs62128856 19 10687189 C G 0.166004 0.00136877 0.000747598 1.83089 0 -inf 0 0 0 0
381 rs62128850 19 10669475 G A 0.156064 0.00130218 0.000748979 1.73861 0 -inf 0 0 0 0
380 rs62128801 19 10669163 G C 0.158052 0.0012746 0.000746992 1.70632 0 -inf 0 0 0 0
377 rs61223991 19 10598060 C T 0.0954274 0.00162751 0.000919516 1.76996 0 -inf 0 0 0 0
376 rs60956147 19 10617970 G A 0.156064 -5.24265e-05 0.000610347 -0.0858963 0 -inf 0 0 0 0
341 rs4371270 19 10651171 G A 0.170974 0.000986362 0.00254756 0.387179 0 -inf 0 0 0 0
374 rs59919460 19 10569134 G T 0.227634 5.92766e-05 0.000576579 0.102808 0 -inf 0 0 0 0
300 rs34479588 19 10660058 C A 0.254473 3.68938e-07 5.69217e-05 0.0064815 0 -inf 0 0 0 0
292 rs34256230 19 10596480 G A 0.0984095 -0.0018059 0.000981405 -1.84012 0 -inf 0 0 0 0
293 rs34266232 19 10502968 T C 0.281312 0.00339984 0.00218076 1.55902 0 -inf 0 0 0 0
294 rs34275421 19 10644812 T A 0.200795 -0.00051077 0.000581112 -0.878953 0 -inf 0 0 0 0
295 rs34312839 19 10631787 C G 0.230616 -7.75946e-07 0.000598937 -0.00129554 0 -inf 0 0 0 0
296 rs34318261 19 10711733 C T 0.302187 0.000413917 0.000529904 0.781118 0 -inf 0 0 0 0
297 rs34346015 19 10596489 G A 0.0984095 -0.00180583 0.000981395 -1.84007 0 -inf 0 0 0 0
298 rs34452734 19 10649622 G A 0.404573 0.000765116 0.000519296 1.47337 0 -inf 0 0 0 0
299 rs34457396 19 10752352 T G 0.0477137 -0.000558224 0.00104213 -0.535658 0 -inf 0 0 0 0
291 rs34246431 19 10549968 T C 0.296223 -0.000452143 0.00049725 -0.909288 0 -inf 0 0 0 0
301 rs34506478 19 10638076 A G 0.421471 0.000590059 0.00050285 1.17343 0 -inf 0 0 0 0
302 rs34511467 19 10680896 G C 0.168986 -0.000394397 0.000626198 -0.629828 0 -inf 0 0 0 0
303 rs34681319 19 10517696 G A 0.280318 -0.000364131 0.00049641 -0.73353 0 -inf 0 0 0 0
304 rs34777454 19 10598830 G A 0.0964215 -0.00173535 0.000974257 -1.7812 0 -inf 0 0 0 0
305 rs34883264 19 10628599 A T 0.349901 0.00022512 0.000552102 0.407752 0 -inf 0 0 0 0
306 rs34924007 19 10629460 T C 0.243539 -0.000185065 0.000590948 -0.313166 0 -inf 0 0 0 0
307 rs34953890 19 10526854 C A 0.167992 -0.000273087 0.000567247 -0.481425 0 -inf 0 0 0 0
283 rs28834106 19 10592144 T C 0.237575 0.00014415 0.000521257 0.276544 0 -inf 0 0 0 0
275 rs2633973 19 10512668 C T 0.343936 0.000666046 0.000541385 1.23026 0 -inf 0 0 0 0
276 rs28382780 19 10509031 T C 0.0854871 0.00066154 0.000864036 0.76564 0 -inf 0 0 0 0
277 rs28382800 19 10501017 A G 0.0854871 0.00050803 0.000856153 0.593387 0 -inf 0 0 0 0
278 rs28382801 19 10500875 G A 0.0298211 -0.00751296 0.00724995 -1.03628 0 -inf 0 0 0 0
279 rs28382807 19 10500189 C A 0.10835 -0.000268309 0.000776357 -0.3456 0 -inf 0 0 0 0
280 rs28580742 19 10635196 T C 0.351889 0.000131966 0.000490462 0.269065 0 -inf 0 0 0 0
281 rs28642201 19 10699067 G A 0.177932 -0.000546375 0.000614117 -0.889692 0 -inf 0 0 0 0
282 rs28665500 19 10620225 T C 0.105368 -0.00130603 0.000848833 -1.53861 0 -inf 0 0 0 0
308 rs34983936 19 10603874 G A 0.106362 -0.00112286 0.000838829 -1.3386 0 -inf 0 0 0 0
284 rs2885055 19 10729097 G A 0.233598 -0.00167395 0.000731693 -2.28777 0 -inf 0 0 0 0
285 rs3087689 19 10664632 A G 0.282306 -0.00139267 0.000638517 -2.18111 0 -inf 0 0 0 0
286 rs3087969 19 10738639 C T 0.235586 -0.00169959 0.000726456 -2.33956 0 -inf 0 0 0 0
287 rs3177696 19 10596811 T C 0.0924453 0.00169728 0.000926813 1.83131 0 -inf 0 0 0 0
288 rs3218222 19 10676681 T C 0.222664 0.000153233 0.000547561 0.279847 0 -inf 0 0 0 0
289 rs34159543 19 10518941 C T 0.303181 -0.000303661 0.000486435 -0.624257 0 -inf 0 0 0 0
290 rs34197572 19 10593637 C T 0.0984095 -0.00183971 0.000987187 -1.86359 0 -inf 0 0 0 0
334 rs3760648 19 10680103 A G 0.176938 -0.000625239 0.000614824 -1.01694 0 -inf 0 0 0 0
325 rs35948484 19 10611440 C G 0.105368 -0.00112629 0.000839402 -1.34177 0 -inf 0 0 0 0
326 rs3745244 19 10676537 C A 0.267396 -0.00148415 0.000655528 -2.26406 0 -inf 0 0 0 0
327 rs3745245 19 10676423 G A 0.222664 0.000146234 0.000547252 0.267215 0 -inf 0 0 0 0
328 rs3745246 19 10676343 A T 0.222664 0.000136226 0.000546946 0.249066 0 -inf 0 0 0 0
329 rs3745247 19 10675564 C T 0.166004 0.00125635 0.000737407 1.70374 0 -inf 0 0 0 0
330 rs3745249 19 10670992 C T 0.5 0.00131312 0.000585106 2.24425 0 -inf 0 0 0 0
331 rs3745255 19 10668452 A G 0.33002 0.000962719 0.000556458 1.73008 0 -inf 0 0 0 0
333 rs3760647 19 10735530 A G 0.26839 -0.00149252 0.000675882 -2.20826 0 -inf 0 0 0 0
324 rs35916055 19 10526831 G A 0.303181 -0.000298906 0.000486887 -0.613912 0 -inf 0 0 0 0
335 rs3760650 19 10515804 T C 0.280318 -0.000368824 0.000496578 -0.742731 0 -inf 0 0 0 0
336 rs3826708 19 10675412 G A 0.166004 0.0012616 0.000737431 1.7108 0 -inf 0 0 0 0
337 rs3843750 19 10748073 C G 0.371769 -0.00188488 0.000692159 -2.72319 0 -inf 0 0 0 0
338 rs3843751 19 10748121 C T 0.372763 -0.00188022 0.000691573 -2.71877 0 -inf 0 0 0 0
339 rs3859514 19 10748820 T C 0.403579 -0.00174737 0.000661362 -2.64207 0 -inf 0 0 0 0
340 rs4024546 19 10693943 T C 0.045726 -0.00146041 0.00114797 -1.27217 0 -inf 0 0 0 0
410 rs7252654 19 10608827 T C 0.190855 -3.54185e-06 0.000624959 -0.00566733 0 -inf 0 0 0 0
342 rs4548995 19 10740871 G C 0.234592 -0.00169716 0.000725491 -2.33933 0 -inf 0 0 0 0
323 rs35817519 19 10603236 A T 0.0964215 -0.00167865 0.000967281 -1.73544 0 -inf 0 0 0 0
322 rs35781735 19 10716019 C T 0.300199 0.000442372 0.000535471 0.826138 0 -inf 0 0 0 0
321 rs35769432 19 10695824 G A 0.177932 -0.000495683 0.000608864 -0.814111 0 -inf 0 0 0 0
320 rs35643447 19 10661449 A C 0.166998 -0.000301902 0.000619143 -0.487613 0 -inf 0 0 0 0
319 rs35615354 19 10523875 G A 0.299205 -0.000279599 0.000489731 -0.570924 0 -inf 0 0 0 0
318 rs35597394 19 10598683 A T 0.0964215 -0.00171446 0.00097238 -1.76316 0 -inf 0 0 0 0
317 rs35523350 19 10673302 C A 0.173956 -0.000400012 0.00063823 -0.626753 0 -inf 0 0 0 0
316 rs35467002 19 10613731 T G 0.106362 -0.00107271 0.000832549 -1.28847 0 -inf 0 0 0 0
315 rs35452057 19 10573816 G A 0.15507 -0.000449261 0.000605794 -0.741607 0 -inf 0 0 0 0
314 rs35295222 19 10596076 G C 0.0984095 -0.00193245 0.000990627 -1.95074 0 -inf 0 0 0 0
313 rs35164067 19 10525181 G A 0.167992 -0.000229246 0.000566979 -0.404328 0 -inf 0 0 0 0
312 rs35093578 19 10710342 C G 0.302187 0.000403039 0.000529212 0.761583 0 -inf 0 0 0 0
311 rs35084366 19 10580634 C T 0.147117 -0.000173018 0.000608549 -0.284313 0 -inf 0 0 0 0
310 rs35072639 19 10614426 C T 0.105368 -0.0011924 0.000844769 -1.41151 0 -inf 0 0 0 0
309 rs35041134 19 10660250 C T 0.254473 0.000189145 0.00053261 0.355128 0 -inf 0 0 0 0
503 rs8100756 19 10645996 T C 0.04672 -0.00136056 0.00472161 -0.288155 0 -inf 0 0 0 0
495 rs78853431 19 10584297 G A 0.0984095 -0.00206866 0.00104788 -1.97414 0 -inf 0 0 0 0
496 rs78854124 19 10556044 G A 0.0874751 -0.000953963 0.00348527 -0.273713 0 -inf 0 0 0 0
497 rs78916770 19 10544515 A T 0.0954274 0.000316136 0.000842736 0.375131 0 -inf 0 0 0 0
498 rs79342923 19 10605636 G T 0.116302 -0.00110371 0.000814721 -1.3547 0 -inf 0 0 0 0
499 rs79343819 19 10564354 G A 0.0874751 0.000617449 0.000859364 0.718495 0 -inf 0 0 0 0
500 rs79362074 19 10585784 A G 0.0984095 0.00141234 0.00389397 0.362699 0 -inf 0 0 0 0
501 rs79901027 19 10724995 C T 0.0964215 0.000350635 0.000842966 0.415954 0 -inf 0 0 0 0
502 rs79982275 19 10510080 T C 0.112326 -0.000378997 0.000757288 -0.500466 0 -inf 0 0 0 0
494 rs78671428 19 10707400 G T 0.0874751 0.000630776 0.000895838 0.704118 0 -inf 0 0 0 0
504 rs8103305 19 10660240 T C 0.496024 0.00142552 0.000605216 2.35539 0 -inf 0 0 0 0
505 rs8105074 19 10708692 T C 0.173956 -0.000395674 0.000638328 -0.61986 0 -inf 0 0 0 0
506 rs8105546 19 10741202 G A 0.236581 -0.00179148 0.000737114 -2.4304 0 -inf 0 0 0 0
507 rs8106261 19 10649949 C A 0.281312 -0.00144687 0.000642641 -2.25145 0 -inf 0 0 0 0
508 rs8106361 19 10725586 A G 0.0974155 0.000282933 0.000838869 0.33728 0 -inf 0 0 0 0
509 rs8107037 19 10727626 C T 0.279324 -0.00183564 0.0022887 -0.802047 0 -inf 0 0 0 0
510 rs8107247 19 10727429 A T 0.233598 -0.00171115 0.000732791 -2.33512 0 -inf 0 0 0 0
486 rs77404078 19 10537018 G C 0.145129 -0.000222755 0.000697885 -0.319186 0 -inf 0 0 0 0
478 rs76374006 19 10748850 C G 0.0606362 -2.61503e-05 0.00107748 -0.0242698 0 -inf 0 0 0 0
479 rs76434079 19 10726601 G T 0.0994036 0.00131144 0.00347449 0.377449 0 -inf 0 0 0 0
480 rs76456798 19 10519554 C T 0.0854871 0.000607643 0.000854129 0.711418 0 -inf 0 0 0 0
481 rs76617690 19 10519141 C T 0.0218688 0.000773133 0.00152881 0.505708 0 -inf 0 0 0 0
482 rs76619635 19 10568212 C T 0.227634 0.00010966 0.000574888 0.19075 0 -inf 0 0 0 0
483 rs77123125 19 10556083 G A 0.0984095 0.0002954 0.000949109 0.31124 0 -inf 0 0 0 0
484 rs77357782 19 10605202 G A 0.106362 -0.00117031 0.000837242 -1.39782 0 -inf 0 0 0 0
485 rs77376335 19 10532458 T C 0.0854871 0.000672287 0.000859495 0.782189 0 -inf 0 0 0 0
511 rs8107248 19 10727436 A G 0.233598 -0.00164709 0.000724062 -2.27479 0 -inf 0 0 0 0
487 rs77410883 19 10604384 C T 0.105368 -0.00107046 0.000832131 -1.28641 0 -inf 0 0 0 0
488 rs77736886 19 10733082 C T 0.0397614 -0.0012146 0.00146402 -0.829629 0 -inf 0 0 0 0
489 rs77793651 19 10588934 A T 0.0954274 -0.00184652 0.00102454 -1.80229 0 -inf 0 0 0 0
490 rs77928456 19 10724629 G T 0.0964215 0.000375396 0.000837876 0.448033 0 -inf 0 0 0 0
491 rs78064630 19 10562802 G A 0.0755467 0.000523578 0.000932524 0.561464 0 -inf 0 0 0 0
492 rs78256348 19 10691307 C T 0.183897 -0.00206355 0.000799434 -2.58126 0 -inf 0 0 0 0
493 rs78579480 19 10724441 T G 0.0964215 0.000398768 0.000839256 0.475144 0 -inf 0 0 0 0
538 rs930230 19 10542013 G A 0.143141 -0.000163749 0.000703797 -0.232665 0 -inf 0 0 0 0
529 rs875569 19 10668953 G A 0.499006 0.00135565 0.00059015 2.29713 0 -inf 0 0 0 0
530 rs892042 19 10626561 T C 0.0805169 0.000203494 0.000992395 0.205054 0 -inf 0 0 0 0
531 rs892078 19 10723019 T G 0.0984095 0.000399603 0.000839177 0.476184 0 -inf 0 0 0 0
532 rs892080 19 10680734 G T 0.045726 -0.00129012 0.00112981 -1.14189 0 -inf 0 0 0 0
533 rs892081 19 10680684 G T 0.176938 -0.000647668 0.000619183 -1.046 0 -inf 0 0 0 0
534 rs892082 19 10680478 A G 0.176938 -0.00063274 0.0006179 -1.02402 0 -inf 0 0 0 0
535 rs892084 19 10669032 T C 0.33002 0.000978737 0.000560034 1.74764 0 -inf 0 0 0 0
536 rs923367 19 10544310 T C 0.148111 -0.000455639 0.000694486 -0.656081 0 -inf 0 0 0 0
528 rs8113472 19 10608064 C A 0.104374 -0.00116021 0.000839939 -1.38131 0 -inf 0 0 0 0
539 rs9305017 19 10646300 G A 0.419483 0.000735172 0.000509283 1.44354 0 -inf 0 0 0 0
540 rs9676881 19 10596780 G A 0.354871 -0.000236885 0.000487148 -0.486268 0 -inf 0 0 0 0
541 rs9749078 19 10636904 C T 0.333996 0.00013638 0.000506522 0.269247 0 -inf 0 0 0 0
542 rs9749588 19 10599162 C T 0.0964215 -0.00186416 0.000982926 -1.89654 0 -inf 0 0 0 0
543 rs9797854 19 10742996 C T 0.235586 -0.00179384 0.000738574 -2.42879 0 -inf 0 0 0 0
544 rs9797861 19 10743126 C T 0.236581 -0.00176562 0.000731957 -2.41219 0 -inf 0 0 0 0
545 rs9807913 19 10554448 C T 0.378728 -0.000137517 0.000471268 -0.291802 0 -inf 0 0 0 0
520 rs8111572 19 10645722 A G 0.422465 0.00426479 0.00201616 2.1153 0 -inf 0 0 0 0
512 rs8107703 19 10701259 G A 0.045726 -0.00144094 0.00115331 -1.2494 0 -inf 0 0 0 0
513 rs8108051 19 10661775 T C 0.49503 0.00132061 0.000585627 2.25503 0 -inf 0 0 0 0
514 rs8109412 19 10738944 C T 0.235586 -0.00160738 0.000709958 -2.26405 0 -inf 0 0 0 0
515 rs8109681 19 10738836 A G 0.235586 -0.00165262 0.000719842 -2.2958 0 -inf 0 0 0 0
516 rs8110479 19 10734951 T C 0.039761 -0.00260541 0.00129271 -2.01546 0 -inf 0 0 0 0
517 rs8110715 19 10558246 T C 0.141153 -0.000241594 0.000704708 -0.342829 0 -inf 0 0 0 0
518 rs8111338 19 10635838 G T 0.04672 -0.00106899 0.00470667 -0.227122 0 -inf 0 0 0 0
519 rs8111563 19 10645704 A G 0.422465 0.000666939 0.000502031 1.32848 0 -inf 0 0 0 0
477 rs75688257 19 10606588 T C 0.159046 -0.000113798 0.000606292 -0.187695 0 -inf 0 0 0 0
521 rs8111926 19 10607409 G A 0.106362 -0.00116435 0.000840525 -1.38526 0 -inf 0 0 0 0
522 rs8112355 19 10731745 T C 0.232604 -0.00167331 0.000727103 -2.30134 0 -inf 0 0 0 0
523 rs8112449 19 10520064 G A 0.299205 -0.000290146 0.000486273 -0.596674 0 -inf 0 0 0 0
524 rs8112675 19 10538719 C T 0.316103 -0.000307372 0.000487544 -0.630449 0 -inf 0 0 0 0
525 rs8113212 19 10732663 A G 0.26839 -0.00146188 0.000671445 -2.17721 0 -inf 0 0 0 0
526 rs8113274 19 10666380 T A 0.240557 0.00162424 0.000711259 2.28361 0 -inf 0 0 0 0
527 rs8113381 19 10666402 T C 0.240557 0.0015839 0.000704879 2.24705 0 -inf 0 0 0 0
434 rs73005297 19 10637642 C A 0.173956 -0.000675653 0.00066517 -1.01576 0 -inf 0 0 0 0
426 rs7259156 19 10498466 G A 0.109344 -0.000424992 0.00076567 -0.555058 0 -inf 0 0 0 0
427 rs7259385 19 10584590 C T 0.146123 -0.000221249 0.000598972 -0.369382 0 -inf 0 0 0 0
428 rs7259486 19 10599082 C T 0.0954274 0.00161601 0.000919166 1.75812 0 -inf 0 0 0 0
429 rs7260034 19 10623003 T C 0.0487078 0.000189058 0.00113144 0.167095 0 -inf 0 0 0 0
430 rs7260594 19 10548136 C T 0.292247 -0.00041169 0.000495419 -0.830993 0 -inf 0 0 0 0
431 rs73005251 19 10530440 C G 0.0417495 -0.000331489 0.00517979 -0.0639967 0 -inf 0 0 0 0
432 rs73005286 19 10634955 A G 0.0318091 0.00351879 0.00200196 1.75767 0 -inf 0 0 0 0
433 rs73005294 19 10636398 C A 0.194831 -0.000422331 0.000612236 -0.689817 0 -inf 0 0 0 0
425 rs7259116 19 10585089 G A 0.152087 -0.000408353 0.00059598 -0.685178 0 -inf 0 0 0 0
435 rs73007316 19 10640859 G A 0.150099 0.00124088 0.000761088 1.6304 0 -inf 0 0 0 0
436 rs73007332 19 10643471 G A 0.0318091 0.00335648 0.00171547 1.95659 0 -inf 0 0 0 0
437 rs73007345 19 10650548 T G 0.154076 0.00126698 0.000747344 1.69531 0 -inf 0 0 0 0
438 rs73007347 19 10650649 C T 0.17992 -0.000430955 0.000598457 -0.720111 0 -inf 0 0 0 0
439 rs73016784 19 10688785 C T 0.176938 -0.000665917 0.000624386 -1.06651 0 -inf 0 0 0 0
440 rs73016785 19 10688939 C T 0.176938 -0.000665004 0.000624714 -1.06449 0 -inf 0 0 0 0
441 rs73018643 19 10688969 G C 0.176938 -0.000666447 0.000624954 -1.06639 0 -inf 0 0 0 0
417 rs7256396 19 10667104 G C 0.33002 0.000966408 0.00055926 1.72801 0 -inf 0 0 0 0
409 rs7252288 19 10703602 T C 0.400596 0.000689542 0.000522982 1.31848 0 -inf 0 0 0 0
273 rs2361220 19 10638585 T C 0.421471 0.000587715 0.000500364 1.17458 0 -inf 0 0 0 0
411 rs7252897 19 10540971 C T 0.147117 -0.000445866 0.000694237 -0.642239 0 -inf 0 0 0 0
412 rs7253253 19 10714058 G T 0.043738 -0.00171503 0.00116639 -1.47037 0 -inf 0 0 0 0
413 rs7253917 19 10522176 A T 0.303181 -0.000280961 0.000489146 -0.574391 0 -inf 0 0 0 0
414 rs7254474 19 10509365 A G 0.111332 -0.00040689 0.000757985 -0.536805 0 -inf 0 0 0 0
415 rs7255048 19 10640779 T C 0.422465 0.000536525 0.000492723 1.0889 0 -inf 0 0 0 0
416 rs7255312 19 10663165 C T 0.154076 0.00128745 0.000750785 1.7148 0 -inf 0 0 0 0
442 rs73018644 19 10689015 A C 0.176938 -0.000678007 0.000630271 -1.07574 0 -inf 0 0 0 0
418 rs7256518 19 10626375 G A 0.049702 -0.000452969 0.00107505 -0.421346 0 -inf 0 0 0 0
419 rs7256611 19 10631375 A G 0.279324 -0.000129972 0.000556972 -0.233355 0 -inf 0 0 0 0
420 rs7256672 19 10579474 T G 0.346918 -0.000283081 0.000494961 -0.571926 0 -inf 0 0 0 0
421 rs7258256 19 10706083 A G 0.309145 0.000504944 0.000526563 0.958943 0 -inf 0 0 0 0
422 rs7258433 19 10654463 A G 0.33002 0.000937187 0.00055792 1.67979 0 -inf 0 0 0 0
423 rs7258823 19 10701500 T C 0.184891 -0.00197471 0.000797942 -2.47475 0 -inf 0 0 0 0
424 rs7259088 19 10585035 G C 0.148111 -0.000276373 0.000596242 -0.463525 0 -inf 0 0 0 0
468 rs74806945 19 10532654 G A 0.084493 0.000636664 0.000857528 0.742441 0 -inf 0 0 0 0
459 rs74179939 19 10700724 C G 0.313121 0.000411915 0.000514774 0.800186 0 -inf 0 0 0 0
460 rs74180161 19 10681515 T A 0.251491 0.000393377 0.000545166 0.721574 0 -inf 0 0 0 0
461 rs74180163 19 10689256 T G 0.254473 0.000356586 0.000544344 0.655075 0 -inf 0 0 0 0
462 rs74428614 19 10497360 G A 0.10835 -0.000152873 0.000793231 -0.192722 0 -inf 0 0 0 0
463 rs74436647 19 10713322 G A 0.0944334 0.000734229 0.000871873 0.842128 0 -inf 0 0 0 0
465 rs74630689 19 10658176 A G 0.0457256 0.0020567 0.00129294 1.59071 0 -inf 0 0 0 0
466 rs74761821 19 10727039 T A 0.0934394 0.000424146 0.000841337 0.504134 0 -inf 0 0 0 0
467 rs74795234 19 10754814 G A 0.0337972 -0.000100504 0.00125348 -0.0801796 0 -inf 0 0 0 0
458 rs74179932 19 10613884 A G 0.105368 -0.00132892 0.000836915 -1.58787 0 -inf 0 0 0 0
469 rs75120078 19 10658435 C T 0.17495 -0.000485725 0.000604103 -0.804042 0 -inf 0 0 0 0
471 rs75192074 19 10697801 G T 0.313121 0.00038277 0.00051325 0.745777 0 -inf 0 0 0 0
472 rs75219918 19 10723572 G A 0.0974155 0.000473916 0.000846878 0.559604 0 -inf 0 0 0 0
473 rs75239980 19 10590080 G C 0.084493 0.00123909 0.000871406 1.42195 0 -inf 0 0 0 0
474 rs75323740 19 10697773 A G 0.313121 0.000279928 0.000508602 0.550388 0 -inf 0 0 0 0
475 rs75523935 19 10663256 T C 0.0457256 0.00206621 0.0012941 1.59664 0 -inf 0 0 0 0
476 rs75670586 19 10638661 G C 0.0685885 0.00161877 0.00107916 1.50003 0 -inf 0 0 0 0
408 rs7252007 19 10687757 T C 0.138171 -0.00126453 0.00078322 -1.61452 0 -inf 0 0 0 0
457 rs74179931 19 10600818 C T 0.296223 -0.000733474 0.000586563 -1.25046 0 -inf 0 0 0 0
456 rs74179927 19 10582961 G A 0.0785288 -0.0013834 0.000945983 -1.46239 0 -inf 0 0 0 0
455 rs74179926 19 10574232 G A 0.153082 -0.000375714 0.000591498 -0.635192 0 -inf 0 0 0 0
454 rs73923221 19 10545893 G A 0.147117 -0.000454957 0.000694679 -0.654917 0 -inf 0 0 0 0
453 rs73512851 19 10640866 T G 0.0685885 0.0016822 0.00107831 1.56003 0 -inf 0 0 0 0
452 rs73496568 19 10703830 C A 0.185885 -0.00209763 0.000816657 -2.56855 0 -inf 0 0 0 0
451 rs73496553 19 10684169 C G 0.0894632 0.000969015 0.000903486 1.07253 0 -inf 0 0 0 0
450 rs73496517 19 10661199 C T 0.0864811 0.00154056 0.000976978 1.57687 0 -inf 0 0 0 0
449 rs73496512 19 10653943 C T 0.0854871 0.00148734 0.000970987 1.53178 0 -inf 0 0 0 0
448 rs73496510 19 10653420 A G 0.0864811 0.00154598 0.000977758 1.58115 0 -inf 0 0 0 0
447 rs73496507 19 10647574 G A 0.0685885 0.00168831 0.00107896 1.56476 0 -inf 0 0 0 0
446 rs7343087 19 10585233 A G 0.152087 -0.000343124 0.000596902 -0.574841 0 -inf 0 0 0 0
445 rs73018660 19 10690321 C T 0.313121 0.000394982 0.000512838 0.770189 0 -inf 0 0 0 0
444 rs73018656 19 10689797 C T 0.176938 -0.00064802 0.000622985 -1.04019 0 -inf 0 0 0 0
443 rs73018654 19 10689518 G A 0.177932 -0.00059082 0.000618161 -0.95577 0 -inf 0 0 0 0
95 rs11670704 19 10548881 C T 0.150099 -0.000382738 0.000586474 -0.652609 0 -inf 0 0 0 0
87 rs11668544 19 10659971 G C 0.0457256 0.00205831 0.00129286 1.59206 0 -inf 0 0 0 0
88 rs11668623 19 10619302 G A 0.156064 -2.1896e-05 0.000610153 -0.0358862 0 -inf 0 0 0 0
89 rs11669341 19 10710412 T C 0.397614 0.000669894 0.000527138 1.27081 0 -inf 0 0 0 0
90 rs11669879 19 10708462 G A 0.0964215 0.000739885 0.000873703 0.846839 0 -inf 0 0 0 0
91 rs11670254 19 10643352 G T 0.422465 0.000645521 0.000500143 1.29067 0 -inf 0 0 0 0
92 rs11670384 19 10739594 T G 0.202783 0.000934775 0.000668112 1.39913 0 -inf 0 0 0 0
93 rs11670504 19 10546771 A G 0.296223 -0.000462715 0.000497687 -0.929731 0 -inf 0 0 0 0
94 rs11670508 19 10585666 C T 0.147117 -0.000235312 0.000612766 -0.384016 0 -inf 0 0 0 0
86 rs11668429 19 10616303 T G 0.318091 -0.000414434 0.000503174 -0.823639 0 -inf 0 0 0 0
96 rs11671107 19 10700245 A C 0.313121 0.000408356 0.000514568 0.793591 0 -inf 0 0 0 0
97 rs11671455 19 10687183 C T 0.0924453 0.000941068 0.000899165 1.0466 0 -inf 0 0 0 0
98 rs11671552 19 10556246 C T 0.0785288 -0.00152404 0.000950391 -1.60359 0 -inf 0 0 0 0
99 rs11672021 19 10567854 G A 0.153082 -0.000521545 0.000609037 -0.856345 0 -inf 0 0 0 0
100 rs11672361 19 10671378 A G 0.482107 0.00135126 0.00059276 2.27961 0 -inf 0 0 0 0
101 rs11673386 19 10651464 G A 0.0616302 -0.00617837 0.00428689 -1.44122 0 -inf 0 0 0 0
102 rs116947105 19 10625965 A C 0.0238569 -0.000871621 0.00234156 -0.37224 0 -inf 0 0 0 0
78 rs11665795 19 10706377 C T 0.309145 0.000515711 0.000527255 0.978106 0 -inf 0 0 0 0
70 rs115075894 19 10731608 G C 0.0347913 -0.00526362 0.00516576 -1.01894 0 -inf 0 0 0 0
71 rs115347026 19 10594484 T C 0.0984095 -0.00191076 0.000986436 -1.93703 0 -inf 0 0 0 0
72 rs11542916 19 10694720 G A 0.0715706 0.0019843 0.00112685 1.76092 0 -inf 0 0 0 0
73 rs11545166 19 10671894 T G 0.0397614 -0.000207191 0.00124532 -0.166375 0 -inf 0 0 0 0
74 rs115771260 19 10520964 T C 0.0735586 0.0011976 0.000964308 1.24193 0 -inf 0 0 0 0
75 rs115850646 19 10689027 A G 0.176938 -0.000579989 0.000613253 -0.945759 0 -inf 0 0 0 0
76 rs116080838 19 10641079 C T 0.138171 -0.00191225 0.000884208 -2.16267 0 -inf 0 0 0 0
77 rs116449616 19 10689023 C T 0.176938 -0.00068169 0.000630586 -1.08104 0 -inf 0 0 0 0
103 rs116957244 19 10730946 C T 0.0347913 -0.000537857 0.00126673 -0.424603 0 -inf 0 0 0 0
79 rs11666164 19 10576270 C T 0.153082 -0.000387785 0.000607608 -0.638216 0 -inf 0 0 0 0
80 rs11666263 19 10590684 A G 0.309145 0.000324687 0.000501258 0.647744 0 -inf 0 0 0 0
81 rs11666515 19 10682717 G A 0.0924453 0.000952979 0.000900766 1.05797 0 -inf 0 0 0 0
82 rs11666754 19 10617724 C T 0.156064 -4.78031e-05 0.000609807 -0.0783906 0 -inf 0 0 0 0
83 rs11666992 19 10661185 T C 0.082505 8.42767e-05 0.000909692 0.0926431 0 -inf 0 0 0 0
84 rs11667004 19 10633711 A T 0.04672 -0.000505348 0.000995901 -0.507428 0 -inf 0 0 0 0
85 rs11668224 19 10709594 T C 0.302187 0.000394817 0.00052865 0.746839 0 -inf 0 0 0 0
129 rs11880127 19 10619523 G A 0.105368 -0.001356 0.000855475 -1.58509 0 -inf 0 0 0 0
121 rs11878501 19 10502574 A G 0.281312 -0.000427369 0.000501495 -0.85219 0 -inf 0 0 0 0
122 rs11878725 19 10557705 G A 0.227634 0.000136562 0.000575882 0.237136 0 -inf 0 0 0 0
123 rs11878853 19 10594938 C T 0.16004 -0.000251845 0.000606374 -0.415329 0 -inf 0 0 0 0
124 rs11878887 19 10557797 C T 0.227634 0.000160074 0.000583417 0.274373 0 -inf 0 0 0 0
125 rs11879158 19 10600654 G A 0.0964215 -0.00175438 0.000982665 -1.78532 0 -inf 0 0 0 0
126 rs11879176 19 10560908 T G 0.232604 2.80179e-05 0.000569306 0.0492141 0 -inf 0 0 0 0
127 rs11879191 19 10512911 G A 0.167992 -0.000287233 0.000567311 -0.506307 0 -inf 0 0 0 0
128 rs11879547 19 10617016 A G 0.10835 -0.00148783 0.000863591 -1.72284 0 -inf 0 0 0 0
120 rs11878494 19 10599836 G C 0.0964215 -0.00184108 0.000980838 -1.87705 0 -inf 0 0 0 0
130 rs11880990 19 10502716 G T 0.277336 -0.000413206 0.000500646 -0.825344 0 -inf 0 0 0 0
131 rs11881227 19 10560905 C T 0.230616 2.7905e-05 0.000569301 0.0490161 0 -inf 0 0 0 0
132 rs11881782 19 10524548 A G 0.303181 -0.000280344 0.000486301 -0.576482 0 -inf 0 0 0 0
133 rs11882133 19 10600753 A C 0.354871 -9.85512e-05 0.000491261 -0.200609 0 -inf 0 0 0 0
134 rs11882255 19 10537493 G A 0.145129 -0.000129742 0.00070509 -0.184008 0 -inf 0 0 0 0
135 rs11882859 19 10618481 T G 0.105368 -0.00133531 0.000852617 -1.56613 0 -inf 0 0 0 0
136 rs11883423 19 10699338 G A 0.315109 -0.00024956 0.000506506 -0.492709 0 -inf 0 0 0 0
112 rs117471232 19 10713838 C T 0.0944334 0.000880767 0.000875483 1.00604 0 -inf 0 0 0 0
104 rs116979350 19 10733412 A G 0.0367793 -0.000709692 0.0012706 -0.558551 0 -inf 0 0 0 0
105 rs117039536 19 10498053 G T 0.0308151 0.000687098 0.00149982 0.458121 0 -inf 0 0 0 0
106 rs117093042 19 10581602 G C 0.0864811 0.000509748 0.000846281 0.602339 0 -inf 0 0 0 0
107 rs117196614 19 10495431 A G 0.0308151 0.000625993 0.00150217 0.416726 0 -inf 0 0 0 0
108 rs117212300 19 10507506 A G 0.0467197 0.000192222 0.00113934 0.168713 0 -inf 0 0 0 0
109 rs117281937 19 10595023 G A 0.0984095 -0.00188955 0.000984772 -1.91877 0 -inf 0 0 0 0
110 rs117320342 19 10527645 C G 0.0854871 0.000575178 0.000852541 0.674663 0 -inf 0 0 0 0
111 rs117337009 19 10732814 G T 0.0427435 0.00305112 0.00166077 1.83717 0 -inf 0 0 0 0
69 rs11490554 19 10675084 T C 0.045726 -0.00106204 0.00109771 -0.967511 0 -inf 0 0 0 0
113 rs117679371 19 10522416 A C 0.0755467 0.000274722 0.000890754 0.308416 0 -inf 0 0 0 0
114 rs117679913 19 10594556 G A 0.0984095 -0.00168791 0.00105841 -1.59477 0 -inf 0 0 0 0
115 rs117831057 19 10707853 A G 0.0715706 0.00182602 0.00111695 1.63483 0 -inf 0 0 0 0
116 rs118115488 19 10556897 C T 0.0755467 0.00051967 0.000933177 0.556883 0 -inf 0 0 0 0
117 rs118167193 19 10688076 A G 0.027833 -0.00045405 0.00132314 -0.34316 0 -inf 0 0 0 0
118 rs118171875 19 10590535 G T 0.0387674 0.00173037 0.00125612 1.37755 0 -inf 0 0 0 0
119 rs118176811 19 10730059 A G 0.0357853 -0.000465736 0.00126046 -0.369496 0 -inf 0 0 0 0
27 rs10416653 19 10589036 C T 0.0586481 0.000260684 0.0010498 0.248318 0 -inf 0 0 0 0
19 rs10413128 19 10665695 C T 0.239563 0.00160784 0.000709956 2.26471 0 -inf 0 0 0 0
20 rs10413422 19 10718727 C T 0.195825 0.000719079 0.000671179 1.07137 0 -inf 0 0 0 0
21 rs10414545 19 10674715 C A 0.49006 0.00131615 0.000590319 2.22956 0 -inf 0 0 0 0
22 rs10414622 19 10741416 A T 0.236581 -0.00169393 0.000724525 -2.33798 0 -inf 0 0 0 0
23 rs10415088 19 10587129 C A 0.148111 -0.000272165 0.000599576 -0.453929 0 -inf 0 0 0 0
24 rs10416073 19 10625796 A C 0.048708 -0.000198688 0.00105616 -0.188123 0 -inf 0 0 0 0
25 rs10416139 19 10627322 C T 0.233598 0.000397784 0.000575377 0.691346 0 -inf 0 0 0 0
26 rs10416143 19 10567862 G A 0.153082 -0.000478434 0.000614671 -0.778359 0 -inf 0 0 0 0
18 rs10412541 19 10674558 G A 0.49006 0.00145683 0.000609379 2.39068 0 -inf 0 0 0 0
28 rs10418278 19 10649443 T G 0.404573 0.000786395 0.000522169 1.50602 0 -inf 0 0 0 0
29 rs10418435 19 10628041 A C 0.044732 -0.000598349 0.00111856 -0.534926 0 -inf 0 0 0 0
30 rs10418489 19 10593092 G A 0.116302 -0.0008037 0.000858137 -0.936564 0 -inf 0 0 0 0
31 rs10418550 19 10719482 G A 0.39662 0.000711978 0.000534187 1.33283 0 -inf 0 0 0 0
32 rs10419401 19 10725856 T C 0.0974155 0.00241312 0.00349241 0.690961 0 -inf 0 0 0 0
33 rs10419405 19 10665691 T C 0.33002 0.000952511 0.000557512 1.7085 0 -inf 0 0 0 0
34 rs10420809 19 10727014 C T 0.27833 -0.00119611 0.000635016 -1.88359 0 -inf 0 0 0 0
10 rs10409101 19 10621208 G C 0.130219 -7.89657e-05 0.00284872 -0.0277197 0 -inf 0 0 0 0
2 rs10402752 19 10626769 T C 0.253479 0.000368731 0.000567116 0.650186 0 -inf 0 0 0 0
3 rs10403668 19 10686123 G A 0.166004 0.00138364 0.000750922 1.84258 0 -inf 0 0 0 0
4 rs10404446 19 10669732 A G 0.282306 -0.00127427 0.000621602 -2.04998 0 -inf 0 0 0 0
5 rs10405536 19 10756432 G A 0.402584 -0.00173079 0.000659621 -2.62391 0 -inf 0 0 0 0
6 rs10405870 19 10615449 C G 0.105368 -0.00126348 0.000848793 -1.48856 0 -inf 0 0 0 0
7 rs10407947 19 10633984 G A 0.352883 4.0045e-05 0.000489411 0.0818229 0 -inf 0 0 0 0
8 rs10408372 19 10652607 C T 0.491054 0.00132899 0.000587685 2.2614 0 -inf 0 0 0 0
9 rs10408934 19 10716256 G A 0.185885 0.000838652 0.000691399 1.21298 0 -inf 0 0 0 0
35 rs10421956 19 10619225 C T 0.0536779 0.000667094 0.00103599 0.64392 0 -inf 0 0 0 0
11 rs10409578 19 10691163 T C 0.137177 -0.0012404 0.000779573 -1.59112 0 -inf 0 0 0 0
12 rs10409805 19 10691445 A C 0.177932 -0.000554662 0.000615861 -0.900629 0 -inf 0 0 0 0
13 rs10411063 19 10700465 A G 0.136183 -0.000957479 0.000733066 -1.30613 0 -inf 0 0 0 0
14 rs10411070 19 10620888 T C 0.105368 -0.00139072 0.000858143 -1.62062 0 -inf 0 0 0 0
15 rs10411361 19 10662068 A G 0.49503 0.00132853 0.000586819 2.26396 0 -inf 0 0 0 0
16 rs10412246 19 10613191 A G 0.109344 -0.00140819 0.000853209 -1.65046 0 -inf 0 0 0 0
17 rs10412516 19 10649388 A C 0.474155 0.00128762 0.000581169 2.21557 0 -inf 0 0 0 0
61 rs112350143 19 10598263 C A 0.159046 -0.000287309 0.000607145 -0.473213 0 -inf 0 0 0 0
53 rs11085740 19 10694244 C T 0.178926 -0.000475441 0.000607404 -0.782743 0 -inf 0 0 0 0
54 rs111740485 19 10542321 C G 0.0367793 0.00480916 0.00195103 2.46494 0 -inf 0 0 0 0
55 rs111817537 19 10707753 G A 0.195825 -0.00219165 0.000834719 -2.62562 0 -inf 0 0 0 0
56 rs111944534 19 10689113 A G 0.176938 -0.000668812 0.000628172 -1.0647 0 -inf 0 0 0 0
57 rs111980498 19 10655351 G A 0.0238569 -0.00235739 0.00191691 -1.22979 0 -inf 0 0 0 0
58 rs112023341 19 10696691 G A 0.0904573 0.000960715 0.000907266 1.05891 0 -inf 0 0 0 0
59 rs112273932 19 10531364 G T 0.144135 -6.34876e-06 0.000712224 -0.008914 0 -inf 0 0 0 0
60 rs112305679 19 10667641 G C 0.282306 -0.00140882 0.000637425 -2.21017 0 -inf 0 0 0 0
52 rs11085739 19 10694239 A G 0.178926 -0.000475344 0.000607397 -0.782592 0 -inf 0 0 0 0
62 rs112652199 19 10527274 C G 0.131213 -9.06226e-05 0.000711889 -0.127299 0 -inf 0 0 0 0
63 rs112923715 19 10618385 G A 0.105368 -0.0013267 0.000851932 -1.55729 0 -inf 0 0 0 0
64 rs113222059 19 10640727 A G 0.0685885 0.00150495 0.00105763 1.42295 0 -inf 0 0 0 0
65 rs113379022 19 10713422 C T 0.301193 0.000424609 0.000533367 0.796091 0 -inf 0 0 0 0
66 rs113540846 19 10615906 G A 0.15507 -5.74855e-05 0.000609878 -0.0942574 0 -inf 0 0 0 0
67 rs113636150 19 10689098 C T 0.176938 -0.000670643 0.000628412 -1.0672 0 -inf 0 0 0 0
68 rs113845278 19 10607426 C T 0.0228628 0.00416228 0.00210634 1.97607 0 -inf 0 0 0 0
44 rs1051738 19 10577843 C A 0.152087 -0.000345274 0.000603183 -0.57242 0 -inf 0 0 0 0
36 rs10422687 19 10684594 C G 0.176938 -0.00063138 0.000621248 -1.01631 0 -inf 0 0 0 0
37 rs10423320 19 10654705 C T 0.154076 0.00122324 0.000747688 1.63604 0 -inf 0 0 0 0
38 rs10424109 19 10545029 T C 0.147117 0.00212777 0.00302022 0.704509 0 -inf 0 0 0 0
39 rs10426276 19 10690557 G C 0.045726 -0.00140508 0.00114371 -1.22853 0 -inf 0 0 0 0
40 rs10439163 19 10645495 A G 0.422465 0.000674915 0.000502749 1.34245 0 -inf 0 0 0 0
41 rs1045361 19 10692000 T C 0.177932 -0.00054851 0.000615365 -0.891356 0 -inf 0 0 0 0
42 rs1048287 19 10610236 A G 0.107356 -0.00127438 0.000844437 -1.50914 0 -inf 0 0 0 0
43 rs1048290 19 10600442 G C 0.354871 0.00227119 0.00207555 1.09426 0 -inf 0 0 0 0
137 rs12150913 19 10687492 C T 0.168986 -0.000387551 0.000632386 -0.61284 0 -inf 0 0 0 0
45 rs10854116 19 10523086 T C 0.304175 -0.000256834 0.000485896 -0.528579 0 -inf 0 0 0 0
46 rs10948 19 10754905 G T 0.372763 -0.00130687 0.00212654 -0.614553 0 -inf 0 0 0 0
47 rs11085730 19 10497976 G A 0.171968 -0.00033559 0.000569322 -0.589455 0 -inf 0 0 0 0
48 rs11085731 19 10516910 T C 0.280318 -0.000383483 0.000505514 -0.758599 0 -inf 0 0 0 0
49 rs11085732 19 10533112 C G 0.315109 -0.000313612 0.000487622 -0.643145 0 -inf 0 0 0 0
50 rs11085734 19 10582963 G A 0.475149 0.000108148 0.000474559 0.227892 0 -inf 0 0 0 0
51 rs11085735 19 10602180 A C 0.067594 -0.000702065 0.000940804 -0.746239 0 -inf 0 0 0 0
231 rs151030943 19 10690009 G A 0.168986 -0.000386101 0.000641798 -0.601592 0 -inf 0 0 0 0
223 rs147750986 19 10724675 C A 0.0377734 0.00360819 0.00181605 1.98684 0 -inf 0 0 0 0
224 rs148695781 19 10556565 G A 0.142147 -0.000377869 0.000703243 -0.537323 0 -inf 0 0 0 0
225 rs149324369 19 10560179 G T 0.0337972 0.00158549 0.00140463 1.12876 0 -inf 0 0 0 0
226 rs149993211 19 10520608 G A 0.0596421 0.000138168 0.00100658 0.137264 0 -inf 0 0 0 0
227 rs150109720 19 10657222 G T 0.0457256 0.00205284 0.00129225 1.58858 0 -inf 0 0 0 0
228 rs150340043 19 10577219 G A 0.0228628 0.000338673 0.00728579 0.0464841 0 -inf 0 0 0 0
229 rs150445689 19 10512779 G A 0.0854871 0.000670615 0.000864214 0.775983 0 -inf 0 0 0 0
230 rs150540855 19 10706973 C A 0.0874751 0.000635519 0.000895631 0.709576 0 -inf 0 0 0 0
222 rs147351845 19 10751594 C T 0.0626243 0.000745366 0.00411778 0.181012 0 -inf 0 0 0 0
232 rs151334671 19 10555136 T C 0.142147 -0.000199047 0.000705415 -0.28217 0 -inf 0 0 0 0
233 rs1560688 19 10666668 A G 0.33002 0.000971995 0.000559658 1.73676 0 -inf 0 0 0 0
234 rs1560707 19 10750738 T G 0.408549 -0.00179534 0.000668314 -2.68637 0 -inf 0 0 0 0
235 rs1560708 19 10749236 T C 0.403579 -0.00180067 0.000669046 -2.6914 0 -inf 0 0 0 0
236 rs1560709 19 10742463 G T 0.236581 -0.00179458 0.000738435 -2.43025 0 -inf 0 0 0 0
237 rs1560710 19 10742443 C T 0.236581 -0.00178348 0.000734033 -2.42971 0 -inf 0 0 0 0
238 rs1560711 19 10742287 C T 0.236581 -0.00170886 0.000726617 -2.3518 0 -inf 0 0 0 0
214 rs145634406 19 10709991 C A 0.0427435 0.00115892 0.00120945 0.958222 0 -inf 0 0 0 0
206 rs142770866 19 10525372 G A 0.0854871 0.000185553 0.000896059 0.207076 0 -inf 0 0 0 0
207 rs143440430 19 10718714 C T 0.0964215 0.000470455 0.000896676 0.524666 0 -inf 0 0 0 0
208 rs143756038 19 10567325 C T 0.0198807 -0.00145473 0.00174854 -0.831965 0 -inf 0 0 0 0
209 rs144023290 19 10734543 T C 0.0367793 -0.000559654 0.00126667 -0.44183 0 -inf 0 0 0 0
210 rs144101543 19 10718871 C T 0.0964215 0.000540992 0.000855005 0.632736 0 -inf 0 0 0 0
211 rs144295214 19 10693253 G A 0.0457256 0.00178379 0.00126427 1.41093 0 -inf 0 0 0 0
212 rs144563376 19 10518641 G A 0.0854871 -0.000956391 0.00347452 -0.275259 0 -inf 0 0 0 0
213 rs144892110 19 10690805 G A 0.0298211 -0.000927389 0.00149731 -0.619372 0 -inf 0 0 0 0
239 rs1560712 19 10685859 G C 0.045726 -0.00132861 0.0011339 -1.17172 0 -inf 0 0 0 0
215 rs146317947 19 10689051 G A 0.0159046 0.00227749 0.00252233 0.902931 0 -inf 0 0 0 0
216 rs146564035 19 10537837 G A 0.0805169 -0.00612658 0.00410643 -1.49195 0 -inf 0 0 0 0
217 rs1465700 19 10680621 G A 0.16501 0.00148694 0.000762507 1.95007 0 -inf 0 0 0 0
218 rs1465701 19 10678842 T C 0.222664 0.00021921 0.000550046 0.398531 0 -inf 0 0 0 0
219 rs1465702 19 10678632 T C 0.045726 -0.00144689 0.00113381 -1.27614 0 -inf 0 0 0 0
220 rs146748738 19 10724745 A G 0.0964215 0.000369112 0.00083694 0.441026 0 -inf 0 0 0 0
221 rs147351310 19 10712439 C T 0.0944334 0.000737391 0.000871582 0.846037 0 -inf 0 0 0 0
266 rs2360742 19 10740574 T C 0.235586 -0.00175327 0.000732538 -2.39341 0 -inf 0 0 0 0
257 rs2043306 19 10698334 T A 0.045726 -0.00149991 0.0011553 -1.29828 0 -inf 0 0 0 0
258 rs2043330 19 10553618 C T 0.291252 -0.000297599 0.000498699 -0.596751 0 -inf 0 0 0 0
259 rs2116859 19 10650822 G A 0.491054 0.00125327 0.000577882 2.16872 0 -inf 0 0 0 0
261 rs2288904 19 10742170 A G 0.235586 -0.00173255 0.000729744 -2.37419 0 -inf 0 0 0 0
262 rs2304160 19 10692129 G A 0.177932 -0.000549266 0.000615433 -0.892486 0 -inf 0 0 0 0
263 rs2304161 19 10692117 T C 0.177932 -0.00054707 0.000615247 -0.889188 0 -inf 0 0 0 0
264 rs2304165 19 10659659 C T 0.154076 0.00127667 0.000748269 1.70617 0 -inf 0 0 0 0
265 rs2358681 19 10569643 T C 0.385686 -0.000242216 0.000471357 -0.513869 0 -inf 0 0 0 0
256 rs2043305 19 10728320 A G 0.232604 -0.00163068 0.000720708 -2.2626 0 -inf 0 0 0 0
267 rs2360744 19 10725419 G T 0.0964215 0.00033491 0.000842112 0.397703 0 -inf 0 0 0 0
268 rs2360745 19 10693836 G T 0.178926 -0.000477411 0.000607541 -0.785809 0 -inf 0 0 0 0
269 rs2360746 19 10693764 A C 0.178926 -0.000622441 0.000645405 -0.964419 0 -inf 0 0 0 0
270 rs2360747 19 10693753 T C 0.178926 -0.000505552 0.000640027 -0.789892 0 -inf 0 0 0 0
271 rs2360749 19 10669444 A C 0.33002 0.000910703 0.000552959 1.64696 0 -inf 0 0 0 0
272 rs2360750 19 10656442 G C 0.329026 0.00102431 0.000565803 1.81036 0 -inf 0 0 0 0
1 rs10402512 19 10636323 G A 0.350895 4.12651e-05 0.000495608 0.0832615 0 -inf 0 0 0 0
248 rs187371841 19 10682171 C T 0.0924453 0.000955282 0.000901026 1.06022 0 -inf 0 0 0 0
240 rs17677095 19 10519560 C G 0.0596421 9.24743e-06 0.000999055 0.00925618 0 -inf 0 0 0 0
241 rs17677316 19 10680241 G A 0.251491 0.000392604 0.000544863 0.720555 0 -inf 0 0 0 0
242 rs17697965 19 10519410 G T 0.303181 -0.000381471 0.000487605 -0.782336 0 -inf 0 0 0 0
243 rs1808664 19 10704498 A G 0.402584 0.000694397 0.000523866 1.32552 0 -inf 0 0 0 0
244 rs1821276 19 10646814 G A 0.469185 -0.000889484 0.000521777 -1.70472 0 -inf 0 0 0 0
245 rs1821281 19 10692860 C T 0.176938 -0.000555986 0.00061644 -0.90193 0 -inf 0 0 0 0
246 rs183143244 19 10665021 A C 0.0139165 0.000683813 0.0016334 0.418643 0 -inf 0 0 0 0
247 rs1865065 19 10724002 C T 0.496024 0.00175894 0.000670785 2.62221 0 -inf 0 0 0 0
205 rs142641751 19 10729072 G C 0.0347913 -0.000552177 0.00126724 -0.435731 0 -inf 0 0 0 0
249 rs1968445 19 10679240 C G 0.045726 -0.00140005 0.00112861 -1.24051 0 -inf 0 0 0 0
250 rs1975160 19 10697075 G A 0.313121 0.000423327 0.000519463 0.814931 0 -inf 0 0 0 0
251 rs1982074 19 10668673 A G 0.163022 -0.000409445 0.000628663 -0.651294 0 -inf 0 0 0 0
252 rs2002538 19 10669824 G A 0.5 0.00132973 0.000586793 2.26611 0 -inf 0 0 0 0
253 rs2007529 19 10620626 G C 0.162028 -0.000856646 0.000682749 -1.2547 0 -inf 0 0 0 0
254 rs2007535 19 10620684 C T 0.162028 -0.000831112 0.000678342 -1.22521 0 -inf 0 0 0 0
255 rs2011172 19 10662236 T C 0.045726 -0.000665485 0.0010858 -0.6129 0 -inf 0 0 0 0
163 rs12976824 19 10701731 A G 0.313121 0.000428019 0.000515364 0.830518 0 -inf 0 0 0 0
155 rs12971428 19 10675334 T C 0.49006 0.00136948 0.000594558 2.30336 0 -inf 0 0 0 0
156 rs12971603 19 10600923 A G 0.348907 0.000107167 0.000500553 0.214098 0 -inf 0 0 0 0
157 rs12972405 19 10639611 G A 0.421471 0.000619301 0.000504317 1.228 0 -inf 0 0 0 0
158 rs12972963 19 10741907 A G 0.236581 -0.00171923 0.000728128 -2.36116 0 -inf 0 0 0 0
159 rs12973308 19 10661620 T G 0.17495 -0.000531675 0.000604332 -0.879774 0 -inf 0 0 0 0
160 rs12973899 19 10621043 G A 0.105368 0.00356021 0.00338263 1.0525 0 -inf 0 0 0 0
161 rs12974442 19 10591142 G A 0.162028 -0.000134622 0.00058912 -0.228513 0 -inf 0 0 0 0
162 rs12975591 19 10627814 A G 0.280318 0.000206601 0.000601481 0.343486 0 -inf 0 0 0 0
154 rs12710257 19 10741622 A G 0.220676 -0.00200595 0.000779336 -2.57392 0 -inf 0 0 0 0
164 rs12977138 19 10673340 C T 0.180915 0.000817733 0.000667708 1.22469 0 -inf 0 0 0 0
165 rs12977312 19 10702970 T C 0.400596 0.000698554 0.000523193 1.33517 0 -inf 0 0 0 0
166 rs12977562 19 10652536 G A 0.170974 0.001055 0.00254845 0.413978 0 -inf 0 0 0 0
167 rs12977594 19 10520313 A G 0.303181 -0.000281459 0.000486032 -0.579095 0 -inf 0 0 0 0
168 rs12978105 19 10520514 A C 0.303181 -0.000291471 0.00048616 -0.599537 0 -inf 0 0 0 0
169 rs12978228 19 10691323 G T 0.177932 -0.000496542 0.000611625 -0.81184 0 -inf 0 0 0 0
170 rs12978354 19 10616074 C T 0.105368 -0.00123755 0.000849118 -1.45745 0 -inf 0 0 0 0
146 rs12460655 19 10714433 G T 0.0328032 -0.00366829 0.00518326 -0.707719 0 -inf 0 0 0 0
138 rs12327798 19 10621729 G A 0.15507 -0.000555457 0.000668835 -0.830485 0 -inf 0 0 0 0
139 rs12373520 19 10641055 G A 0.420477 0.000589392 0.000497301 1.18518 0 -inf 0 0 0 0
140 rs12459219 19 10599685 G A 0.425447 -1.4559e-05 0.000478602 -0.0304199 0 -inf 0 0 0 0
141 rs12459544 19 10653018 G A 0.17992 -0.000445156 0.000598522 -0.743758 0 -inf 0 0 0 0
142 rs12459547 19 10653070 G C 0.170974 -0.000181391 0.000613501 -0.295665 0 -inf 0 0 0 0
143 rs12459941 19 10666112 G A 0.17495 -0.000584532 0.000604759 -0.966554 0 -inf 0 0 0 0
144 rs12460574 19 10689955 G A 0.176938 -0.00058569 0.0006222 -0.941321 0 -inf 0 0 0 0
145 rs12460639 19 10660142 G A 0.175944 -0.000520355 0.000607361 -0.856748 0 -inf 0 0 0 0
171 rs12978787 19 10691557 G A 0.177932 -0.0005434 0.000617845 -0.879509 0 -inf 0 0 0 0
147 rs12460868 19 10648120 G A 0.266402 0.000216116 0.000518885 0.416501 0 -inf 0 0 0 0
148 rs12460981 19 10628548 A G 0.240557 -9.47305e-05 0.000584718 -0.162011 0 -inf 0 0 0 0
149 rs12462316 19 10634699 G A 0.350895 0.000185605 0.000501951 0.369768 0 -inf 0 0 0 0
150 rs12462978 19 10690113 A T 0.360835 -0.00167121 0.000650354 -2.56968 0 -inf 0 0 0 0
151 rs12463093 19 10628468 C G 0.237575 5.85793e-05 0.000588752 0.0994975 0 -inf 0 0 0 0
152 rs12609501 19 10697204 T G 0.313121 0.00036594 0.000512492 0.71404 0 -inf 0 0 0 0
153 rs12611227 19 10501740 A G 0.281312 -0.000416904 0.000504794 -0.825889 0 -inf 0 0 0 0
197 rs139154013 19 10736181 G A 0.0427435 0.00104353 0.0012141 0.859508 0 -inf 0 0 0 0
189 rs13346189 19 10616644 C T 0.10835 -0.00147265 0.000861804 -1.7088 0 -inf 0 0 0 0
190 rs1352426 19 10537268 T C 0.40159 -0.000140598 0.000464004 -0.303011 0 -inf 0 0 0 0
191 rs137954228 19 10687264 G A 0.0149105 -0.00127193 0.00172644 -0.736735 0 -inf 0 0 0 0
192 rs138295910 19 10691184 A C 0.0914513 0.000901549 0.000898715 1.00315 0 -inf 0 0 0 0
193 rs138394234 19 10702935 T C 0.0924453 0.000968828 0.000914817 1.05904 0 -inf 0 0 0 0
194 rs138517309 19 10551988 A G 0.142147 -0.000196908 0.000704752 -0.279401 0 -inf 0 0 0 0
195 rs138523949 19 10594115 A G 0.0984095 -0.00147815 0.000942904 -1.56765 0 -inf 0 0 0 0
196 rs1387025 19 10538799 G A 0.40159 -0.000141243 0.000463895 -0.304472 0 -inf 0 0 0 0
188 rs12985734 19 10702818 A G 0.312127 0.000480478 0.000521359 0.921589 0 -inf 0 0 0 0
198 rs139311191 19 10730393 G A 0.0308151 -0.000547614 0.00130908 -0.41832 0 -inf 0 0 0 0
199 rs139729675 19 10635441 C T 0.0208748 -0.000143993 0.00199044 -0.0723423 0 -inf 0 0 0 0
200 rs140326356 19 10676342 G A 0.0168986 0.000422949 0.00221864 0.190634 0 -inf 0 0 0 0
201 rs140752376 19 10694568 G A 0.0208748 -8.54512e-05 0.00133573 -0.0639736 0 -inf 0 0 0 0
202 rs140999255 19 10548616 G A 0.142147 -0.000211548 0.000704717 -0.300188 0 -inf 0 0 0 0
203 rs141567219 19 10594170 A G 0.0984095 -0.00188262 0.000994278 -1.89345 0 -inf 0 0 0 0
204 rs141848087 19 10588077 G C 0.0864811 0.000724833 0.000877424 0.826092 0 -inf 0 0 0 0
180 rs12981546 19 10567437 T A 0.0795229 -0.00154662 0.000951196 -1.62597 0 -inf 0 0 0 0
172 rs12978976 19 10659198 A G 0.329026 0.00102257 0.000565438 1.80846 0 -inf 0 0 0 0
173 rs12978984 19 10520891 A T 0.301193 -0.000298179 0.000486884 -0.612423 0 -inf 0 0 0 0
174 rs12979033 19 10691618 G A 0.178926 -0.000554081 0.000615805 -0.899767 0 -inf 0 0 0 0
175 rs12979266 19 10698210 C T 0.313121 0.000381482 0.000513212 0.743321 0 -inf 0 0 0 0
176 rs12979378 19 10659737 C T 0.255467 0.000201134 0.000533084 0.377302 0 -inf 0 0 0 0
177 rs12979445 19 10633373 C T 0.193837 -0.000553354 0.00063523 -0.871108 0 -inf 0 0 0 0
178 rs12979469 19 10730352 G A 0.26839 -0.00145951 0.000670789 -2.17581 0 -inf 0 0 0 0
179 rs12981279 19 10639533 T C 0.406561 0.000635192 0.000512719 1.23887 0 -inf 0 0 0 0
274 rs2633971 19 10525743 G A 0.388668 -0.000168608 0.000466445 -0.361474 0 -inf 0 0 0 0
181 rs12981977 19 10635230 A G 0.353877 0.000310108 0.00049448 0.627141 0 -inf 0 0 0 0
182 rs12982179 19 10512400 G A 0.275348 -0.00034204 0.000498094 -0.686697 0 -inf 0 0 0 0
183 rs12983573 19 10701833 T C 0.313121 0.000428789 0.000515231 0.832227 0 -inf 0 0 0 0
184 rs12983665 19 10538373 A G 0.316103 -0.000311355 0.000487606 -0.638538 0 -inf 0 0 0 0
185 rs12983921 19 10547226 C T 0.150099 -0.000302228 0.000584932 -0.516689 0 -inf 0 0 0 0
186 rs12984270 19 10630474 C T 0.237575 -0.000146001 0.000597103 -0.244516 0 -inf 0 0 0 0
187 rs12985702 19 10610017 G C 0.104374 -0.00109403 0.00083357 -1.31246 0 -inf 0 0 0 0
